# Supplementary material for: The genomics and evolution of inter-sexual mimicry and female-limited polymorphisms in damselflies
Source: Nat Ecol Evol. 2023 Nov 6;8(1):83–97. doi: 10.1038/s41559-023-02243-1 (PMC10781644; doi:10.1038/s41559-023-02243-1)
Supplement: Supplementary file 3 — Tree file. [file 41559_2023_2243_MOESM3_ESM.zip]

Archive with 1 entries (1 files):
- Willink_treefile_Fig1.tree
