# Supplementary material for: The genomics and evolution of inter-sexual mimicry and female-limited polymorphisms in damselflies
Source: Nat Ecol Evol. 2023 Nov 6;8(1):83–97. doi: 10.1038/s41559-023-02243-1 (PMC10781644; doi:10.1038/s41559-023-02243-1)
Supplement: Supplementary file 3 — Tree file. [file 41559_2023_2243_MOESM3_ESM.zip › Willink_treefile_Fig1.tree]

#NEXUS

Begin taxa;
	Dimensions ntax=41;
		Taxlabels
			Amorphostigma_armstrongi 
			Amorphostigma_sp. 
			Ischnura_asiatica 
			Ischnura_aurora 
			Ischnura_barberi 
			Ischnura_capreolus 
			Ischnura_cardinalis 
			Ischnura_cervula 
			Ischnura_cruzi 
			Ischnura_damula 
			Ischnura_demorsa 
			Ischnura_denticollis 
			Ischnura_elegans 
			Ischnura_erratica 
			Ischnura_evansi 
			Ischnura_ezoin 
			Ischnura_fluviatilis 
			Ischnura_fountaineae 
			Ischnura_foylei 
			Ischnura_gemina 
			Ischnura_graellsii 
			Ischnura_hastata 
			Ischnura_heterosticta 
			Ischnura_intermedia 
			Ischnura_kellicotti 
			Ischnura_pamelae 
			Ischnura_perparva 
			Ischnura_posita 
			Ischnura_prognata 
			Ischnura_pruinescens 
			Ischnura_pumilio 
			Ischnura_ramburii 
			Ischnura_rufostigma 
			Ischnura_saharensis 
			Ischnura_senegalensis 
			Ischnura_taitensis 
			Ischnura_ultima 
			Ischnura_verticalis 
			Pacificagrion_lachrymosa 
			Pacificagrion_sp. 
			Rhodischnura_nursei
			;
End;
Begin trees;
	Translate
		   1 Amorphostigma_armstrongi,
		   2 Amorphostigma_sp.,
		   3 Ischnura_asiatica,
		   4 Ischnura_aurora,
		   5 Ischnura_barberi,
		   6 Ischnura_capreolus,
		   7 Ischnura_cardinalis,
		   8 Ischnura_cervula,
		   9 Ischnura_cruzi,
		  10 Ischnura_damula,
		  11 Ischnura_demorsa,
		  12 Ischnura_denticollis,
		  13 Ischnura_elegans,
		  14 Ischnura_erratica,
		  15 Ischnura_evansi,
		  16 Ischnura_ezoin,
		  17 Ischnura_fluviatilis,
		  18 Ischnura_fountaineae,
		  19 Ischnura_foylei,
		  20 Ischnura_gemina,
		  21 Ischnura_graellsii,
		  22 Ischnura_hastata,
		  23 Ischnura_heterosticta,
		  24 Ischnura_intermedia,
		  25 Ischnura_kellicotti,
		  26 Ischnura_pamelae,
		  27 Ischnura_perparva,
		  28 Ischnura_posita,
		  29 Ischnura_prognata,
		  30 Ischnura_pruinescens,
		  31 Ischnura_pumilio,
		  32 Ischnura_ramburii,
		  33 Ischnura_rufostigma,
		  34 Ischnura_saharensis,
		  35 Ischnura_senegalensis,
		  36 Ischnura_taitensis,
		  37 Ischnura_ultima,
		  38 Ischnura_verticalis,
		  39 Pacificagrion_lachrymosa,
		  40 Pacificagrion_sp.,
		  41 Rhodischnura_nursei
;
tree TREE1 = ((((1[&height=2.2287161770177997E-15,height_95%_HPD={0.0,3.552713678800501E-15},height_median=1.7763568394002505E-15,height_range={0.0,1.0658141036401503E-14},length=3.018535293709745,length_95%_HPD={0.900691709176602,5.337223928689497},length_median=2.8967947546473205,length_range={0.06367652676382818,13.346292208638067},rate=0.303158133583414,rate_95%_HPD={0.03139871369382959,0.6662265176214098},rate_median=0.2633941902178393,rate_range={0.009270211147162822,2.3557508178955913}]:3.018557602605847,2[&height=2.2287161770177997E-15,height_95%_HPD={0.0,3.552713678800501E-15},height_median=1.7763568394002505E-15,height_range={0.0,1.0658141036401503E-14},length=3.0185202085001124,length_95%_HPD={0.900691709176602,5.337223928689497},length_median=2.8967947546473205,length_range={0.06367652676382818,13.346292208638067},rate=0.6720890747320741,rate_95%_HPD={0.17528457675217818,1.2472964281084609},rate_median=0.621870273554071,rate_range={0.03320772380525431,4.1276032771665525}]:3.018557602605847)[&CAheight_95%_HPD={0.9006917091766056,5.3372239286895},CAheight_mean=3.018557602605849,CAheight_median=2.8967947546473223,CAheight_range={0.06367652676382995,13.34629220863807},height=3.017764332828134,height_95%_HPD={0.9006917091766056,5.335999544365453},height_median=2.8962710659357898,height_range={0.06367652676382995,13.34629220863807},length=6.6486927535681515,length_95%_HPD={1.0340305660171722,12.447398423886893},length_median=6.50246150857602,length_range={0.106596857352109,21.49412707494555},posterior=0.9997500312460942,rate=0.34642007865953905,rate_95%_HPD={0.03459845176514878,0.7335152742667645},rate_median=0.30858803055320394,rate_range={0.01262769265818655,3.4945770298675103}]:6.6638718834594854,(39[&height=2.2137300394525556E-15,height_95%_HPD={0.0,3.552713678800501E-15},height_median=1.7763568394002505E-15,height_range={0.0,1.0658141036401503E-14},length=4.322529765319403,length_95%_HPD={1.7901830426095593,7.391609432469979},length_median=4.193949108883505,length_range={0.001736772928897068,12.44480048266682},rate=0.6980364969076827,rate_95%_HPD={0.27142110241380485,1.2170617949816156},rate_median=0.6606272344427508,rate_range={0.055183068922631286,3.8002347978257682}]:4.322529765319402,40[&height=2.2138410478789647E-15,height_95%_HPD={0.0,3.552713678800501E-15},height_median=1.7763568394002505E-15,height_range={0.0,1.0658141036401503E-14},length=4.3224735954088604,length_95%_HPD={1.7901830426095593,7.391609432469979},length_median=4.193949108883505,length_range={0.001736772928897068,12.44480048266682},rate=0.41611403407173353,rate_95%_HPD={0.08170850038389244,0.7998766033440422},rate_median=0.3864608598274533,rate_range={0.027969170399768335,4.152224971787376}]:4.322529765319402)[&CAheight_95%_HPD={1.7901830426095628,7.391609432469982},CAheight_mean=4.322529765319404,CAheight_median=4.1939491088835075,CAheight_range={0.0017367729288988443,12.44480048266682},height=4.322605234374453,height_95%_HPD={1.7901830426095628,7.391609432469982},height_median=4.1942023496892045,height_range={0.0017367729288988443,12.44480048266682},length=5.34962091656157,length_95%_HPD={0.7146587587549487,10.448323584771114},length_median=5.137163490456896,length_range={0.04865572134306717,19.232271048356637},posterior=0.9998125234345707,rate=0.5066710472785183,rate_95%_HPD={0.03297615642501886,1.1560326234671012},rate_median=0.4226423351245256,rate_range={0.019752917024809774,7.5931072526171395}]:5.359899720745931)[&CAheight_95%_HPD={3.779137186266361,15.851375541409153},CAheight_mean=9.682429486065335,CAheight_median=9.406935980655314,CAheight_range={2.2274300081042924,26.7117466982287},height=9.581421917770555,height_95%_HPD={3.782485488948632,15.694348982724053},height_median=9.288895632347435,height_range={2.2274300081042924,26.7117466982287},length=5.200665992002497,length_95%_HPD={0.03132351478301665,10.60469586411438},length_median=4.924086059223216,length_range={0.008434772004628499,19.991147537826976},posterior=0.9673790776152981,rate=0.6279516947072727,rate_95%_HPD={0.05874574065067839,1.4640281637791668},rate_median=0.5064788254730876,rate_range={0.013023685883177547,9.062356104921282}]:5.301552818655585,(((4[&height=2.23570970788158E-15,height_95%_HPD={0.0,3.552713678800501E-15},height_median=1.7763568394002505E-15,height_range={0.0,1.0658141036401503E-14},length=2.387158527443396,length_95%_HPD={0.889543726596159,4.107814510690821},length_median=2.298443742511189,length_range={0.15115424930847077,8.227178348741347},rate=1.8615319207391392,rate_95%_HPD={0.7576799466511328,3.2532962627131425},rate_median=1.7656248207318104,rate_range={0.2375438227834034,5.809022314816322}]:2.3873915026110093,26[&height=2.235598699455171E-15,height_95%_HPD={0.0,3.552713678800501E-15},height_median=1.7763568394002505E-15,height_range={0.0,1.0658141036401503E-14},length=2.3873364854130235,length_95%_HPD={0.889543726596159,4.107814510690821},length_median=2.298443742511189,length_range={0.15115424930847077,8.227178348741347},rate=0.4585144441094988,rate_95%_HPD={0.033684088019409655,1.0224545451575888},rate_median=0.39706211122115775,rate_range={0.013228888810233637,3.2035486182110944}]:2.3873915026110093)[&CAheight_95%_HPD={0.8895437265961608,4.107316810309191},CAheight_mean=2.3873915026110115,CAheight_median=2.298443742511191,CAheight_range={0.15115424930847254,8.227178348741354},height=2.387778398031806,height_95%_HPD={0.8895437265961608,4.105944469798807},height_median=2.2988868395085493,height_range={0.15115424930847254,8.227178348741354},length=8.890293320107876,length_95%_HPD={2.4400528137702224,15.035458316194994},length_median=8.7897074760972,length_range={0.042753408145678407,24.0360573457122},posterior=0.9993125859267592,rate=0.7115368846947249,rate_95%_HPD={0.18117156322380074,1.3190004434670286},rate_median=0.6717202663207119,rate_range={0.027942666719218145,3.5600690627725107}]:9.193901363599021,(7[&height=2.230492311840347E-15,height_95%_HPD={0.0,3.552713678800501E-15},height_median=1.7763568394002505E-15,height_range={0.0,1.0658141036401503E-14},length=3.6317086675926533,length_95%_HPD={1.3128445688671135,6.113139574103254},length_median=3.5073947358602533,length_range={0.21922107797249168,11.081162683410911},rate=0.6716314761307427,rate_95%_HPD={0.20037314616630936,1.2472727214258406},rate_median=0.6257174374490171,rate_range={0.03990654472815015,3.138046582290419}]:3.631708667592654,36[&height=2.230381303413938E-15,height_95%_HPD={0.0,3.552713678800501E-15},height_median=1.7763568394002505E-15,height_range={0.0,1.0658141036401503E-14},length=3.631654514513695,length_95%_HPD={1.3128445688671135,6.113139574103254},length_median=3.507350485545931,length_range={0.21922107797249168,11.081162683410911},rate=0.3100269705728349,rate_95%_HPD={0.053231014325672635,0.6291169609263252},rate_median=0.2775232736138565,rate_range={0.02384108324383401,1.5836607778652976}]:3.631708667592654)[&CAheight_95%_HPD={1.3128445688671153,6.113139574103256},CAheight_mean=3.6317086675926564,CAheight_median=3.507394735860255,CAheight_range={0.2192210779724988,11.081162683410914},height=3.6317464352267934,height_95%_HPD={1.3128445688671153,6.113139574103256},height_median=3.507394735860255,height_range={0.2192210779724988,11.081162683410914},length=7.7974256231770065,length_95%_HPD={1.6548349321691376,13.29351485721956},length_median=7.711723356820856,length_range={0.07510532005582249,23.683858625740793},posterior=0.9998750156230471,rate=0.4523670871022157,rate_95%_HPD={0.0654274994833729,0.9301234874747852},rate_median=0.4074548665849561,rate_range={0.020301394329563446,4.2861045396280515}]:7.9495841986173765)[&CAheight_95%_HPD={4.950936233376405,18.289236093351203},CAheight_mean=11.581292866210033,CAheight_median=11.34429018650134,CAheight_range={2.163470395759772,29.770214890313813},height=10.926224309831559,height_95%_HPD={4.336569946462047,16.935521470906107},height_median=10.756954072084904,height_range={2.163470395759772,26.03933817373365},length=2.539149854710636,length_95%_HPD={0.001380567043995029,7.137129732520213},length_median=1.9159686635444366,length_range={0.001380567043995029,18.95823523218533},posterior=0.6827271591051118,rate=0.8263589568642833,rate_95%_HPD={0.029260308375961493,2.165680332727141},rate_median=0.6351051821282305,rate_range={0.009163694536575437,10.433607904280127}]:1.8110034860286603,30[&height=2.2287161770177997E-15,height_95%_HPD={0.0,3.552713678800501E-15},height_median=1.7763568394002505E-15,height_range={0.0,1.0658141036401503E-14},length=12.889136357532982,length_95%_HPD={7.154039362053032,20.219093251560125},length_median=12.602208885295752,length_range={0.28781723539979964,33.716415667599684},rate=1.0789793244932537,rate_95%_HPD={0.4038611647380951,1.8897048926548536},rate_median=1.0283797634543452,rate_range={0.04873348856705592,5.325948210631536}]:13.392296352238692)[&CAheight_95%_HPD={8.36095873461954,19.833069946411285},CAheight_mean=13.392296352238693,CAheight_median=12.98258502040037,CAheight_range={3.0364324072454103,33.716415667599684},height=13.112985829767295,height_95%_HPD={8.33289185092574,19.452576937865746},height_median=12.692558763727101,height_range={3.0364324072454103,27.5786395338925},length=1.814903996552238,length_95%_HPD={2.7213376745827134E-4,4.238253732779336},length_median=1.5575111744608545,length_range={2.7213376745827134E-4,13.64878857078083},posterior=0.8519560054993126,rate=1.3675342371288088,rate_95%_HPD={0.035618202449594676,3.532660798045962},rate_median=1.0839408287110948,rate_range={0.013566456469060227,10.161639925466604}]:1.5916859524822264)[&CAheight_95%_HPD={9.67777796612349,21.47560111789927},CAheight_mean=14.98398230472092,CAheight_median=14.457609437264749,CAheight_range={6.408663669792025,33.716415667599684},height=14.483787711928414,height_95%_HPD={9.516681283934064,20.806390888933016},height_median=13.925749349924015,height_range={6.408663669792025,28.587685505683325},length=2.2833271251821388,length_95%_HPD={2.572389816339893E-4,5.039676152790243},length_median=2.053197193709355,length_range={2.572389816339893E-4,12.934559417323518},posterior=0.754405699287589,rate=1.3078182520010853,rate_95%_HPD={0.06068754051268167,3.155053545996806},rate_median=1.0961318149204797,rate_range={0.019686205815364125,11.924539694498776}]:1.9240223398951652,(((((3[&height=2.2277171011801166E-15,height_95%_HPD={0.0,3.552713678800501E-15},height_median=1.7763568394002505E-15,height_range={0.0,1.0658141036401503E-14},length=6.520991381525723,length_95%_HPD={2.791724040570383,10.975543831350805},length_median=6.293401198411072,length_range={0.31612143882655985,19.05775258773078},rate=0.3247115687370699,rate_95%_HPD={0.046379615482239296,0.6283868604582851},rate_median=0.304535730104339,rate_range={0.014257913155353978,1.5028631923469509}]:6.954384558101872,16[&height=2.2250528989462956E-15,height_95%_HPD={0.0,3.552713678800501E-15},height_median=1.7763568394002505E-15,height_range={0.0,1.0658141036401503E-14},length=6.7006422284224785,length_95%_HPD={2.7866632203022963,11.311410649982845},length_median=6.472161939689181,length_range={0.31612143882655985,18.288696239043556},rate=0.29335853053925,rate_95%_HPD={0.04235515621193012,0.6176653381180776},rate_median=0.261813071196689,rate_range={0.011932179506948967,1.6249812763598919}]:6.954384558101872)[&CAheight_95%_HPD={2.825070585038592,11.714594148061245},CAheight_mean=6.954384558101875,CAheight_median=6.725237877812209,CAheight_range={0.3161214388265634,19.9045563384455},height=6.056339327521132,height_95%_HPD={2.4960552720211435,10.245593733407006},height_median=5.852169130557133,height_range={0.3161214388265634,15.276226223161142},length=1.9363877557181497,length_95%_HPD={5.284037801267516E-5,4.732455759555485},length_median=1.6268074404571093,length_range={5.284037801267516E-5,12.912172578696067},posterior=0.5573053368328958,rate=0.6228670888507144,rate_95%_HPD={0.03579830901367899,1.5967132873964953},rate_median=0.4832237445109533,rate_range={0.016365231445306216,8.74430325652188}]:1.0987485396714014,31[&height=2.222277688286065E-15,height_95%_HPD={0.0,3.552713678800501E-15},height_median=1.7763568394002505E-15,height_range={0.0,1.0658141036401503E-14},length=7.210500209403789,length_95%_HPD={2.7885269097860395,11.7706237470901},length_median=7.013218538947423,length_range={0.6692261900968255,19.867572334696387},rate=0.6035859883389119,rate_95%_HPD={0.19711592660768815,1.0158077112453052},rate_median=0.5857536556544283,rate_range={0.04045604490249224,1.8706794537544253}]:8.053133097773275)[&CAheight_95%_HPD={4.80539539026757,12.508376734814995},CAheight_mean=8.053133097773276,CAheight_median=7.677396980477974,CAheight_range={2.9735019893813988,19.9045563384455},height=7.856489990412445,height_95%_HPD={4.539307674110697,12.048756350556285},height_median=7.498383703798981,height_range={2.9735019893813988,19.86757233469639},length=1.6735804023085912,length_95%_HPD={0.00885114625665473,3.637511048060233},length_median=1.4940335996969498,length_range={0.0017781816624378166,8.938481312230447},posterior=0.6924134483189601,rate=0.8224174887512676,rate_95%_HPD={0.04162538403994011,1.9323982166083193},rate_median=0.6841561643907541,rate_range={0.02201713796794629,7.480519613951207}]:1.1599603461807764,24[&height=2.2219446630068375E-15,height_95%_HPD={0.0,3.552713678800501E-15},height_median=1.7763568394002505E-15,height_range={0.0,1.0658141036401503E-14},length=8.598116086154434,length_95%_HPD={3.18186829394962,14.376817768610152},length_median=8.414721145818365,length_range={0.6692261900968255,21.886637229704963},rate=0.6570950092605183,rate_95%_HPD={0.15891316613215636,1.1433514075772364},rate_median=0.6331632253641959,rate_range={0.031084569242235287,2.521509366841706}]:9.213093443954051)[&CAheight_95%_HPD={5.586163748787644,14.135066236199954},CAheight_mean=9.213093443954053,CAheight_median=8.805261664851034,CAheight_range={4.027518150758553,21.886637229704967},height=9.208309196752063,height_95%_HPD={5.58770461202308,14.144643847066062},height_median=8.797789297009693,height_range={4.027518150758553,21.886637229704967},length=3.8309012182583793,length_95%_HPD={0.6672020656766549,7.015234372669488},length_median=3.676148691269063,length_range={9.975960199923861E-4,13.771699192895493},posterior=0.9948131483564554,rate=0.6551087982668485,rate_95%_HPD={0.07355333313173382,1.4094172909205895},rate_median=0.5761360260597382,rate_range={0.009306380131388847,6.899314782753244}]:3.9732181859774407,((((((((8[&height=2.222277688286065E-15,height_95%_HPD={0.0,7.105427357601002E-15},height_median=1.7763568394002505E-15,height_range={0.0,1.4210854715202004E-14},length=0.08471847690475137,length_95%_HPD={3.2088554036135974E-7,0.24454598240282976},length_median=0.06216888563246581,length_range={3.2088554036135974E-7,0.6185473906757508},rate=0.775738904870605,rate_95%_HPD={0.02084755277131643,2.068796208472821},rate_median=0.5748753557098765,rate_range={0.013102083338357521,9.396284005206102}]:0.15607595523539017,27[&height=2.2286051685913905E-15,height_95%_HPD={0.0,7.105427357601002E-15},height_median=1.7763568394002505E-15,height_range={0.0,1.4210854715202004E-14},length=0.14224277951473668,length_95%_HPD={1.8527688432357081E-6,0.4431353821376067},length_median=0.08818282462305493,length_range={1.8527688432357081E-6,1.3458011627345954},rate=0.7689717042975714,rate_95%_HPD={0.018580711926944802,2.15755990208241},rate_median=0.5483982156074084,rate_range={0.010655884622619788,9.575347399116717}]:0.15607595523539017)[&CAheight_95%_HPD={1.8527688432357081E-6,0.4785345429704222},CAheight_mean=0.1560759552353924,CAheight_median=0.09761798943020583,CAheight_range={1.8527688432357081E-6,1.345801162734599},height=0.06626413743050949,height_95%_HPD={1.8527688432357081E-6,0.1976366459139438},height_median=0.04579354612202735,height_range={1.8527688432357081E-6,0.6159989589389063},length=0.18769164237236652,length_95%_HPD={1.0748018621775657E-4,0.4376205643963331},length_median=0.16303605107323094,length_range={1.0748018621775657E-4,1.1443462640305704},posterior=0.5900512435945506,rate=0.570506528658641,rate_95%_HPD={0.03930538523353659,1.4637079078773707},rate_median=0.4390726753447499,rate_range={0.008963414260786525,5.9619130607487945}]:0.1198584832442047,(28[&height=2.2173933175240596E-15,height_95%_HPD={0.0,7.105427357601002E-15},height_median=1.7763568394002505E-15,height_range={0.0,1.4210854715202004E-14},length=0.028284191226795635,length_95%_HPD={3.2088554036135974E-7,0.07915123005649072},length_median=0.02077439646368262,length_range={3.2088554036135974E-7,0.27750615938009915},rate=1.0686317496233662,rate_95%_HPD={0.019657506858044554,3.0339284025108877},rate_median=0.7503459368551986,rate_range={0.009282018831594173,12.97035542279111}]:0.02926856624590377,38[&height=2.215617182701512E-15,height_95%_HPD={0.0,7.105427357601002E-15},height_median=1.7763568394002505E-15,height_range={0.0,1.4210854715202004E-14},length=0.02812088277122518,length_95%_HPD={1.3533226201900561E-6,0.07878488789393501},length_median=0.02067823371191757,length_range={1.3533226201900561E-6,0.2754582948481179},rate=0.8640689522132458,rate_95%_HPD={0.013053788495560702,2.4108467603},rate_median=0.6151052544767315,rate_range={0.011932179506948967,9.560995906821827}]:0.02926856624590377)[&CAheight_95%_HPD={1.3533226237427698E-6,0.08166315893591047},CAheight_mean=0.029268566245905986,CAheight_median=0.021686930017772,CAheight_range={1.3533226237427698E-6,0.2775061593801027},height=0.02726630617065262,height_95%_HPD={1.3533226237427698E-6,0.07691133090103719},height_median=0.019980289285286723,height_range={1.3533226237427698E-6,0.23443657772381954},length=0.1674381423134716,length_95%_HPD={6.508319400921891E-5,0.3905216770872002},length_median=0.14605055540814327,length_range={6.508319400921891E-5,0.9485842359680063},posterior=0.9095113110861143,rate=1.0080462250071764,rate_95%_HPD={0.05354791756162444,2.3287809320284465},rate_median=0.8539482231250811,rate_range={0.016493128916937532,7.878032015685006}]:0.2466658722336911)[&CAheight_95%_HPD={0.022623699053678337,0.5666321830573828},CAheight_mean=0.2759344384795971,CAheight_median=0.2523037484533628,CAheight_range={0.008218889070366941,1.3947880912544335},height=0.21845875864999661,height_95%_HPD={0.020385032936202307,0.4465718605178459},height_median=0.19997303592864668,height_range={0.008218889070366941,1.118173527616932},length=0.21963443033774183,length_95%_HPD={1.159471399247991E-5,0.5232094134804548},length_median=0.1869793573989682,length_range={1.159471399247991E-5,1.3806487632314592},posterior=0.5744906886639171,rate=0.9284429287995207,rate_95%_HPD={0.035384963741399905,2.289935334443776},rate_median=0.7444651742120699,rate_range={0.027296249190558248,8.111012852693166}]:0.15428291785131404,11[&height=2.2219446630068375E-15,height_95%_HPD={0.0,7.105427357601002E-15},height_median=1.7763568394002505E-15,height_range={0.0,1.4210854715202004E-14},length=0.36346446654875014,length_95%_HPD={8.689086204327623E-6,0.7507107051489328},length_median=0.33369388406431977,length_range={8.689086204327623E-6,1.562852222740613},rate=1.0149108740931967,rate_95%_HPD={0.030251121507558227,2.6748339287542455},rate_median=0.7766539347756292,rate_range={0.016493128916937532,9.622923445372674}]:0.4302173563309089)[&CAheight_95%_HPD={0.11133786978451887,0.8193757106917161},CAheight_mean=0.4302173563309111,CAheight_median=0.3944858742499733,CAheight_range={0.02017555546886385,1.7753611985064737},height=0.3723212445765454,height_95%_HPD={0.10449203432574095,0.6786344628766283},height_median=0.3470766931727729,height_range={0.02017555546886385,1.3971773142541508},length=0.2797935961191375,length_95%_HPD={2.3042316534827023E-6,0.637927183058963},length_median=0.24612963265288634,length_range={2.3042316534827023E-6,1.657450437768997},posterior=0.6464191976003,rate=0.6918586654666936,rate_95%_HPD={0.03706423269742776,1.6790629021144},rate_median=0.5502004315676854,rate_range={0.019752917024809774,8.466123320169096}]:0.22470246114559206,10[&height=2.2213896208747916E-15,height_95%_HPD={0.0,5.329070518200751E-15},height_median=1.7763568394002505E-15,height_range={0.0,1.0658141036401503E-14},length=0.629283957611618,length_95%_HPD={0.24815208058145366,1.0870737189193207},length_median=0.5997651481916604,length_range={3.7574001738960305E-4,2.005498090398394},rate=6.282151038452196,rate_95%_HPD={3.4952180487815387,9.46308215211211},rate_median=6.161855649951958,rate_range={0.0966058675643356,13.779068612954596}]:0.654919817476501)[&CAheight_95%_HPD={0.2932095128733643,1.0931670742432065},CAheight_mean=0.6549198174765032,CAheight_median=0.6213016518485874,CAheight_range={0.11191253220513886,2.0054980903983974},height=0.6472788814604257,height_95%_HPD={0.27836468674611936,1.062121638052382},height_median=0.6149643720746187,height_range={0.18677424869984272,2.0054980903983974},length=1.4453415765865338,length_95%_HPD={2.2079776784167393E-4,2.77463943304012},length_median=1.4149108328766165,length_range={2.2079776784167393E-4,6.337097562576961},posterior=0.76334208223972,rate=1.695408271201157,rate_95%_HPD={0.10401421866062234,3.164821659172979},rate_median=1.595325156696244,rate_range={0.015110855097624795,9.079533195083288}]:2.8314691206375473,14[&height=2.217060292244832E-15,height_95%_HPD={0.0,5.329070518200751E-15},height_median=1.7763568394002505E-15,height_range={0.0,1.0658141036401503E-14},length=2.228368342713955,length_95%_HPD={8.689086204327623E-6,6.741898790266717},length_median=1.539741914328756,length_range={8.689086204327623E-6,16.105152897984254},rate=0.7505151219271985,rate_95%_HPD={0.02099841036686107,2.091249344423891},rate_median=0.5305656762730131,rate_range={0.00564479161034005,9.016645286688895}]:3.4863889381140485)[&CAheight_95%_HPD={0.2615071310948771,8.49042974514097},CAheight_mean=3.4863889381140507,CAheight_median=2.7129134568891775,CAheight_range={0.11191253220513886,17.111707307062982},height=0.9426825276701445,height_95%_HPD={0.26431418337699064,2.163086694298004},height_median=0.7621500049411143,height_range={0.11191253220513886,5.2083457369247945},length=1.4038791129995036,length_95%_HPD={0.010130888363345747,2.637839571539425},length_median=1.3624768289197133,length_range={0.0017747281682183313,5.2154604964215565},posterior=0.3799525059367579,rate=1.6420580239238094,rate_95%_HPD={0.08882019528042857,3.1140035111607975},rate_median=1.5906734660379378,rate_range={0.02138180962094978,7.05847223414743}]:1.0283720305690554,(12[&height=2.2247198736670677E-15,height_95%_HPD={0.0,3.552713678800501E-15},height_median=1.7763568394002505E-15,height_range={0.0,1.0658141036401503E-14},length=2.604457751172148,length_95%_HPD={5.561174916977052E-4,5.920376326613068},length_median=2.234058743644759,length_range={5.561174916977052E-4,14.784561457095904},rate=0.7094950931912904,rate_95%_HPD={0.04101607045579642,1.689833220854003},rate_median=0.5795413546950179,rate_range={0.019983958238357007,8.162616176055998}]:2.8560870188109875,20[&height=2.221167604021973E-15,height_95%_HPD={0.0,3.552713678800501E-15},height_median=1.7763568394002505E-15,height_range={0.0,1.0658141036401503E-14},length=1.9396649520114275,length_95%_HPD={0.03638408762713752,3.4803683878470117},length_median=1.922706126688274,length_range={0.0029196939880300476,8.113102734889345},rate=0.3966028258060359,rate_95%_HPD={0.026560046812539272,0.9150705157587633},rate_median=0.32953565308899324,rate_range={0.015555230162708222,4.961959461760104}]:2.8560870188109875)[&CAheight_95%_HPD={0.042159566565546314,6.336759324472954},CAheight_mean=2.8560870188109897,CAheight_median=2.4931554580908415,CAheight_range={0.0029196939880336004,15.746307565602933},height=1.4255608420295123,height_95%_HPD={0.0029196939880336004,2.8602894245682116},height_median=1.3457275885773896,height_range={0.0029196939880336004,6.040503801402313},length=1.0379178642254163,length_95%_HPD={0.0010019168376729226,2.4446185298665064},length_median=0.90531330159261,length_range={0.0010019168376729226,4.911273337624934},posterior=0.3311461067366579,rate=0.6158610655156068,rate_95%_HPD={0.022061675126292132,1.4637167381786569},rate_median=0.4868540749410218,rate_range={0.013906224949627437,9.346560256597419}]:1.6586739498721164)[&CAheight_95%_HPD={1.2942874893077967,8.850967680973154},CAheight_mean=4.514760968683106,CAheight_median=4.060599675157588,CAheight_range={0.8137492645019186,17.111707307062982},height=3.2673733215535745,height_95%_HPD={1.3039598852818397,6.189727881260705},height_median=2.906086304892148,height_range={0.8137492645019186,12.852879509960758},length=2.9572592862698266,length_95%_HPD={2.4742183565784615E-4,5.804933749450525},length_median=2.8544931524805577,length_range={2.4742183565784615E-4,12.03623138045921},posterior=0.5978002749656293,rate=0.45669755553678026,rate_95%_HPD={0.036534788546452666,1.0368904183151335},rate_median=0.382524484392464,rate_range={0.019021068354825726,10.404146159388981}]:1.7678504144767597,25[&height=2.217060292244832E-15,height_95%_HPD={0.0,3.552713678800501E-15},height_median=1.7763568394002505E-15,height_range={0.0,1.0658141036401503E-14},length=5.125167690196279,length_95%_HPD={0.10207861791477235,9.060414060920888},length_median=5.207752985885838,length_range={0.0037821291903057386,15.387467348407831},rate=1.0623597229781927,rate_95%_HPD={0.25052687728422013,1.9994618076788082},rate_median=0.9676648396774317,rate_range={0.03413324641414462,9.365110010161343}]:6.282611383159864)[&CAheight_95%_HPD={2.984196079302988,10.311591927523402},CAheight_mean=6.282611383159866,CAheight_median=6.009460774500059,CAheight_range={1.2522056533535917,17.111707307062982},height=6.27594231131808,height_95%_HPD={2.9938369432478957,10.287781859108566},height_median=6.007846922478642,height_range={1.2522056533535917,16.105152897984258},length=5.173896515453364,length_95%_HPD={1.51772936956724,9.205714198119328},length_median=4.928762027251047,length_range={0.06891658195683004,17.664063361709168},posterior=0.9988126484189477,rate=0.30650453912930686,rate_95%_HPD={0.04776878260152533,0.6420277029060546},rate_median=0.2731971536452343,rate_range={0.01816618183927721,2.028420703092476}]:5.200283294339725,((9[&height=2.223831806255794E-15,height_95%_HPD={0.0,3.552713678800501E-15},height_median=1.7763568394002505E-15,height_range={0.0,1.4210854715202004E-14},length=3.943023535068257,length_95%_HPD={0.9981661568462581,6.755348687398389},length_median=3.8447036086949558,length_range={0.025045531346414407,13.30167408002562},rate=0.7307905564707126,rate_95%_HPD={0.15482354013768151,1.40941691128395},rate_median=0.672582706602884,rate_range={0.0301513115620969,7.208695515810429}]:3.9458829311854373,37[&height=2.223831806255794E-15,height_95%_HPD={0.0,3.552713678800501E-15},height_median=1.7763568394002505E-15,height_range={0.0,1.4210854715202004E-14},length=3.9434740585074555,length_95%_HPD={0.9835739986423722,6.753934768741786},length_median=3.8449557662374394,length_range={0.025045531346414407,13.30167408002562},rate=0.8931985822690787,rate_95%_HPD={0.1723656509012185,1.5967162961387493},rate_median=0.8437879214460964,rate_range={0.03862747292821282,4.225176131084237}]:3.9458829311854373)[&CAheight_95%_HPD={0.982441108684446,6.753934768741789},CAheight_mean=3.9458829311854395,CAheight_median=3.846097418080573,CAheight_range={0.025045531346416183,13.301674080025624},height=3.93475590149551,height_95%_HPD={1.013138553259246,6.75353760653222},height_median=3.8392232036809277,height_range={0.025045531346416183,13.301674080025624},length=2.6208271345492404,length_95%_HPD={0.5478050433811994,5.265800883334432},length_median=2.409103652940611,length_range={0.02534030504840956,11.205830255018702},posterior=0.9938757655293088,rate=0.4757071566757923,rate_95%_HPD={0.02626817341013565,1.182792454210132},rate_median=0.37541484849900575,rate_range={0.008758731476414301,5.366570812613879}]:2.636853858862486,(22[&height=2.2241648315350217E-15,height_95%_HPD={0.0,3.552713678800501E-15},height_median=1.7763568394002505E-15,height_range={0.0,1.4210854715202004E-14},length=3.7581321738824376,length_95%_HPD={0.6659396410967915,7.210545231162891},length_median=3.567827683430264,length_range={0.11361063042620678,12.916986026422425},rate=0.8649645076900593,rate_95%_HPD={0.24817907073691337,1.5967210966535696},rate_median=0.80765420227718,rate_range={0.06435698581266949,3.4735609906911247}]:3.769427087543045,29[&height=2.2284941601649813E-15,height_95%_HPD={0.0,3.552713678800501E-15},height_median=1.7763568394002505E-15,height_range={0.0,1.4210854715202004E-14},length=3.7459881538588227,length_95%_HPD={0.7222814737051131,7.198432988117428},length_median=3.5681188435984117,length_range={0.11361063042620678,12.715145708899888},rate=1.1874256519793194,rate_95%_HPD={0.08338843038457065,2.387550541821893},rate_median=1.0783419951644047,rate_range={0.027719083247101334,8.827873130624145}]:3.769427087543045)[&CAheight_95%_HPD={0.62129604447947,7.198432988117432},CAheight_mean=3.7694270875430473,CAheight_median=3.574630730259658,CAheight_range={0.11361063042621034,12.916986026422428},height=3.6345582326180375,height_95%_HPD={0.5991655671644018,6.845934744361589},height_median=3.4691976951862493,height_range={0.11361063042621034,12.226245140917841},length=2.9502649620064973,length_95%_HPD={0.2278936651877128,6.052922890467126},length_median=2.7320061995846103,length_range={0.0018475392616768005,12.920054365506454},posterior=0.9526934133233346,rate=1.8918793020036022,rate_95%_HPD={0.11273895647787897,4.106423447176296},rate_median=1.660388330451284,rate_range={0.03024584043805036,9.255020826032524}]:2.813309702504878)[&CAheight_95%_HPD={3.919067460396356,9.98766772167127},CAheight_mean=6.5827367900479254,CAheight_median=6.293987522163327,CAheight_range={3.037163621072416,15.265075885363647},height=6.5827367900479254,height_95%_HPD={3.919067460396356,9.98766772167127},height_median=6.293987522163327,height_range={3.037163621072416,15.265075885363647},length=4.754134873175621,length_95%_HPD={1.7165088677455955,8.378476093889402},length_median=4.50881387835648,length_range={0.24372013509777446,14.597582616080455},posterior=1.0,rate=1.1071822277965873,rate_95%_HPD={0.29439731620695825,2.0773831472795123},rate_median=1.0191568931438009,rate_range={0.03662771855740804,4.52241244692974}]:4.900157887451665)[&CAheight_95%_HPD={6.870657597547142,17.135212431728203},CAheight_mean=11.48289467749959,CAheight_median=10.957414890990659,CAheight_range={5.449028321370847,25.563990459265277},height=11.273236293944073,height_95%_HPD={7.050974081243496,16.94548530816375},height_median=10.769457873918082,height_range={5.449028321370847,24.088444008516035},length=2.009006990368619,length_95%_HPD={0.002510524688428717,4.591741539612773},length_median=1.7647477826667144,length_range={9.449277756701235E-4,10.608413161674983},posterior=0.8327709036370454,rate=0.5150413798122644,rate_95%_HPD={0.042322989242923964,1.3189020310120865},rate_median=0.39672788737409015,rate_range={0.014745454446838462,8.149992093683295}]:1.703416952431903)[&CAheight_95%_HPD={8.33352589846315,19.61134133196254},CAheight_mean=13.186311629931494,CAheight_median=12.59422800122529,CAheight_range={6.539649839080914,27.339767355394173},height=13.028214536032545,height_95%_HPD={8.33352589846315,19.34289334997923},height_median=12.450151498355767,height_range={6.539649839080914,27.131225344956405},length=2.3892264967949712,length_95%_HPD={0.02982358926795392,4.994464898330854},length_median=2.2111393667071724,length_range={0.0012744279244998324,10.926193138288912},posterior=0.9276965379327584,rate=0.5826816522135295,rate_95%_HPD={0.058848935357783586,1.361496878699664},rate_median=0.4845607943932524,rate_range={0.014212442857147905,4.532307030478121}]:2.370443016228336,((5[&height=2.2270510506216614E-15,height_95%_HPD={0.0,3.552713678800501E-15},height_median=1.7763568394002505E-15,height_range={0.0,1.0658141036401503E-14},length=9.815888180163764,length_95%_HPD={4.609031840845178,16.35742392166219},length_median=9.534371260941683,length_range={0.03766873563134432,24.826678631946987},rate=0.47247027289172,rate_95%_HPD={0.15131290652783647,0.8397249328201439},rate_median=0.4495308172562482,rate_range={0.031834819900941544,7.803502699708529}]:10.081053646727339,((((((13[&height=2.2352656741759434E-15,height_95%_HPD={0.0,7.105427357601002E-15},height_median=1.7763568394002505E-15,height_range={0.0,1.4210854715202004E-14},length=0.08758022108729674,length_95%_HPD={5.760269282006902E-6,0.23927729796282549},length_median=0.06732972562068174,length_range={5.760269282006902E-6,0.8208039800667741},rate=0.6283797638075279,rate_95%_HPD={0.0151783218761938,1.6476231848858447},rate_median=0.4740586807044468,rate_range={0.009751611944315567,9.780344448755717}]:0.10164642817522619,21[&height=2.223165755697339E-15,height_95%_HPD={0.0,7.105427357601002E-15},height_median=1.7763568394002505E-15,height_range={0.0,1.4210854715202004E-14},length=0.06909867574617538,length_95%_HPD={5.760269282006902E-6,0.1936732241397614},length_median=0.05208913090901479,length_range={5.760269282006902E-6,0.8296842484669149},rate=0.8363160563156963,rate_95%_HPD={0.02144341563204134,2.326898526433323},rate_median=0.607019566710776,rate_range={0.013102083338357521,9.117672075880554}]:0.1016464281752262)[&CAheight_95%_HPD={5.760269285559616E-6,0.2603383474100198},CAheight_mean=0.10164642817522843,CAheight_median=0.08326949172696185,CAheight_range={5.760269285559616E-6,0.8296842484669185},height=0.051318243195533374,height_95%_HPD={5.760269285559616E-6,0.14480759655340947},height_median=0.03814170151689389,height_range={5.760269285559616E-6,0.4627104298266893},length=0.07701876930766285,length_95%_HPD={9.861292056712045E-6,0.1991754889684927},length_median=0.06222593251798969,length_range={9.861292056712045E-6,0.7498298874178317},posterior=0.4055743032120985,rate=0.7121214209445377,rate_95%_HPD={0.03218045514265965,1.876952995283616},rate_median=0.5408106407663279,rate_range={0.020147842623529467,8.548076583553879}]:0.031687769677478744,34[&height=2.2352656741759434E-15,height_95%_HPD={0.0,7.105427357601002E-15},height_median=1.7763568394002505E-15,height_range={0.0,1.4210854715202004E-14},length=0.08686145026039867,length_95%_HPD={2.4440845807660594E-5,0.22467926230829605},length_median=0.07045673874671188,length_range={2.4440845807660594E-5,0.7557116868408933},rate=1.2054269548493206,rate_95%_HPD={0.024295957145937342,3.395639841092831},rate_median=0.8600119670867912,rate_range={0.01688935358679178,11.111559072919537}]:0.13333419785270492)[&CAheight_95%_HPD={0.007997706972345142,0.28935157170483805},CAheight_mean=0.13333419785270717,CAheight_median=0.11739340456949954,CAheight_range={0.001771802804167777,0.8296842484669185},height=0.13084311898555964,height_95%_HPD={0.008770988532944557,0.28413394369622225},height_median=0.11506683049433519,height_range={0.001771802804167777,0.8296842484669185},length=0.48975562573742976,length_95%_HPD={0.01583699008071271,1.042397170908437},length_median=0.44714431427016343,length_range={7.529306692788396E-6,2.947367287091936},posterior=0.9565054368203975,rate=1.3388843283242877,rate_95%_HPD={0.07895469542043257,2.7398579762875173},rate_median=1.2169546120590318,rate_range={0.018896646266159455,9.509703137074256}]:0.4685464005882274,18[&height=2.243591306156634E-15,height_95%_HPD={0.0,7.105427357601002E-15},height_median=1.7763568394002505E-15,height_range={0.0,1.4210854715202004E-14},length=0.5983889635287133,length_95%_HPD={8.622684211090359E-5,1.165080627739414},length_median=0.561323603064019,length_range={8.622684211090359E-5,3.2871685889754474},rate=1.110607187425483,rate_95%_HPD={0.04967837770111507,2.589640049244085},rate_median=0.9321165251307482,rate_range={0.0286011961144762,7.359799096446469}]:0.6018805984409323)[&CAheight_95%_HPD={0.08404533046210005,1.18967130069068},CAheight_mean=0.6018805984409346,CAheight_median=0.5614120178087019,CAheight_range={0.026078980693695186,3.287168588975451},height=0.6017187189476058,height_95%_HPD={0.08433494319406698,1.18967130069068},height_median=0.5613269084253254,height_range={0.026078980693695186,3.287168588975451},length=3.7233044449936203,length_95%_HPD={1.3094550674802203,6.277114302479388},length_median=3.6127976534819712,length_range={0.0401696982527433,10.053151891882719},posterior=0.9996875390576178,rate=0.5654572709455622,rate_95%_HPD={0.11558276168515251,1.0472324311117374},rate_median=0.5405169378634586,rate_range={0.017811749870891534,2.136345159089751}]:3.9633737027455744,17[&height=2.2388179438210382E-15,height_95%_HPD={0.0,5.329070518200751E-15},height_median=1.7763568394002505E-15,height_range={0.0,1.4210854715202004E-14},length=4.214953770210553,length_95%_HPD={1.7942366654255526,7.0280666287566085},length_median=4.0766377441317605,length_range={0.6784752962552343,11.243552623213613},rate=0.7598229177187151,rate_95%_HPD={0.29033542055757494,1.3190004431167104},rate_median=0.7321121250386311,rate_range={0.12875813751020834,2.452286090795937}]:4.565254301186506)[&CAheight_95%_HPD={2.3248643025429097,7.4990554669388345},CAheight_mean=4.565254301186509,CAheight_median=4.4143184240055,CAheight_range={0.7639609522699544,11.243552623213617},height=4.086919377783734,height_95%_HPD={1.8455255794357797,6.631101099420853},height_median=3.930588614008352,height_range={0.7639609522699544,11.243552623213617},length=0.8759921063517266,length_95%_HPD={1.3669867078291986E-4,2.347493454681821},length_median=0.6858993772892656,length_range={1.3669867078291986E-4,6.25087628690113},posterior=0.44750656167979,rate=0.7482754601675917,rate_95%_HPD={0.029145209131888707,1.9229497202271983},rate_median=0.5873303088992163,rate_range={0.009751611944315567,6.856987890000102}]:1.604607961564267,((15[&height=2.2415931544812684E-15,height_95%_HPD={0.0,5.329070518200751E-15},height_median=1.7763568394002505E-15,height_range={0.0,1.0658141036401503E-14},length=4.208461396017945,length_95%_HPD={1.5155356824881352,7.0850049066410605},length_median=4.052307440550295,length_range={0.01946737090353068,13.555645490805555},rate=0.3945368172290814,rate_95%_HPD={0.04028863203664879,0.8133636515858976},rate_median=0.35250250530451016,rate_range={0.013023685883177547,3.82572807319612}]:5.518392550563528,41[&height=2.2202795366106993E-15,height_95%_HPD={0.0,3.552713678800501E-15},height_median=1.7763568394002505E-15,height_range={0.0,1.0658141036401503E-14},length=5.2377363851050465,length_95%_HPD={1.4732399596771444,9.327713875262377},length_median=5.07544967938186,length_range={0.01946737090353068,16.484310573065475},rate=0.8384209360638732,rate_95%_HPD={0.10693665511427226,1.7754287471707562},rate_median=0.7247825848723305,rate_range={0.025730947256176827,5.654644529171082}]:5.5183925505635285)[&CAheight_95%_HPD={1.968996917345624,9.530542862147044},CAheight_mean=5.51839255056353,CAheight_median=5.394685307606568,CAheight_range={0.019467370903537784,16.48431057306548},height=3.6974344540005952,height_95%_HPD={1.0380783784778203,6.384133669635169},height_median=3.5707220644155093,height_range={0.019467370903537784,10.543906168661486},length=1.038038621335396,length_95%_HPD={2.768215869046742E-4,2.794512078331298},length_median=0.8212858844372004,length_range={2.768215869046742E-4,7.363774869319435},posterior=0.24271966004249468,rate=0.7741187108344926,rate_95%_HPD={0.040550139617218615,2.0099495801219978},rate_median=0.5889005917346475,rate_range={0.02649395559592713,8.760510975887367}]:0.539204450833239,(((19[&height=2.227384075900889E-15,height_95%_HPD={0.0,7.105427357601002E-15},height_median=1.7763568394002505E-15,height_range={0.0,1.4210854715202004E-14},length=0.4887507625864777,length_95%_HPD={0.05352631829250498,0.945054543168423},length_median=0.45740665428487404,length_range={4.6814908943204614E-4,2.2071713025723483},rate=0.7230565778849789,rate_95%_HPD={0.050574224418038854,1.7754284388105228},rate_median=0.5873919863255,rate_range={0.014257913155353978,6.711188645159496}]:0.48876800533268533,35[&height=2.227384075900889E-15,height_95%_HPD={0.0,7.105427357601002E-15},height_median=1.7763568394002505E-15,height_range={0.0,1.4210854715202004E-14},length=0.48876409430124773,length_95%_HPD={0.05352631829250498,0.945054543168423},length_median=0.4574424786683906,length_range={4.6814908943204614E-4,2.2071713025723483},rate=1.7215583922627171,rate_95%_HPD={0.5191743664314706,3.319666884177832},rate_median=1.5937142980859114,rate_range={0.051501028657058766,7.181513545948675}]:0.48876800533268533)[&CAheight_95%_HPD={0.053526318292508535,0.9450545431684247},CAheight_mean=0.48876800533268755,CAheight_median=0.4574424786683924,CAheight_range={4.6814908943204614E-4,2.207171302572352},height=0.4886956072406527,height_95%_HPD={0.053784715161173224,0.9450545431684247},height_median=0.45741486423064437,height_range={4.6814908943204614E-4,2.207171302572352},length=1.8470918183745346,length_95%_HPD={0.7264244956894217,3.1439066840068115},length_median=1.76128740995898,length_range={0.07552761278675746,5.812425835600376},posterior=0.9998125234345707,rate=0.885867994074162,rate_95%_HPD={0.18838936879211887,1.6790683389390675},rate_median=0.8285338717413008,rate_range={0.03911401345099888,3.89195006345565}]:1.8713122509681788,23[&height=2.2254969326519324E-15,height_95%_HPD={0.0,7.105427357601002E-15},height_median=1.7763568394002505E-15,height_range={0.0,1.4210854715202004E-14},length=2.3403017644247606,length_95%_HPD={1.1369724883147203,3.7679960094275984},length_median=2.242265821896021,length_range={0.1215439087446768,6.513222642302189},rate=0.8782780491174141,rate_95%_HPD={0.21100000887763376,1.5263041891727982},rate_median=0.8391566943387908,rate_range={0.06085913303984901,3.636436645533169}]:2.360080256300864)[&CAheight_95%_HPD={1.1460185100861544,3.7424967691468822},CAheight_mean=2.3600802563008663,CAheight_median=2.260356474831511,CAheight_range={0.4074127130721017,6.513222642302196},height=2.3250089161840513,height_95%_HPD={1.150397619833523,3.711804585990482},height_median=2.228828292320694,height_range={0.4074127130721017,6.513222642302196},length=1.451295973076383,length_95%_HPD={3.873965253333722E-4,3.0956710798630773},length_median=1.337043806271689,length_range={1.743645969600749E-4,7.283144493701624},posterior=0.8860767404074491,rate=0.946791295370772,rate_95%_HPD={0.05540175604249959,2.1238652111022565},rate_median=0.8193663833330882,rate_range={0.016475344247464038,8.356206614060719}]:1.7871598442387664,32[&height=2.226385000063206E-15,height_95%_HPD={0.0,5.329070518200751E-15},height_median=1.7763568394002505E-15,height_range={0.0,1.0658141036401503E-14},length=3.852231890432515,length_95%_HPD={1.5183407282697825,6.774876319068159},length_median=3.6156606643131566,length_range={0.6605000159747494,11.434860116966725},rate=0.18846294313285838,rate_95%_HPD={0.018746358960173765,0.45337697065348104},rate_median=0.15246592258771413,rate_range={0.008758731476414301,1.8275734669815615}]:4.14724010053963)[&CAheight_95%_HPD={1.6790406261186153,7.066085664328526},CAheight_mean=4.147240100539633,CAheight_median=3.9275335109396075,CAheight_range={1.1354877659043527,12.129577750211467},height=3.32523450479614,height_95%_HPD={1.6835550449211567,5.495351715248139},height_median=3.1653355920429176,height_range={1.1354877659043527,9.188796188915397},length=1.2865401593272168,length_95%_HPD={5.755533058433571E-4,2.7960063117126737},length_median=1.1732202536910625,length_range={5.755533058433571E-4,5.797294821047739},posterior=0.49218847644044494,rate=1.6747682800117667,rate_95%_HPD={0.06167840290499117,3.6934270446424424},rate_median=1.439693396004806,rate_range={0.03720721038600427,11.407000112124985}]:1.9103569008571366)[&CAheight_95%_HPD={3.0653302601809997,9.337985141820731},CAheight_mean=6.057597001396769,CAheight_median=5.821338125305306,CAheight_range={2.196617210201179,16.48431057306548},height=4.746143773253074,height_95%_HPD={2.7987587371695017,7.3828579377629175},height_median=4.524525614815623,height_range={2.196617210201179,10.509565453986475},length=0.5539256542667379,length_95%_HPD={1.6801159401325094E-4,1.390768252627531},length_median=0.4543076864141433,length_range={1.6801159401325094E-4,3.5262634061203055},posterior=0.12354705661792276,rate=1.1360846453904412,rate_95%_HPD={0.033684088019409655,3.025631364825513},rate_median=0.8407786236172002,rate_range={0.033684088019409655,7.520433791535369}]:0.11226526135400672)[&CAheight_95%_HPD={3.428221422220048,9.404772901437585},CAheight_mean=6.169862262750776,CAheight_median=5.905113060560317,CAheight_range={2.2605282615030404,16.48431057306548},height=5.472813474282099,height_95%_HPD={3.285067887081661,8.166110915622323},height_median=5.2464824673167945,height_range={2.2605282615030404,12.757246332051556},length=1.0282178170354024,length_95%_HPD={7.596784720860228E-4,2.0877830133096626},length_median=0.9329730774782945,length_range={7.596784720860228E-4,4.73441676374636},posterior=0.43119610048743906,rate=1.8965190590621102,rate_95%_HPD={0.09721712728291486,4.273418867131137},rate_median=1.661063410072758,rate_range={0.023689267045635433,10.375583145101368}]:0.4447821529049669,33[&height=2.2248308820934772E-15,height_95%_HPD={0.0,3.552713678800501E-15},height_median=1.7763568394002505E-15,height_range={0.0,1.0658141036401503E-14},length=5.542893730665371,length_95%_HPD={2.0993339167254206,9.051408209669372},length_median=5.4404616426388355,length_range={0.18399227033940235,13.987424395991138},rate=1.1474152032753455,rate_95%_HPD={0.49927665778772184,1.9755050507442102},rate_median=1.0861136047120274,rate_range={0.1450300310855119,5.116327362604086}]:6.61464441565574)[&CAheight_95%_HPD={3.9382342407189217,9.85822104347739},CAheight_mean=6.614644415655743,CAheight_median=6.3373913646477344,CAheight_range={2.7772376646272345,16.48431057306548},height=6.567789078891204,height_95%_HPD={4.006435820370996,9.835766372345761},height_median=6.291264675235851,height_range={2.7772376646272345,16.48431057306548},length=3.703425584479567,length_95%_HPD={0.011934453548823498,7.603572218561199},length_median=3.5465919935167616,length_range={0.0038518966850027425,15.739886248487071},posterior=0.9320709911261092,rate=0.5812112167836992,rate_95%_HPD={0.03247442786417303,1.3615010885550125},rate_median=0.47334386152201724,rate_range={0.020478755027756358,6.305780323386723}]:3.466409231071598)[&CAheight_95%_HPD={5.028818231525248,16.00956653700173},CAheight_mean=10.08105364672734,CAheight_median=9.726199267412401,CAheight_range={3.4780495803450844,25.29348104305446},height=9.842749125720127,height_95%_HPD={4.773500507106771,15.348924254024485},height_median=9.490844536794182,height_range={3.4780495803450844,24.82667863194699},length=3.598071603851222,length_95%_HPD={0.0017534551985054492,7.936091650280565},length_median=3.179787144251315,length_range={0.0017534551985054492,17.18635026274094},posterior=0.8643919510061242,rate=0.8500566742810375,rate_95%_HPD={0.0419934401931265,1.9408447033073193},rate_median=0.7174082552950602,rate_range={0.02343327802685029,10.405878195506958}]:3.1941116395370663,6[&height=2.2272730674744798E-15,height_95%_HPD={0.0,3.552713678800501E-15},height_median=1.7763568394002505E-15,height_range={0.0,1.0658141036401503E-14},length=12.994866002308054,length_95%_HPD={6.512361547839019,20.04596719751185},length_median=12.659077897179483,length_range={1.8945431052379345,30.065241790554452},rate=1.0241250008519855,rate_95%_HPD={0.5034726066207988,1.526580854384081},rate_median=0.995133422978036,rate_range={0.28810320620215524,2.9142262116193547}]:13.275165286264405)[&CAheight_95%_HPD={7.055140120414242,20.339282358270975},CAheight_mean=13.275165286264407,CAheight_median=12.845546629860523,CAheight_range={4.601105186265215,30.065241790554456},height=12.795994260603035,height_95%_HPD={6.90670848762802,19.446684352127654},height_median=12.434005966950101,height_range={4.601105186265215,30.065241790554456},length=2.5828032075446,length_95%_HPD={1.3627468080557037E-4,6.297850198282392},length_median=2.1508343404413814,length_range={1.3627468080557037E-4,16.37726420164381},posterior=0.8217097862767154,rate=0.8900877384022828,rate_95%_HPD={0.03528392102208789,2.172250141914559},rate_median=0.717201090003052,rate_range={0.008758731476414301,9.460313977247711}]:2.281589359895422)[&CAheight_95%_HPD={10.428807837431746,22.46240905813308},CAheight_mean=15.55675464615983,CAheight_median=14.807344451516329,CAheight_range={8.176634472733424,31.20016619562741},height=15.017893258992306,height_95%_HPD={10.400016926839472,21.698691022514318},height_median=14.290764171230549,height_range={8.176634472733424,28.174726644521225},length=1.524459616430478,length_95%_HPD={5.686168771035227E-5,3.4520150781389347},length_median=1.380402314157874,length_range={5.686168771035227E-5,7.706955529098423},posterior=0.7384076990376203,rate=1.16381489605131,rate_95%_HPD={0.029135126833787196,2.964766780680635},rate_median=0.9406412411201699,rate_range={0.02160390948792097,8.113546524083862}]:1.3512499984562556)[&CAheight_95%_HPD={13.80002795207206,23.384392800705154},CAheight_mean=16.908004644616085,CAheight_median=15.93463715454333,CAheight_range={13.80002795207206,33.716415667599684},height=16.908004644616085,height_95%_HPD={13.80002795207206,23.384392800705154},height_median=15.93463715454333,height_range={13.80002795207206,33.716415667599684},length=0.0,posterior=1.0,rate=1.0307465985445705,rate_95%_HPD={0.36744939727010667,1.9579318007355346},rate_median=0.9211575736206306,rate_range={0.28658852413253116,5.56655382268085}]:0.0;
End;
