# Supplementary material for: The genomics and evolution of inter-sexual mimicry and female-limited polymorphisms in damselflies
Source: Nat Ecol Evol. 2023 Nov 6;8(1):83–97. doi: 10.1038/s41559-023-02243-1 (PMC10781644; doi:10.1038/s41559-023-02243-1)
Supplement: Supplementary file 5 — Statistical Source Data. [file 41559_2023_2243_MOESM5_ESM.zip]

Archive with 10 entries (9 files):
- Willink_SourceData_Fig3/
- Willink_SourceData_Fig3/Ifem_reseq_coverage_norepeat_500_window_15Mb.bed.gz
- Willink_SourceData_Fig3/Ifem_nano_coverage_norepeat_500_window.bed.gz
- Willink_SourceData_Fig3/SwD_popmap
- Willink_SourceData_Fig3/reseq_coverage_norepeat_500_window.bed.gz
- Willink_SourceData_Fig3/nano_coverage_norepeat_500_window.bed.gz
- Willink_SourceData_Fig3/OvAI_kmers.fa_v_Ifem_1049_ragtag_table.tsv.gz
- Willink_SourceData_Fig3/OvAI_kmers.fa_v_A1354_Shasta_run1_table.tsv.gz
- Willink_SourceData_Fig3/AvO_kmers.fa_v_A1354_Shasta_run1_table.tsv.gz
- Willink_SourceData_Fig3/AvI_kmers.fa_v_A1354_Shasta_run1_table.tsv.gz
