# Supplementary material for: The genomics and evolution of inter-sexual mimicry and female-limited polymorphisms in damselflies
Source: Nat Ecol Evol. 2023 Nov 6;8(1):83–97. doi: 10.1038/s41559-023-02243-1 (PMC10781644; doi:10.1038/s41559-023-02243-1)
Supplement: Supplementary file 5 — Statistical Source Data. [file 41559_2023_2243_MOESM5_ESM.zip › Willink_SourceData_Fig3/SwD_popmap]

ind	pop
TE-2564-SwD108_S67	I
TE-2564-SwD136_S46	A
TE-2564-SwD138_S47	A
TE-2564-SwD143_S68	I
TE-2564-SwD149_S35	A
TE-2564-SwD152_S64	I
TE-2564-SwD153_S65	I
TE-2564-SwD170_S36	A
TE-2564-SwD172_S37	I
TE-2564-SwD174_S55	I
TE-2564-SwD178_S56	I
TE-2564-SwD191_S39	A
TE-2564-SwD19_S52	I
TE-2564-SwD21_S53	I
TE-2564-SwD215_S62	I
TE-2564-SwD216_S63	I
TE-2564-SwD238_S49	A
TE-2564-SwD240_S66	I
TE-2564-SwD242_S50	A
TE-2564-SwD243_S51	A
TE-2564-SwD257_S69	I
TE-2564-SwD263_S57	I
TE-2564-SwD27_S38	A
TE-2564-SwD283_S40	A
TE-2564-SwD288_S54	I
TE-2564-SwD29_S41	A
TE-2564-SwD308_S44	A
TE-2564-SwD309_S45	A
TE-2564-SwD31_S42	A
TE-2564-SwD32_S43	A
TE-2564-SwD51_S58	I
TE-2564-SwD55_S59	I
TE-2564-SwD57_S60	I
TE-2564-SwD65_S48	A
TE-2564-SwD67_S61	I
UE-2969-57120_S90	O
UE-2969-57123_S82	O
UE-2969-57210_S81	O
UE-2969-57263_S78	O
UE-2969-57302_S83	O
UE-2969-57359_S84	O
UE-2969-57373_S85	O
UE-2969-57560_S86	O
UE-2969-57561_S87	O
UE-2969-57584_S97	A
UE-2969-57846_S98	A
UE-2969-57945_S88	O
UE-2969-58013_S91	O
UE-2969-58733_S92	O
UE-2969-59008_S89	O
UE-2969-60117_S80	O
UE-2969-60681_S93	O
UE-2969-61106_S79	O
UE-2969-61346_S99	A
UE-2969-61361_S94	O
UE-2969-Sw1118_S96	O
UE-2969-Sw469_S95	O
