# Supplementary material for: The genomics and evolution of inter-sexual mimicry and female-limited polymorphisms in damselflies
Source: Nat Ecol Evol. 2023 Nov 6;8(1):83–97. doi: 10.1038/s41559-023-02243-1 (PMC10781644; doi:10.1038/s41559-023-02243-1)
Supplement: Supplementary file 6 — Statistical Source Data. [file 41559_2023_2243_MOESM6_ESM.zip]

Archive with 5 entries (4 files):
- Willink_SourceData_Fig4/
- Willink_SourceData_Fig4/synteny_AO_unloc2.csv
- Willink_SourceData_Fig4/synteny_AI_unloc2.csv
- Willink_SourceData_Fig4/karyotype_AO_RagTag.csv
- Willink_SourceData_Fig4/karyotype_AI_RagTag.csv
