# Supplementary material for: The genomics and evolution of inter-sexual mimicry and female-limited polymorphisms in damselflies
Source: Nat Ecol Evol. 2023 Nov 6;8(1):83–97. doi: 10.1038/s41559-023-02243-1 (PMC10781644; doi:10.1038/s41559-023-02243-1)
Supplement: Supplementary file 6 — Statistical Source Data. [file 41559_2023_2243_MOESM6_ESM.zip › Willink_SourceData_Fig4/synteny_AO_unloc2.csv]

Species_1	Start_1	End_1	Species_2	Start_2	End_2	L1	fill
SUPER_13_unloc_2_RagTag	2248	8115	SUPER_13_unloc_2_RagTag	49169	55012	5844	CCCCCC
SUPER_13_unloc_2_RagTag	76552	82589	SUPER_13_unloc_2_RagTag	737935	743960	6026	CCCCCC
SUPER_13_unloc_2_RagTag	318996	324464	SUPER_13_unloc_2_RagTag	1571409	1576864	5456	CCCCCC
SUPER_13_unloc_2_RagTag	285960	280527	SUPER_13_unloc_2_RagTag	1577151	1582585	5435	CCCCCC
SUPER_13_unloc_2_RagTag	378523	388571	SUPER_13_unloc_2_RagTag	1615833	1625920	10088	CCCCCC
SUPER_13_unloc_2_RagTag	415043	424771	SUPER_13_unloc_2_RagTag	1674872	1684564	9693	CCCCCC
SUPER_13_unloc_2_RagTag	461196	469777	SUPER_13_unloc_2_RagTag	1731518	1740096	8579	CCCCCC
SUPER_13_unloc_2_RagTag	495151	501106	SUPER_13_unloc_2_RagTag	1770131	1776107	5977	CCCCCC
SUPER_13_unloc_2_RagTag	502966	522439	SUPER_13_unloc_2_RagTag	1776106	1795621	19516	CCCCCC
SUPER_13_unloc_2_RagTag	377235	385601	SUPER_13_unloc_2_RagTag	1871280	1879689	8410	CCCCCC
SUPER_13_unloc_2_RagTag	511734	526122	SUPER_13_unloc_2_RagTag	2043035	2057452	14418	CCCCCC
SUPER_13_unloc_2_RagTag	526148	556242	SUPER_13_unloc_2_RagTag	2057411	2087555	30145	CCCCCC
SUPER_13_unloc_2_RagTag	559642	585820	SUPER_13_unloc_2_RagTag	2087552	2113741	26190	CCCCCC
SUPER_13_unloc_2_RagTag	586109	606025	SUPER_13_unloc_2_RagTag	2113748	2133658	19911	CCCCCC
SUPER_13_unloc_2_RagTag	605959	618966	SUPER_13_unloc_2_RagTag	2133439	2146443	13005	CCCCCC
SUPER_13_unloc_2_RagTag	619775	631239	SUPER_13_unloc_2_RagTag	2419783	2431251	11469	CCCCCC
SUPER_13_unloc_2_RagTag	631239	640268	SUPER_13_unloc_2_RagTag	2433212	2442219	9008	CCCCCC
SUPER_13_unloc_2_RagTag	643811	650442	SUPER_13_unloc_2_RagTag	2442215	2448844	6630	CCCCCC
SUPER_13_unloc_2_RagTag	654932	667027	SUPER_13_unloc_2_RagTag	2448844	2460936	12093	CCCCCC
SUPER_13_unloc_2_RagTag	667023	675137	SUPER_13_unloc_2_RagTag	2465368	2473516	8149	CCCCCC
SUPER_13_unloc_2_RagTag	700395	705565	SUPER_13_unloc_2_RagTag	2496636	2501807	5172	CCCCCC
SUPER_13_unloc_2_RagTag	707926	713360	SUPER_13_unloc_2_RagTag	2501800	2507235	5436	CCCCCC
SUPER_13_unloc_2_RagTag	716309	725214	SUPER_13_unloc_2_RagTag	2507232	2516130	8899	CCCCCC
SUPER_13_unloc_2_RagTag	729916	752383	SUPER_13_unloc_2_RagTag	2521654	2544100	22447	CCCCCC
SUPER_13_unloc_2_RagTag	752577	762782	SUPER_13_unloc_2_RagTag	2547048	2557246	10199	CCCCCC
SUPER_13_unloc_2_RagTag	766909	782380	SUPER_13_unloc_2_RagTag	2557243	2572690	15448	CCCCCC
SUPER_13_unloc_2_RagTag	780892	806068	SUPER_13_unloc_2_RagTag	2571525	2596754	25230	CCCCCC
SUPER_13_unloc_2_RagTag	806062	819098	SUPER_13_unloc_2_RagTag	2596788	2609865	13078	CCCCCC
SUPER_13_unloc_2_RagTag	820426	830754	SUPER_13_unloc_2_RagTag	2612636	2622947	10312	CCCCCC
SUPER_13_unloc_2_RagTag	853914	859154	SUPER_13_unloc_2_RagTag	2638689	2643883	5195	CCCCCC
SUPER_13_unloc_2_RagTag	896265	904770	SUPER_13_unloc_2_RagTag	2675373	2683919	8547	CCCCCC
SUPER_13_unloc_2_RagTag	931013	937117	SUPER_13_unloc_2_RagTag	2703399	2709561	6163	CCCCCC
SUPER_13_unloc_2_RagTag	996269	1002496	SUPER_13_unloc_2_RagTag	2797591	2803805	6215	CCCCCC
SUPER_13_unloc_2_RagTag	1024793	1030501	SUPER_13_unloc_2_RagTag	2833051	2838769	5719	CCCCCC
SUPER_13_unloc_2_RagTag	1047169	1052735	SUPER_13_unloc_2_RagTag	2854454	2860020	5567	CCCCCC
SUPER_13_unloc_2_RagTag	1106422	1112014	SUPER_13_unloc_2_RagTag	2893144	2898757	5614	CCCCCC
SUPER_13_unloc_2_RagTag	1137623	1145614	SUPER_13_unloc_2_RagTag	2932418	2940383	7966	CCCCCC
SUPER_13_unloc_2_RagTag	1207444	1216436	SUPER_13_unloc_2_RagTag	3028096	3037087	8992	CCCCCC
SUPER_13_unloc_2_RagTag	1275354	1287892	SUPER_13_unloc_2_RagTag	3098801	3111366	12566	CCCCCC
SUPER_13_unloc_2_RagTag	1290992	1298716	SUPER_13_unloc_2_RagTag	3118298	3126040	7743	CCCCCC
SUPER_13_unloc_2_RagTag	1323903	1329009	SUPER_13_unloc_2_RagTag	3147996	3153141	5146	CCCCCC
SUPER_13_unloc_2_RagTag	1332372	1345018	SUPER_13_unloc_2_RagTag	3155054	3167823	12770	CCCCCC
SUPER_13_unloc_2_RagTag	1349522	1355840	SUPER_13_unloc_2_RagTag	3170664	3176996	6333	CCCCCC
SUPER_13_unloc_2_RagTag	1362563	1369647	SUPER_13_unloc_2_RagTag	3184429	3191473	7045	CCCCCC
SUPER_13_unloc_2_RagTag	1405886	1419243	SUPER_13_unloc_2_RagTag	3238982	3252391	13410	CCCCCC
SUPER_13_unloc_2_RagTag	1481054	1492034	SUPER_13_unloc_2_RagTag	3318190	3329207	11018	CCCCCC
SUPER_13_unloc_2_RagTag	1496942	1505335	SUPER_13_unloc_2_RagTag	3332862	3341225	8364	CCCCCC
SUPER_13_unloc_2_RagTag	1529825	1539176	SUPER_13_unloc_2_RagTag	3360449	3369801	9353	CCCCCC
SUPER_13_unloc_2_RagTag	1591262	1596844	SUPER_13_unloc_2_RagTag	3417037	3422610	5574	CCCCCC
SUPER_13_unloc_2_RagTag	1614239	1621501	SUPER_13_unloc_2_RagTag	3437559	3444793	7235	CCCCCC
SUPER_13_unloc_2_RagTag	1622297	1629734	SUPER_13_unloc_2_RagTag	3445581	3453031	7451	CCCCCC
SUPER_13_unloc_2_RagTag	1638281	1660782	SUPER_13_unloc_2_RagTag	3461787	3484328	22542	CCCCCC
SUPER_13_unloc_2_RagTag	1660898	1672895	SUPER_13_unloc_2_RagTag	3487793	3499731	11939	CCCCCC
SUPER_13_unloc_2_RagTag	1690762	1697023	SUPER_13_unloc_2_RagTag	3521054	3527306	6253	CCCCCC
SUPER_13_unloc_2_RagTag	1714516	1720329	SUPER_13_unloc_2_RagTag	3549788	3555604	5817	CCCCCC
SUPER_13_unloc_2_RagTag	1762983	1768429	SUPER_13_unloc_2_RagTag	3585457	3590890	5434	CCCCCC
SUPER_13_unloc_2_RagTag	1778414	1783478	SUPER_13_unloc_2_RagTag	3599970	3605109	5140	CCCCCC
SUPER_13_unloc_2_RagTag	1784046	1791071	SUPER_13_unloc_2_RagTag	3606371	3613430	7060	CCCCCC
SUPER_13_unloc_2_RagTag	1791129	1799912	SUPER_13_unloc_2_RagTag	3614225	3622993	8769	CCCCCC
SUPER_13_unloc_2_RagTag	1800603	1805947	SUPER_13_unloc_2_RagTag	3622989	3628160	5172	CCCCCC
SUPER_13_unloc_2_RagTag	1831202	1840985	SUPER_13_unloc_2_RagTag	3655404	3665187	9784	CCCCCC
SUPER_13_unloc_2_RagTag	1858651	1864360	SUPER_13_unloc_2_RagTag	3679322	3684977	5656	CCCCCC
SUPER_13_unloc_2_RagTag	1864357	1874598	SUPER_13_unloc_2_RagTag	3685523	3695790	10268	CCCCCC
SUPER_13_unloc_2_RagTag	1887668	1894097	SUPER_13_unloc_2_RagTag	3711998	3718406	6409	CCCCCC
SUPER_13_unloc_2_RagTag	1892682	1899963	SUPER_13_unloc_2_RagTag	3717324	3724565	7242	CCCCCC
SUPER_13_unloc_2_RagTag	1928238	1939670	SUPER_13_unloc_2_RagTag	3747942	3759421	11480	CCCCCC
SUPER_13_unloc_2_RagTag	1964353	1972163	SUPER_13_unloc_2_RagTag	3779485	3787286	7802	CCCCCC
SUPER_13_unloc_2_RagTag	1981735	1988051	SUPER_13_unloc_2_RagTag	3795020	3801365	6346	CCCCCC
SUPER_13_unloc_2_RagTag	1987874	1993213	SUPER_13_unloc_2_RagTag	3802109	3807384	5276	CCCCCC
SUPER_13_unloc_2_RagTag	2021210	2015762	SUPER_13_unloc_2_RagTag	3824752	3830175	5424	CCCCCC
SUPER_13_unloc_2_RagTag	2064383	2077532	SUPER_13_unloc_2_RagTag	3875338	3888552	13215	CCCCCC
SUPER_13_unloc_2_RagTag	2079604	2084853	SUPER_13_unloc_2_RagTag	3905411	3910801	5391	CCCCCC
SUPER_13_unloc_2_RagTag	2098351	2103779	SUPER_13_unloc_2_RagTag	3926342	3931886	5545	CCCCCC
SUPER_13_unloc_2_RagTag	2132378	2140512	SUPER_13_unloc_2_RagTag	3958453	3966612	8160	CCCCCC
SUPER_13_unloc_2_RagTag	2157829	2168563	SUPER_13_unloc_2_RagTag	3983684	3994451	10768	CCCCCC
SUPER_13_unloc_2_RagTag	2181853	2187856	SUPER_13_unloc_2_RagTag	4006364	4012348	5985	CCCCCC
SUPER_13_unloc_2_RagTag	2199870	2214458	SUPER_13_unloc_2_RagTag	4022750	4037342	14593	CCCCCC
SUPER_13_unloc_2_RagTag	2214559	2220668	SUPER_13_unloc_2_RagTag	4037323	4043384	6062	CCCCCC
SUPER_13_unloc_2_RagTag	2232276	2242971	SUPER_13_unloc_2_RagTag	4056386	4067119	10734	CCCCCC
SUPER_13_unloc_2_RagTag	2260464	2266242	SUPER_13_unloc_2_RagTag	4081362	4087215	5854	CCCCCC
SUPER_13_unloc_2_RagTag	2283795	2291693	SUPER_13_unloc_2_RagTag	4105969	4113826	7858	CCCCCC
SUPER_13_unloc_2_RagTag	2296085	2303332	SUPER_13_unloc_2_RagTag	4117989	4125173	7185	CCCCCC
SUPER_13_unloc_2_RagTag	2316573	2325724	SUPER_13_unloc_2_RagTag	4137328	4146467	9140	CCCCCC
SUPER_13_unloc_2_RagTag	2325933	2332480	SUPER_13_unloc_2_RagTag	4147714	4154294	6581	CCCCCC
SUPER_13_unloc_2_RagTag	2341082	2349022	SUPER_13_unloc_2_RagTag	4157257	4165220	7964	CCCCCC
SUPER_13_unloc_2_RagTag	2349014	2355464	SUPER_13_unloc_2_RagTag	4165464	4171898	6435	CCCCCC
SUPER_13_unloc_2_RagTag	2364263	2370241	SUPER_13_unloc_2_RagTag	4180699	4186632	5934	CCCCCC
SUPER_13_unloc_2_RagTag	2378888	2385028	SUPER_13_unloc_2_RagTag	4194514	4200651	6138	CCCCCC
SUPER_13_unloc_2_RagTag	2387845	2395257	SUPER_13_unloc_2_RagTag	4205027	4212398	7372	CCCCCC
SUPER_13_unloc_2_RagTag	2406500	2415203	SUPER_13_unloc_2_RagTag	4219750	4228462	8713	CCCCCC
SUPER_13_unloc_2_RagTag	2425627	2430630	SUPER_13_unloc_2_RagTag	4237291	4242305	5015	CCCCCC
SUPER_13_unloc_2_RagTag	2438256	2445698	SUPER_13_unloc_2_RagTag	4253773	4261232	7460	CCCCCC
SUPER_13_unloc_2_RagTag	2445408	2452150	SUPER_13_unloc_2_RagTag	4261103	4267917	6815	CCCCCC
SUPER_13_unloc_2_RagTag	2459844	2468948	SUPER_13_unloc_2_RagTag	4275230	4284311	9082	CCCCCC
SUPER_13_unloc_2_RagTag	2472673	2480162	SUPER_13_unloc_2_RagTag	4289375	4296842	7468	CCCCCC
SUPER_13_unloc_2_RagTag	2492784	2501485	SUPER_13_unloc_2_RagTag	4312871	4321598	8728	CCCCCC
SUPER_13_unloc_2_RagTag	2501576	2510668	SUPER_13_unloc_2_RagTag	4321460	4330539	9080	CCCCCC
SUPER_13_unloc_2_RagTag	2516690	2523104	SUPER_13_unloc_2_RagTag	4338138	4344542	6405	CCCCCC
SUPER_13_unloc_2_RagTag	2527566	2533008	SUPER_13_unloc_2_RagTag	4353318	4358780	5463	CCCCCC
SUPER_13_unloc_2_RagTag	2534997	2541637	SUPER_13_unloc_2_RagTag	4359682	4366324	6643	CCCCCC
SUPER_13_unloc_2_RagTag	2555853	2561905	SUPER_13_unloc_2_RagTag	4379062	4385100	6039	CCCCCC
SUPER_13_unloc_2_RagTag	2564992	2574218	SUPER_13_unloc_2_RagTag	4388858	4398054	9197	CCCCCC
SUPER_13_unloc_2_RagTag	2602722	2615418	SUPER_13_unloc_2_RagTag	4421803	4434547	12745	CCCCCC
SUPER_13_unloc_2_RagTag	2658801	2666878	SUPER_13_unloc_2_RagTag	4468162	4476144	7983	CCCCCC
SUPER_13_unloc_2_RagTag	2676029	2681503	SUPER_13_unloc_2_RagTag	4482942	4488447	5506	CCCCCC
SUPER_13_unloc_2_RagTag	2791184	2799011	SUPER_13_unloc_2_RagTag	4572371	4580061	7691	CCCCCC
SUPER_13_unloc_2_RagTag	2798818	2806504	SUPER_13_unloc_2_RagTag	4580037	4587692	7656	CCCCCC
SUPER_13_unloc_2_RagTag	2829069	2836010	SUPER_13_unloc_2_RagTag	4612257	4619227	6971	CCCCCC
SUPER_13_unloc_2_RagTag	2837375	2861258	SUPER_13_unloc_2_RagTag	4620044	4643812	23769	CCCCCC
SUPER_13_unloc_2_RagTag	2917552	2924655	SUPER_13_unloc_2_RagTag	4686850	4693934	7085	CCCCCC
SUPER_13_unloc_2_RagTag	2931681	2941128	SUPER_13_unloc_2_RagTag	4702999	4712439	9441	CCCCCC
SUPER_13_unloc_2_RagTag	2996964	3034102	SUPER_13_unloc_2_RagTag	4767615	4804734	37120	CCCCCC
SUPER_13_unloc_2_RagTag	3047237	3059061	SUPER_13_unloc_2_RagTag	4836496	4848415	11920	CCCCCC
SUPER_13_unloc_2_RagTag	3075995	3086458	SUPER_13_unloc_2_RagTag	4854638	4865106	10469	CCCCCC
SUPER_13_unloc_2_RagTag	3094089	3146532	SUPER_13_unloc_2_RagTag	4871587	4923945	52359	CCCCCC
SUPER_13_unloc_2_RagTag	3156214	3161368	SUPER_13_unloc_2_RagTag	4932148	4937208	5061	CCCCCC
SUPER_13_unloc_2_RagTag	3164337	3193671	SUPER_13_unloc_2_RagTag	4940245	4969524	29280	CCCCCC
SUPER_13_unloc_2_RagTag	3193664	3203172	SUPER_13_unloc_2_RagTag	4970229	4979730	9502	CCCCCC
SUPER_13_unloc_2_RagTag	3209464	3234190	SUPER_13_unloc_2_RagTag	4985475	5010201	24727	CCCCCC
SUPER_13_unloc_2_RagTag	3234203	3250697	SUPER_13_unloc_2_RagTag	5015249	5031744	16496	CCCCCC
SUPER_13_unloc_2_RagTag	3255279	3267976	SUPER_13_unloc_2_RagTag	5036712	5049397	12686	CCCCCC
SUPER_13_unloc_2_RagTag	3276355	3286628	SUPER_13_unloc_2_RagTag	5062429	5072697	10269	CCCCCC
SUPER_13_unloc_2_RagTag	3305574	3319486	SUPER_13_unloc_2_RagTag	5083938	5097872	13935	CCCCCC
SUPER_13_unloc_2_RagTag	3322823	3333200	SUPER_13_unloc_2_RagTag	5106975	5117334	10360	CCCCCC
SUPER_13_unloc_2_RagTag	3343718	3455636	SUPER_13_unloc_2_RagTag	5125719	5237620	111902	CCCCCC
