# Supplementary material for: The genomics and evolution of inter-sexual mimicry and female-limited polymorphisms in damselflies
Source: Nat Ecol Evol. 2023 Nov 6;8(1):83–97. doi: 10.1038/s41559-023-02243-1 (PMC10781644; doi:10.1038/s41559-023-02243-1)
Supplement: Supplementary file 6 — Statistical Source Data. [file 41559_2023_2243_MOESM6_ESM.zip › Willink_SourceData_Fig4/synteny_AI_unloc2.csv]

Species_1	Start_1	End_1	Species_2	Start_2	End_2	L2	fill
SUPER_13_unloc_2_RagTag	1680	23904	SUPER_13_unloc_2_RagTag	3445375	3423160	22225	CCCCCC
SUPER_13_unloc_2_RagTag	49169	55010	SUPER_13_unloc_2_RagTag	3401962	3396076	5842	CCCCCC
SUPER_13_unloc_2_RagTag	55528	83960	SUPER_13_unloc_2_RagTag	3396072	3367630	28433	CCCCCC
SUPER_13_unloc_2_RagTag	101615	108480	SUPER_13_unloc_2_RagTag	3352400	3345541	6866	CCCCCC
SUPER_13_unloc_2_RagTag	113366	132078	SUPER_13_unloc_2_RagTag	3345556	3326819	18713	CCCCCC
SUPER_13_unloc_2_RagTag	148688	158470	SUPER_13_unloc_2_RagTag	3313876	3304114	9783	CCCCCC
SUPER_13_unloc_2_RagTag	158462	166734	SUPER_13_unloc_2_RagTag	3300649	3292316	8273	CCCCCC
SUPER_13_unloc_2_RagTag	170484	176656	SUPER_13_unloc_2_RagTag	3288826	3282662	6173	CCCCCC
SUPER_13_unloc_2_RagTag	176655	185820	SUPER_13_unloc_2_RagTag	3281987	3272822	9166	CCCCCC
SUPER_13_unloc_2_RagTag	188226	199324	SUPER_13_unloc_2_RagTag	3267892	3256792	11099	CCCCCC
SUPER_13_unloc_2_RagTag	737931	743960	SUPER_13_unloc_2_RagTag	101806	107847	6030	CCCCCC
SUPER_13_unloc_2_RagTag	1555950	1561776	SUPER_13_unloc_2_RagTag	272441	278265	5827	CCCCCC
SUPER_13_unloc_2_RagTag	1658241	1664509	SUPER_13_unloc_2_RagTag	398136	404370	6269	CCCCCC
SUPER_13_unloc_2_RagTag	1761516	1767814	SUPER_13_unloc_2_RagTag	487099	493415	6299	CCCCCC
SUPER_13_unloc_2_RagTag	1772028	1792254	SUPER_13_unloc_2_RagTag	745214	724959	20227	CCCCCC
SUPER_13_unloc_2_RagTag	1919195	1925495	SUPER_13_unloc_2_RagTag	398136	404370	6301	CCCCCC
SUPER_13_unloc_2_RagTag	2043035	2057452	SUPER_13_unloc_2_RagTag	732367	717980	14418	CCCCCC
SUPER_13_unloc_2_RagTag	2057411	2067455	SUPER_13_unloc_2_RagTag	717954	707911	10045	CCCCCC
SUPER_13_unloc_2_RagTag	2070851	2078664	SUPER_13_unloc_2_RagTag	703689	695874	7814	CCCCCC
SUPER_13_unloc_2_RagTag	2093735	2113741	SUPER_13_unloc_2_RagTag	676284	656277	20007	CCCCCC
SUPER_13_unloc_2_RagTag	2113748	2146440	SUPER_13_unloc_2_RagTag	583700	616355	32693	CCCCCC
SUPER_13_unloc_2_RagTag	2419783	2431251	SUPER_13_unloc_2_RagTag	617139	628608	11469	CCCCCC
SUPER_13_unloc_2_RagTag	2437183	2456444	SUPER_13_unloc_2_RagTag	635982	655245	19262	CCCCCC
SUPER_13_unloc_2_RagTag	2485618	2491330	SUPER_13_unloc_2_RagTag	518969	524656	5713	CCCCCC
SUPER_13_unloc_2_RagTag	2495908	2501807	SUPER_13_unloc_2_RagTag	529676	535571	5900	CCCCCC
SUPER_13_unloc_2_RagTag	2532753	2545432	SUPER_13_unloc_2_RagTag	538440	551130	12680	CCCCCC
SUPER_13_unloc_2_RagTag	2556929	2565833	SUPER_13_unloc_2_RagTag	559112	568009	8905	CCCCCC
SUPER_13_unloc_2_RagTag	2566747	2596754	SUPER_13_unloc_2_RagTag	774635	804627	30008	CCCCCC
SUPER_13_unloc_2_RagTag	2596788	2626991	SUPER_13_unloc_2_RagTag	804621	834840	30204	CCCCCC
SUPER_13_unloc_2_RagTag	2797588	2803805	SUPER_13_unloc_2_RagTag	1006997	1013239	6218	CCCCCC
SUPER_13_unloc_2_RagTag	2836594	2842267	SUPER_13_unloc_2_RagTag	1042681	1048369	5674	CCCCCC
SUPER_13_unloc_2_RagTag	2925874	2931232	SUPER_13_unloc_2_RagTag	1153212	1158537	5359	CCCCCC
SUPER_13_unloc_2_RagTag	2991529	2998746	SUPER_13_unloc_2_RagTag	1225554	1232774	7218	CCCCCC
SUPER_13_unloc_2_RagTag	3020855	3027134	SUPER_13_unloc_2_RagTag	1255507	1261719	6280	CCCCCC
SUPER_13_unloc_2_RagTag	3029074	3040674	SUPER_13_unloc_2_RagTag	1262764	1274358	11601	CCCCCC
SUPER_13_unloc_2_RagTag	3046429	3051649	SUPER_13_unloc_2_RagTag	1283319	1288503	5221	CCCCCC
SUPER_13_unloc_2_RagTag	3061164	3066694	SUPER_13_unloc_2_RagTag	1300379	1305886	5531	CCCCCC
SUPER_13_unloc_2_RagTag	3067017	3097076	SUPER_13_unloc_2_RagTag	1305808	1335836	30060	CCCCCC
SUPER_13_unloc_2_RagTag	3097075	3102589	SUPER_13_unloc_2_RagTag	1336787	1342302	5515	CCCCCC
SUPER_13_unloc_2_RagTag	3103188	3108456	SUPER_13_unloc_2_RagTag	1343279	1348569	5269	CCCCCC
SUPER_13_unloc_2_RagTag	3135633	3141141	SUPER_13_unloc_2_RagTag	1370801	1376313	5509	CCCCCC
SUPER_13_unloc_2_RagTag	3141136	3146256	SUPER_13_unloc_2_RagTag	1376982	1382068	5121	CCCCCC
SUPER_13_unloc_2_RagTag	3146245	3154006	SUPER_13_unloc_2_RagTag	1382296	1390070	7762	CCCCCC
SUPER_13_unloc_2_RagTag	3161846	3167156	SUPER_13_unloc_2_RagTag	1394662	1399908	5311	CCCCCC
SUPER_13_unloc_2_RagTag	3184429	3192048	SUPER_13_unloc_2_RagTag	1420508	1428120	7620	CCCCCC
SUPER_13_unloc_2_RagTag	3214618	3223995	SUPER_13_unloc_2_RagTag	1448880	1458209	9378	CCCCCC
SUPER_13_unloc_2_RagTag	3251931	3263904	SUPER_13_unloc_2_RagTag	1486887	1498858	11974	CCCCCC
SUPER_13_unloc_2_RagTag	3305620	3311709	SUPER_13_unloc_2_RagTag	1540183	1546284	6090	CCCCCC
SUPER_13_unloc_2_RagTag	3341112	3401264	SUPER_13_unloc_2_RagTag	1577836	1637954	60153	CCCCCC
SUPER_13_unloc_2_RagTag	3401346	3421409	SUPER_13_unloc_2_RagTag	1637852	1657919	20064	CCCCCC
SUPER_13_unloc_2_RagTag	3421863	3427470	SUPER_13_unloc_2_RagTag	1657935	1663533	5608	CCCCCC
SUPER_13_unloc_2_RagTag	3466471	3477383	SUPER_13_unloc_2_RagTag	1702753	1713655	10913	CCCCCC
SUPER_13_unloc_2_RagTag	3477750	3483564	SUPER_13_unloc_2_RagTag	1713652	1719454	5815	CCCCCC
SUPER_13_unloc_2_RagTag	3488176	3495296	SUPER_13_unloc_2_RagTag	1720868	1727952	7121	CCCCCC
SUPER_13_unloc_2_RagTag	3496767	3554747	SUPER_13_unloc_2_RagTag	1732566	1790536	57981	CCCCCC
SUPER_13_unloc_2_RagTag	3557396	3600270	SUPER_13_unloc_2_RagTag	1792717	1835679	42875	CCCCCC
SUPER_13_unloc_2_RagTag	3606371	3614545	SUPER_13_unloc_2_RagTag	1842178	1850373	8175	CCCCCC
SUPER_13_unloc_2_RagTag	3641763	3650207	SUPER_13_unloc_2_RagTag	1877920	1886351	8445	CCCCCC
SUPER_13_unloc_2_RagTag	3679322	3692342	SUPER_13_unloc_2_RagTag	1906701	1919769	13021	CCCCCC
SUPER_13_unloc_2_RagTag	3711998	3718406	SUPER_13_unloc_2_RagTag	1937056	1943479	6409	CCCCCC
SUPER_13_unloc_2_RagTag	3749275	3759421	SUPER_13_unloc_2_RagTag	1975667	1985746	10147	CCCCCC
SUPER_13_unloc_2_RagTag	3779485	3785021	SUPER_13_unloc_2_RagTag	2005333	2010880	5537	CCCCCC
SUPER_13_unloc_2_RagTag	3800909	3808805	SUPER_13_unloc_2_RagTag	2043906	2051874	7897	CCCCCC
SUPER_13_unloc_2_RagTag	3824579	3834943	SUPER_13_unloc_2_RagTag	2067748	2078276	10365	CCCCCC
SUPER_13_unloc_2_RagTag	3924331	3931886	SUPER_13_unloc_2_RagTag	2184783	2192277	7556	CCCCCC
SUPER_13_unloc_2_RagTag	3942099	3950693	SUPER_13_unloc_2_RagTag	2201172	2209768	8595	CCCCCC
SUPER_13_unloc_2_RagTag	3958956	3966612	SUPER_13_unloc_2_RagTag	2216559	2224197	7657	CCCCCC
SUPER_13_unloc_2_RagTag	3977302	3984562	SUPER_13_unloc_2_RagTag	2233246	2240487	7261	CCCCCC
SUPER_13_unloc_2_RagTag	3984562	3995584	SUPER_13_unloc_2_RagTag	2240641	2251639	11023	CCCCCC
SUPER_13_unloc_2_RagTag	4022955	4048254	SUPER_13_unloc_2_RagTag	2283245	2308520	25300	CCCCCC
SUPER_13_unloc_2_RagTag	4050364	4056322	SUPER_13_unloc_2_RagTag	2308667	2314628	5959	CCCCCC
SUPER_13_unloc_2_RagTag	4056386	4063201	SUPER_13_unloc_2_RagTag	2314772	2321594	6816	CCCCCC
SUPER_13_unloc_2_RagTag	4063203	4070073	SUPER_13_unloc_2_RagTag	2321785	2328586	6871	CCCCCC
SUPER_13_unloc_2_RagTag	4070193	4082160	SUPER_13_unloc_2_RagTag	2328586	2340557	11968	CCCCCC
SUPER_13_unloc_2_RagTag	4082188	4093212	SUPER_13_unloc_2_RagTag	2340548	2351581	11025	CCCCCC
SUPER_13_unloc_2_RagTag	4105967	4112030	SUPER_13_unloc_2_RagTag	2359958	2366060	6064	CCCCCC
SUPER_13_unloc_2_RagTag	4137328	4146467	SUPER_13_unloc_2_RagTag	2397309	2406469	9140	CCCCCC
SUPER_13_unloc_2_RagTag	4165464	4171898	SUPER_13_unloc_2_RagTag	2424527	2430942	6435	CCCCCC
SUPER_13_unloc_2_RagTag	4171710	4178232	SUPER_13_unloc_2_RagTag	2431183	2437758	6523	CCCCCC
SUPER_13_unloc_2_RagTag	4184729	4194252	SUPER_13_unloc_2_RagTag	2444568	2454169	9524	CCCCCC
SUPER_13_unloc_2_RagTag	4208022	4237105	SUPER_13_unloc_2_RagTag	2465264	2494392	29084	CCCCCC
SUPER_13_unloc_2_RagTag	4253773	4269351	SUPER_13_unloc_2_RagTag	2507925	2523428	15579	CCCCCC
SUPER_13_unloc_2_RagTag	4271949	4282265	SUPER_13_unloc_2_RagTag	2525685	2536016	10317	CCCCCC
SUPER_13_unloc_2_RagTag	4293252	4299874	SUPER_13_unloc_2_RagTag	2547694	2554312	6623	CCCCCC
SUPER_13_unloc_2_RagTag	4311981	4321598	SUPER_13_unloc_2_RagTag	2563119	2572751	9618	CCCCCC
SUPER_13_unloc_2_RagTag	4321460	4330539	SUPER_13_unloc_2_RagTag	2572842	2581884	9080	CCCCCC
SUPER_13_unloc_2_RagTag	4336361	4344541	SUPER_13_unloc_2_RagTag	2587997	2596149	8181	CCCCCC
SUPER_13_unloc_2_RagTag	4356507	4364758	SUPER_13_unloc_2_RagTag	2602396	2610649	8252	CCCCCC
SUPER_13_unloc_2_RagTag	4392887	4398054	SUPER_13_unloc_2_RagTag	2639841	2645009	5168	CCCCCC
SUPER_13_unloc_2_RagTag	4397867	4426257	SUPER_13_unloc_2_RagTag	2645390	2673770	28391	CCCCCC
SUPER_13_unloc_2_RagTag	4426485	4446705	SUPER_13_unloc_2_RagTag	2674238	2694461	20221	CCCCCC
SUPER_13_unloc_2_RagTag	4446358	4468661	SUPER_13_unloc_2_RagTag	2694551	2716877	22304	CCCCCC
SUPER_13_unloc_2_RagTag	4470854	4477779	SUPER_13_unloc_2_RagTag	2718651	2725602	6926	CCCCCC
SUPER_13_unloc_2_RagTag	4489977	4495088	SUPER_13_unloc_2_RagTag	2732555	2737650	5112	CCCCCC
SUPER_13_unloc_2_RagTag	4506890	4512342	SUPER_13_unloc_2_RagTag	2751034	2756532	5453	CCCCCC
SUPER_13_unloc_2_RagTag	4521477	4531054	SUPER_13_unloc_2_RagTag	2765411	2775018	9578	CCCCCC
SUPER_13_unloc_2_RagTag	4543948	4552182	SUPER_13_unloc_2_RagTag	2790718	2799028	8235	CCCCCC
SUPER_13_unloc_2_RagTag	4565885	4583821	SUPER_13_unloc_2_RagTag	2822223	2840217	17937	CCCCCC
SUPER_13_unloc_2_RagTag	4589812	4599254	SUPER_13_unloc_2_RagTag	2845847	2855286	9443	CCCCCC
SUPER_13_unloc_2_RagTag	4628922	4637893	SUPER_13_unloc_2_RagTag	2899125	2908185	8972	CCCCCC
SUPER_13_unloc_2_RagTag	4669006	4674377	SUPER_13_unloc_2_RagTag	2950075	2955432	5372	CCCCCC
SUPER_13_unloc_2_RagTag	4699968	4710066	SUPER_13_unloc_2_RagTag	2978261	2988383	10099	CCCCCC
SUPER_13_unloc_2_RagTag	4736884	4743226	SUPER_13_unloc_2_RagTag	3021388	3027699	6343	CCCCCC
SUPER_13_unloc_2_RagTag	4745271	4754169	SUPER_13_unloc_2_RagTag	3034183	3043087	8899	CCCCCC
SUPER_13_unloc_2_RagTag	4754030	4760516	SUPER_13_unloc_2_RagTag	3043288	3049811	6487	CCCCCC
SUPER_13_unloc_2_RagTag	4767615	4774131	SUPER_13_unloc_2_RagTag	3054384	3060918	6517	CCCCCC
SUPER_13_unloc_2_RagTag	4793833	4803293	SUPER_13_unloc_2_RagTag	3078303	3087726	9461	CCCCCC
SUPER_13_unloc_2_RagTag	4903023	4908932	SUPER_13_unloc_2_RagTag	3155094	3161013	5910	CCCCCC
SUPER_13_unloc_2_RagTag	4914403	4923945	SUPER_13_unloc_2_RagTag	3176022	3185595	9543	CCCCCC
SUPER_13_unloc_2_RagTag	4932148	4937208	SUPER_13_unloc_2_RagTag	3195309	3200456	5061	CCCCCC
SUPER_13_unloc_2_RagTag	4940245	4953521	SUPER_13_unloc_2_RagTag	3203424	3216617	13277	CCCCCC
SUPER_13_unloc_2_RagTag	5333493	5338731	SUPER_13_unloc_2_RagTag	3117503	3122782	5239	CCCCCC
