# Supplementary material for: The genomics and evolution of inter-sexual mimicry and female-limited polymorphisms in damselflies
Source: Nat Ecol Evol. 2023 Nov 6;8(1):83–97. doi: 10.1038/s41559-023-02243-1 (PMC10781644; doi:10.1038/s41559-023-02243-1)
Supplement: Supplementary file 6 — Statistical Source Data. [file 41559_2023_2243_MOESM6_ESM.zip › Willink_SourceData_Fig4/karyotype_AI_RagTag.csv]

Chr	Start	End	fill	species	size	colour
1	1	5500000	37abc8	A	12	37abc8
1	1	3750000	ffcc00	I	12	ffcc00
