# Supplementary material for: The genomics and evolution of inter-sexual mimicry and female-limited polymorphisms in damselflies
Source: Nat Ecol Evol. 2023 Nov 6;8(1):83–97. doi: 10.1038/s41559-023-02243-1 (PMC10781644; doi:10.1038/s41559-023-02243-1)
Supplement: Supplementary file 7 — Statistical Source Data. [file 41559_2023_2243_MOESM7_ESM.zip]

Archive with 6 entries (5 files):
- Willink_SourceData_Fig5/
- Willink_SourceData_Fig5/synteny_OIsen_AIele.csv
- Willink_SourceData_Fig5/synteny_AIsen_AIele.csv
- Willink_SourceData_Fig5/karyotype_OIsen_AIele.csv
- Willink_SourceData_Fig5/karyotype_AIsen_AIele.csv
- Willink_SourceData_Fig5/poolseq_coverage_norepeat_500_window.bed.gz
