# Supplementary material for: The genomics and evolution of inter-sexual mimicry and female-limited polymorphisms in damselflies
Source: Nat Ecol Evol. 2023 Nov 6;8(1):83–97. doi: 10.1038/s41559-023-02243-1 (PMC10781644; doi:10.1038/s41559-023-02243-1)
Supplement: Supplementary file 7 — Statistical Source Data. [file 41559_2023_2243_MOESM7_ESM.zip › Willink_SourceData_Fig5/synteny_OIsen_AIele.csv]

Species_1	Start_1	End_1	Species_2	Start_2	End_2	L1	fill
962_1	1	1469	SUPER_13_unloc_2_RagTag	6620	8082	1463	CCCCCC
962_1	2756	3323	SUPER_13_unloc_2_RagTag	8774	9343	570	CCCCCC
962_1	11184	14563	SUPER_13_unloc_2_RagTag	18731	22095	3365	CCCCCC
962_1	46262	46800	SUPER_13_unloc_2_RagTag	47836	48368	533	CCCCCC
962_1	46814	47976	SUPER_13_unloc_2_RagTag	49167	50340	1174	CCCCCC
962_1	48088	51369	SUPER_13_unloc_2_RagTag	50345	53638	3294	CCCCCC
546_1	474389	475387	SUPER_13_unloc_2_RagTag	365272	366270	999	CCCCCC
962_1	53840	55200	SUPER_13_unloc_2_RagTag	666690	668054	1365	CCCCCC
962_1	86761	90019	SUPER_13_unloc_2_RagTag	737961	741252	3292	CCCCCC
962_1	90025	93874	SUPER_13_unloc_2_RagTag	741339	745177	3839	CCCCCC
962_1	95483	97214	SUPER_13_unloc_2_RagTag	748559	750378	1820	CCCCCC
962_1	97562	98515	SUPER_13_unloc_2_RagTag	750666	751597	932	CCCCCC
962_1	109902	110412	SUPER_13_unloc_2_RagTag	778550	779057	508	CCCCCC
962_1	114556	115458	SUPER_13_unloc_2_RagTag	783942	784844	903	CCCCCC
962_1	119504	120101	SUPER_13_unloc_2_RagTag	785561	786155	595	CCCCCC
962_1	168660	169380	SUPER_13_unloc_2_RagTag	859936	860656	721	CCCCCC
962_1	186421	187728	SUPER_13_unloc_2_RagTag	886734	888044	1311	CCCCCC
962_1	616501	617245	SUPER_13_unloc_2_RagTag	1120042	1120786	745	CCCCCC
962_1	211276	213025	SUPER_13_unloc_2_RagTag	1485218	1486959	1742	CCCCCC
962_1	230159	225813	SUPER_13_unloc_2_RagTag	1572307	1576676	4370	CCCCCC
962_1	225816	223947	SUPER_13_unloc_2_RagTag	1577216	1579094	1879	CCCCCC
962_1	216790	216171	SUPER_13_unloc_2_RagTag	1590577	1591195	619	CCCCCC
962_1	206266	205345	SUPER_13_unloc_2_RagTag	1599004	1599926	923	CCCCCC
962_1	398041	398738	SUPER_13_unloc_2_RagTag	1655247	1655946	700	CCCCCC
962_1	433094	433811	SUPER_13_unloc_2_RagTag	1680710	1681427	718	CCCCCC
962_1	451977	453054	SUPER_13_unloc_2_RagTag	1705233	1706309	1077	CCCCCC
962_1	464923	466341	SUPER_13_unloc_2_RagTag	1722138	1723566	1429	CCCCCC
962_1	487810	488384	SUPER_13_unloc_2_RagTag	1760487	1761057	571	CCCCCC
962_1	496518	497212	SUPER_13_unloc_2_RagTag	1764446	1765131	686	CCCCCC
962_1	365668	366992	SUPER_13_unloc_2_RagTag	1870207	1871520	1314	CCCCCC
962_1	384070	385748	SUPER_13_unloc_2_RagTag	1903954	1905689	1736	CCCCCC
962_1	440553	441428	SUPER_13_unloc_2_RagTag	1941301	1942182	882	CCCCCC
962_1	497567	498246	SUPER_13_unloc_2_RagTag	2033367	2034038	672	CCCCCC
7346_1	362133	364576	SUPER_13_unloc_2_RagTag	2079602	2082045	2444	CCCCCC
962_1	1471934	1471312	SUPER_13_unloc_2_RagTag	2355575	2356202	628	CCCCCC
7346_1	361381	358150	SUPER_13_unloc_2_RagTag	2492883	2496093	3211	CCCCCC
962_1	505318	503397	SUPER_13_unloc_2_RagTag	2525362	2527314	1953	CCCCCC
962_1	639885	638800	SUPER_13_unloc_2_RagTag	2530940	2532029	1090	CCCCCC
548_1	243971	244543	SUPER_13_unloc_2_RagTag	2567989	2568567	579	CCCCCC
548_1	252736	251742	SUPER_13_unloc_2_RagTag	2638602	2639601	1000	CCCCCC
548_1	248622	247529	SUPER_13_unloc_2_RagTag	2642152	2643255	1104	CCCCCC
548_1	159849	158489	SUPER_13_unloc_2_RagTag	2654727	2656128	1402	CCCCCC
548_1	142147	141335	SUPER_13_unloc_2_RagTag	2670510	2671312	803	CCCCCC
548_1	141274	140766	SUPER_13_unloc_2_RagTag	2674697	2675205	509	CCCCCC
548_1	208701	208195	SUPER_13_unloc_2_RagTag	2674697	2675203	507	CCCCCC
548_1	187016	186317	SUPER_13_unloc_2_RagTag	2708493	2709227	735	CCCCCC
548_1	99888	99356	SUPER_13_unloc_2_RagTag	2712649	2713177	529	CCCCCC
548_1	26464	27323	SUPER_13_unloc_2_RagTag	2713197	2714057	861	CCCCCC
548_1	90996	89571	SUPER_13_unloc_2_RagTag	2724064	2725471	1408	CCCCCC
548_1	88872	86520	SUPER_13_unloc_2_RagTag	2732393	2734737	2345	CCCCCC
548_1	54220	54986	SUPER_13_unloc_2_RagTag	2755246	2756012	767	CCCCCC
548_1	71574	69865	SUPER_13_unloc_2_RagTag	2760739	2762439	1701	CCCCCC
962_1	520428	520994	SUPER_13_unloc_2_RagTag	2780961	2781527	567	CCCCCC
962_1	544839	546211	SUPER_13_unloc_2_RagTag	2816057	2817426	1370	CCCCCC
962_1	558196	560177	SUPER_13_unloc_2_RagTag	2836828	2838799	1972	CCCCCC
962_1	605314	607122	SUPER_13_unloc_2_RagTag	2868587	2870418	1832	CCCCCC
962_1	612721	613516	SUPER_13_unloc_2_RagTag	2873021	2873816	796	CCCCCC
962_1	614832	615673	SUPER_13_unloc_2_RagTag	2874356	2875201	846	CCCCCC
962_1	631795	632861	SUPER_13_unloc_2_RagTag	2878939	2880018	1080	CCCCCC
962_1	637030	637650	SUPER_13_unloc_2_RagTag	2887343	2887961	619	CCCCCC
962_1	650477	653897	SUPER_13_unloc_2_RagTag	2895332	2898761	3430	CCCCCC
962_1	673093	674666	SUPER_13_unloc_2_RagTag	2921514	2923098	1585	CCCCCC
962_1	681979	683177	SUPER_13_unloc_2_RagTag	2927257	2928444	1188	CCCCCC
962_1	683173	683983	SUPER_13_unloc_2_RagTag	2936731	2937535	805	CCCCCC
962_1	684072	684681	SUPER_13_unloc_2_RagTag	2937910	2938538	629	CCCCCC
962_1	692938	693663	SUPER_13_unloc_2_RagTag	2949327	2950032	706	CCCCCC
962_1	711671	712867	SUPER_13_unloc_2_RagTag	2979156	2980343	1188	CCCCCC
962_1	723787	724991	SUPER_13_unloc_2_RagTag	2991491	2992651	1161	CCCCCC
962_1	731064	732138	SUPER_13_unloc_2_RagTag	2997043	2998107	1065	CCCCCC
962_1	735797	736406	SUPER_13_unloc_2_RagTag	3008911	3009518	608	CCCCCC
962_1	744220	745443	SUPER_13_unloc_2_RagTag	3017569	3018769	1201	CCCCCC
962_1	749949	751344	SUPER_13_unloc_2_RagTag	3025007	3026432	1426	CCCCCC
962_1	758547	759116	SUPER_13_unloc_2_RagTag	3030945	3031495	551	CCCCCC
962_1	765245	766577	SUPER_13_unloc_2_RagTag	3040754	3042069	1316	CCCCCC
962_1	767333	768142	SUPER_13_unloc_2_RagTag	3042394	3043213	820	CCCCCC
962_1	771052	772214	SUPER_13_unloc_2_RagTag	3046654	3047794	1141	CCCCCC
962_1	780402	779881	SUPER_13_unloc_2_RagTag	3059262	3059783	522	CCCCCC
962_1	784098	784966	SUPER_13_unloc_2_RagTag	3062472	3063347	876	CCCCCC
962_1	788810	789652	SUPER_13_unloc_2_RagTag	3075897	3076733	837	CCCCCC
962_1	809490	811431	SUPER_13_unloc_2_RagTag	3089889	3091810	1922	CCCCCC
962_1	822481	823246	SUPER_13_unloc_2_RagTag	3099963	3100720	758	CCCCCC
962_1	826179	827631	SUPER_13_unloc_2_RagTag	3103189	3104638	1450	CCCCCC
962_1	830423	832027	SUPER_13_unloc_2_RagTag	3105708	3107272	1565	CCCCCC
962_1	832381	834301	SUPER_13_unloc_2_RagTag	3107666	3109576	1911	CCCCCC
962_1	835665	836947	SUPER_13_unloc_2_RagTag	3116747	3118029	1283	CCCCCC
962_1	841885	843984	SUPER_13_unloc_2_RagTag	3120098	3122160	2063	CCCCCC
962_1	845846	846565	SUPER_13_unloc_2_RagTag	3122563	3123280	718	CCCCCC
962_1	850394	851870	SUPER_13_unloc_2_RagTag	3127705	3129187	1483	CCCCCC
962_1	863004	862415	SUPER_13_unloc_2_RagTag	3133130	3133720	591	CCCCCC
962_1	861981	861295	SUPER_13_unloc_2_RagTag	3133734	3134417	684	CCCCCC
962_1	861269	858844	SUPER_13_unloc_2_RagTag	3135633	3138038	2406	CCCCCC
962_1	864814	866127	SUPER_13_unloc_2_RagTag	3144672	3145966	1295	CCCCCC
962_1	867132	867914	SUPER_13_unloc_2_RagTag	3146015	3146774	760	CCCCCC
962_1	874365	876309	SUPER_13_unloc_2_RagTag	3151657	3153620	1964	CCCCCC
962_1	878640	880176	SUPER_13_unloc_2_RagTag	3155054	3156595	1542	CCCCCC
962_1	883397	884534	SUPER_13_unloc_2_RagTag	3164218	3165358	1141	CCCCCC
962_1	884300	885694	SUPER_13_unloc_2_RagTag	3164455	3165885	1431	CCCCCC
962_1	896830	897706	SUPER_13_unloc_2_RagTag	3177879	3178719	841	CCCCCC
962_1	902219	902859	SUPER_13_unloc_2_RagTag	3189622	3190267	646	CCCCCC
962_1	905501	906011	SUPER_13_unloc_2_RagTag	3193457	3193962	506	CCCCCC
962_1	906545	907072	SUPER_13_unloc_2_RagTag	3195903	3196404	502	CCCCCC
962_1	914984	916299	SUPER_13_unloc_2_RagTag	3205793	3207092	1300	CCCCCC
962_1	915900	917223	SUPER_13_unloc_2_RagTag	3207685	3209007	1323	CCCCCC
962_1	919774	921022	SUPER_13_unloc_2_RagTag	3215838	3217072	1235	CCCCCC
962_1	921140	922166	SUPER_13_unloc_2_RagTag	3221874	3222891	1018	CCCCCC
962_1	925298	926011	SUPER_13_unloc_2_RagTag	3229269	3229966	698	CCCCCC
962_1	927863	928670	SUPER_13_unloc_2_RagTag	3234617	3235393	777	CCCCCC
962_1	930260	931529	SUPER_13_unloc_2_RagTag	3238982	3240243	1262	CCCCCC
962_1	937590	938343	SUPER_13_unloc_2_RagTag	3244249	3244974	726	CCCCCC
962_1	938341	939348	SUPER_13_unloc_2_RagTag	3245465	3246475	1011	CCCCCC
962_1	939360	940085	SUPER_13_unloc_2_RagTag	3247032	3247774	743	CCCCCC
962_1	945168	945862	SUPER_13_unloc_2_RagTag	3253670	3254363	694	CCCCCC
962_1	949138	950484	SUPER_13_unloc_2_RagTag	3256886	3258213	1328	CCCCCC
962_1	950492	951489	SUPER_13_unloc_2_RagTag	3261378	3262371	994	CCCCCC
962_1	962780	962009	SUPER_13_unloc_2_RagTag	3265407	3266182	776	CCCCCC
962_1	960603	960029	SUPER_13_unloc_2_RagTag	3269093	3269675	583	CCCCCC
962_1	964710	966039	SUPER_13_unloc_2_RagTag	3276424	3277738	1315	CCCCCC
962_1	979096	981240	SUPER_13_unloc_2_RagTag	3282023	3284188	2166	CCCCCC
962_1	985193	986216	SUPER_13_unloc_2_RagTag	3288866	3289883	1018	CCCCCC
962_1	986502	987613	SUPER_13_unloc_2_RagTag	3289965	3291123	1159	CCCCCC
962_1	993591	994819	SUPER_13_unloc_2_RagTag	3298791	3300006	1216	CCCCCC
962_1	997711	998533	SUPER_13_unloc_2_RagTag	3301492	3302292	801	CCCCCC
962_1	1005590	1006654	SUPER_13_unloc_2_RagTag	3305932	3307013	1082	CCCCCC
962_1	1009613	1011146	SUPER_13_unloc_2_RagTag	3310932	3312438	1507	CCCCCC
962_1	1017273	1016114	SUPER_13_unloc_2_RagTag	3321164	3322307	1144	CCCCCC
962_1	1021607	1022400	SUPER_13_unloc_2_RagTag	3325074	3325865	792	CCCCCC
962_1	1023064	1023903	SUPER_13_unloc_2_RagTag	3325864	3326695	832	CCCCCC
962_1	1024129	1024634	SUPER_13_unloc_2_RagTag	3326693	3327217	525	CCCCCC
962_1	1032899	1032200	SUPER_13_unloc_2_RagTag	3332118	3332832	715	CCCCCC
962_1	1032200	1031011	SUPER_13_unloc_2_RagTag	3333142	3334306	1165	CCCCCC
962_1	1036779	1038270	SUPER_13_unloc_2_RagTag	3339851	3341307	1457	CCCCCC
962_1	1041727	1042956	SUPER_13_unloc_2_RagTag	3343584	3344836	1253	CCCCCC
962_1	1048258	1049167	SUPER_13_unloc_2_RagTag	3347537	3348463	927	CCCCCC
962_1	1050443	1051170	SUPER_13_unloc_2_RagTag	3350137	3350851	715	CCCCCC
962_1	1068571	1069152	SUPER_13_unloc_2_RagTag	3364134	3364676	543	CCCCCC
962_1	1073142	1073790	SUPER_13_unloc_2_RagTag	3368347	3369003	657	CCCCCC
962_1	1078729	1079267	SUPER_13_unloc_2_RagTag	3372710	3373240	531	CCCCCC
962_1	1080520	1082765	SUPER_13_unloc_2_RagTag	3374969	3377208	2240	CCCCCC
962_1	1083339	1084120	SUPER_13_unloc_2_RagTag	3377564	3378357	794	CCCCCC
962_1	1095180	1095952	SUPER_13_unloc_2_RagTag	3387021	3387797	777	CCCCCC
962_1	1127818	1129733	SUPER_13_unloc_2_RagTag	3407941	3409895	1955	CCCCCC
962_1	1131547	1133226	SUPER_13_unloc_2_RagTag	3411017	3412698	1682	CCCCCC
962_1	1133349	1134168	SUPER_13_unloc_2_RagTag	3412689	3413507	819	CCCCCC
962_1	1138453	1139053	SUPER_13_unloc_2_RagTag	3419128	3419724	597	CCCCCC
962_1	1141052	1141593	SUPER_13_unloc_2_RagTag	3425275	3425806	532	CCCCCC
962_1	1148912	1150008	SUPER_13_unloc_2_RagTag	3432730	3433791	1062	CCCCCC
962_1	1153346	1156263	SUPER_13_unloc_2_RagTag	3437559	3440468	2910	CCCCCC
962_1	1157643	1158759	SUPER_13_unloc_2_RagTag	3442094	3443171	1078	CCCCCC
962_1	1162861	1161912	SUPER_13_unloc_2_RagTag	3447217	3448153	937	CCCCCC
962_1	1166603	1165935	SUPER_13_unloc_2_RagTag	3452381	3453027	647	CCCCCC
962_1	1184940	1185916	SUPER_13_unloc_2_RagTag	3464686	3465672	987	CCCCCC
962_1	1190317	1191302	SUPER_13_unloc_2_RagTag	3469930	3470902	973	CCCCCC
962_1	1197127	1199399	SUPER_13_unloc_2_RagTag	3473046	3475299	2254	CCCCCC
962_1	1204196	1204786	SUPER_13_unloc_2_RagTag	3483829	3484409	581	CCCCCC
962_1	1205364	1205974	SUPER_13_unloc_2_RagTag	3489046	3489648	603	CCCCCC
962_1	1223652	1223055	SUPER_13_unloc_2_RagTag	3508262	3508859	598	CCCCCC
962_1	1234289	1233476	SUPER_13_unloc_2_RagTag	3515851	3516641	791	CCCCCC
962_1	1252101	1252894	SUPER_13_unloc_2_RagTag	3536862	3537637	776	CCCCCC
962_1	947843	948518	SUPER_13_unloc_2_RagTag	3546657	3547325	669	CCCCCC
962_1	1257745	1258905	SUPER_13_unloc_2_RagTag	3547601	3548745	1145	CCCCCC
962_1	1266048	1267100	SUPER_13_unloc_2_RagTag	3554953	3556010	1058	CCCCCC
962_1	1267100	1267805	SUPER_13_unloc_2_RagTag	3556150	3556850	701	CCCCCC
962_1	1278101	1278634	SUPER_13_unloc_2_RagTag	3565932	3566453	522	CCCCCC
962_1	1289862	1288605	SUPER_13_unloc_2_RagTag	3571812	3573038	1227	CCCCCC
962_1	1291467	1293022	SUPER_13_unloc_2_RagTag	3576881	3578413	1533	CCCCCC
962_1	1299500	1298820	SUPER_13_unloc_2_RagTag	3582039	3582718	680	CCCCCC
962_1	1298545	1297483	SUPER_13_unloc_2_RagTag	3582319	3583386	1068	CCCCCC
962_1	1305330	1305952	SUPER_13_unloc_2_RagTag	3584772	3585373	602	CCCCCC
962_1	1307926	1308713	SUPER_13_unloc_2_RagTag	3591460	3592244	785	CCCCCC
962_1	1315061	1314005	SUPER_13_unloc_2_RagTag	3593686	3594710	1025	CCCCCC
962_1	1313998	1313248	SUPER_13_unloc_2_RagTag	3595062	3595793	732	CCCCCC
962_1	1321017	1321623	SUPER_13_unloc_2_RagTag	3601963	3602566	604	CCCCCC
962_1	1330829	1331457	SUPER_13_unloc_2_RagTag	3606490	3607106	617	CCCCCC
962_1	1325113	1324418	SUPER_13_unloc_2_RagTag	3612729	3613430	702	CCCCCC
962_1	1339346	1341870	SUPER_13_unloc_2_RagTag	3615492	3617950	2459	CCCCCC
962_1	1355110	1355690	SUPER_13_unloc_2_RagTag	3627405	3627958	554	CCCCCC
962_1	1357440	1358721	SUPER_13_unloc_2_RagTag	3634445	3635747	1303	CCCCCC
962_1	1360910	1361469	SUPER_13_unloc_2_RagTag	3640252	3640814	563	CCCCCC
962_1	1367634	1368745	SUPER_13_unloc_2_RagTag	3643729	3644843	1115	CCCCCC
962_1	1382033	1382800	SUPER_13_unloc_2_RagTag	3668470	3669220	751	CCCCCC
962_1	1383878	1384429	SUPER_13_unloc_2_RagTag	3671030	3671581	552	CCCCCC
962_1	1386760	1387956	SUPER_13_unloc_2_RagTag	3673413	3674585	1173	CCCCCC
962_1	1388482	1389177	SUPER_13_unloc_2_RagTag	3675366	3676061	696	CCCCCC
962_1	1389930	1390931	SUPER_13_unloc_2_RagTag	3676407	3677391	985	CCCCCC
962_1	1400416	1399467	SUPER_13_unloc_2_RagTag	3688368	3689325	958	CCCCCC
962_1	1405630	1406582	SUPER_13_unloc_2_RagTag	3694240	3695183	944	CCCCCC
962_1	1406518	1407794	SUPER_13_unloc_2_RagTag	3695371	3696646	1276	CCCCCC
962_1	1408150	1409016	SUPER_13_unloc_2_RagTag	3700882	3701743	862	CCCCCC
962_1	1411750	1412395	SUPER_13_unloc_2_RagTag	3704804	3705437	634	CCCCCC
962_1	1418941	1419575	SUPER_13_unloc_2_RagTag	3712534	3713170	637	CCCCCC
962_1	1421315	1422448	SUPER_13_unloc_2_RagTag	3715722	3716824	1103	CCCCCC
962_1	1431702	1433189	SUPER_13_unloc_2_RagTag	3717955	3719435	1481	CCCCCC
962_1	1439979	1439248	SUPER_13_unloc_2_RagTag	3733059	3733741	683	CCCCCC
962_1	1468072	1469189	SUPER_13_unloc_2_RagTag	3749516	3750604	1089	CCCCCC
962_1	1471966	1472968	SUPER_13_unloc_2_RagTag	3754798	3755785	988	CCCCCC
962_1	1477668	1478754	SUPER_13_unloc_2_RagTag	3759252	3760332	1081	CCCCCC
962_1	1483869	1484426	SUPER_13_unloc_2_RagTag	3769444	3769997	554	CCCCCC
962_1	1497032	1497610	SUPER_13_unloc_2_RagTag	3778242	3778821	580	CCCCCC
962_1	1517326	1518741	SUPER_13_unloc_2_RagTag	3800360	3801743	1384	CCCCCC
962_1	1519645	1520669	SUPER_13_unloc_2_RagTag	3804558	3805596	1039	CCCCCC
962_1	1526494	1527206	SUPER_13_unloc_2_RagTag	3809554	3810257	704	CCCCCC
962_1	1533291	1534550	SUPER_13_unloc_2_RagTag	3816792	3818040	1249	CCCCCC
962_1	1539891	1540983	SUPER_13_unloc_2_RagTag	3828532	3829617	1086	CCCCCC
962_1	1544094	1545592	SUPER_13_unloc_2_RagTag	3838401	3839885	1485	CCCCCC
962_1	1546467	1547069	SUPER_13_unloc_2_RagTag	3840040	3840624	585	CCCCCC
1486_1	1074	1593	SUPER_13_unloc_2_RagTag	3840680	3841199	520	CCCCCC
1486_1	4674	5579	SUPER_13_unloc_2_RagTag	3849266	3850165	900	CCCCCC
1486_1	9804	10454	SUPER_13_unloc_2_RagTag	3856442	3857088	647	CCCCCC
1486_1	30844	31552	SUPER_13_unloc_2_RagTag	3878853	3879554	702	CCCCCC
1486_1	32200	32802	SUPER_13_unloc_2_RagTag	3881696	3882293	598	CCCCCC
1486_1	32800	34403	SUPER_13_unloc_2_RagTag	3882837	3884450	1614	CCCCCC
1486_1	100397	101292	SUPER_13_unloc_2_RagTag	3931905	3932774	870	CCCCCC
1486_1	103296	103815	SUPER_13_unloc_2_RagTag	3935408	3935908	501	CCCCCC
1486_1	113935	115671	SUPER_13_unloc_2_RagTag	3945594	3947396	1803	CCCCCC
1486_1	125174	125928	SUPER_13_unloc_2_RagTag	3952003	3952769	767	CCCCCC
1486_1	126642	128363	SUPER_13_unloc_2_RagTag	3952768	3954548	1781	CCCCCC
1486_1	129493	130230	SUPER_13_unloc_2_RagTag	3957086	3957849	764	CCCCCC
1486_1	130698	131746	SUPER_13_unloc_2_RagTag	3958981	3960036	1056	CCCCCC
1486_1	136270	138098	SUPER_13_unloc_2_RagTag	3967592	3969402	1811	CCCCCC
1486_1	145815	147774	SUPER_13_unloc_2_RagTag	3976843	3978737	1895	CCCCCC
1486_1	153100	154598	SUPER_13_unloc_2_RagTag	3983678	3985157	1480	CCCCCC
1486_1	155104	156069	SUPER_13_unloc_2_RagTag	3985679	3986584	906	CCCCCC
1486_1	157570	158732	SUPER_13_unloc_2_RagTag	3989450	3990614	1165	CCCCCC
1486_1	162043	160961	SUPER_13_unloc_2_RagTag	3991758	3992840	1083	CCCCCC
1486_1	160555	159513	SUPER_13_unloc_2_RagTag	3994542	3995584	1043	CCCCCC
1486_1	166194	167573	SUPER_13_unloc_2_RagTag	3998116	3999504	1389	CCCCCC
1486_1	183083	181515	SUPER_13_unloc_2_RagTag	4019031	4020554	1524	CCCCCC
1486_1	187945	190174	SUPER_13_unloc_2_RagTag	4027247	4029449	2203	CCCCCC
1486_1	190733	199237	SUPER_13_unloc_2_RagTag	4029467	4037907	8441	CCCCCC
1486_1	201007	201945	SUPER_13_unloc_2_RagTag	4038513	4039434	922	CCCCCC
1486_1	206552	207350	SUPER_13_unloc_2_RagTag	4041559	4042344	786	CCCCCC
1486_1	212778	215085	SUPER_13_unloc_2_RagTag	4043948	4046263	2316	CCCCCC
1486_1	216209	217038	SUPER_13_unloc_2_RagTag	4046825	4047661	837	CCCCCC
1486_1	222415	218203	SUPER_13_unloc_2_RagTag	4051935	4056078	4144	CCCCCC
1486_1	222954	223477	SUPER_13_unloc_2_RagTag	4056516	4057024	509	CCCCCC
1486_1	228749	229827	SUPER_13_unloc_2_RagTag	4061383	4062456	1074	CCCCCC
1486_1	231261	233130	SUPER_13_unloc_2_RagTag	4064461	4066316	1856	CCCCCC
1486_1	235863	237646	SUPER_13_unloc_2_RagTag	4067902	4069684	1783	CCCCCC
1486_1	240588	241236	SUPER_13_unloc_2_RagTag	4071995	4072632	638	CCCCCC
1486_1	242343	243222	SUPER_13_unloc_2_RagTag	4074473	4075344	872	CCCCCC
1486_1	245418	246734	SUPER_13_unloc_2_RagTag	4076186	4077479	1294	CCCCCC
1486_1	248830	249379	SUPER_13_unloc_2_RagTag	4079184	4079716	533	CCCCCC
1486_1	253867	254472	SUPER_13_unloc_2_RagTag	4081362	4081967	606	CCCCCC
1486_1	254793	256283	SUPER_13_unloc_2_RagTag	4082485	4083966	1482	CCCCCC
1486_1	256301	258168	SUPER_13_unloc_2_RagTag	4084417	4086310	1894	CCCCCC
1486_1	260946	262398	SUPER_13_unloc_2_RagTag	4087154	4088600	1447	CCCCCC
1486_1	264968	265583	SUPER_13_unloc_2_RagTag	4092044	4092643	600	CCCCCC
1486_1	266758	267302	SUPER_13_unloc_2_RagTag	4092707	4093249	543	CCCCCC
1486_1	268496	270532	SUPER_13_unloc_2_RagTag	4099507	4101529	2023	CCCCCC
1486_1	270533	271861	SUPER_13_unloc_2_RagTag	4101865	4103181	1317	CCCCCC
1486_1	273453	274472	SUPER_13_unloc_2_RagTag	4104380	4105382	1003	CCCCCC
962_1	1523377	1524039	SUPER_13_unloc_2_RagTag	4106679	4107344	666	CCCCCC
1486_1	275521	280087	SUPER_13_unloc_2_RagTag	4107515	4112053	4539	CCCCCC
1486_1	280482	282342	SUPER_13_unloc_2_RagTag	4112254	4114110	1857	CCCCCC
1486_1	282972	284613	SUPER_13_unloc_2_RagTag	4116077	4117718	1642	CCCCCC
1486_1	286629	288844	SUPER_13_unloc_2_RagTag	4122555	4124752	2198	CCCCCC
1486_1	288849	292037	SUPER_13_unloc_2_RagTag	4124374	4127560	3187	CCCCCC
1486_1	292528	293147	SUPER_13_unloc_2_RagTag	4127772	4128383	612	CCCCCC
1486_1	294045	298465	SUPER_13_unloc_2_RagTag	4129055	4133392	4338	CCCCCC
1486_1	299848	300474	SUPER_13_unloc_2_RagTag	4134751	4135375	625	CCCCCC
1486_1	302431	303011	SUPER_13_unloc_2_RagTag	4135755	4136335	581	CCCCCC
1486_1	309127	310033	SUPER_13_unloc_2_RagTag	4140852	4141711	860	CCCCCC
1486_1	312626	313486	SUPER_13_unloc_2_RagTag	4143348	4144194	847	CCCCCC
1486_1	315148	315805	SUPER_13_unloc_2_RagTag	4144624	4145276	653	CCCCCC
1486_1	321864	323031	SUPER_13_unloc_2_RagTag	4149606	4150749	1144	CCCCCC
1486_1	326768	327477	SUPER_13_unloc_2_RagTag	4153569	4154223	655	CCCCCC
1486_1	331267	332252	SUPER_13_unloc_2_RagTag	4159184	4160158	975	CCCCCC
1486_1	337955	338500	SUPER_13_unloc_2_RagTag	4167156	4167683	528	CCCCCC
1486_1	343660	344439	SUPER_13_unloc_2_RagTag	4170464	4171237	774	CCCCCC
1486_1	350603	351688	SUPER_13_unloc_2_RagTag	4177179	4178260	1082	CCCCCC
1486_1	358576	359604	SUPER_13_unloc_2_RagTag	4181616	4182636	1021	CCCCCC
1486_1	363173	363947	SUPER_13_unloc_2_RagTag	4185495	4186272	778	CCCCCC
1486_1	365231	365864	SUPER_13_unloc_2_RagTag	4187464	4188099	636	CCCCCC
1486_1	366488	368281	SUPER_13_unloc_2_RagTag	4188750	4190519	1770	CCCCCC
1486_1	369589	370255	SUPER_13_unloc_2_RagTag	4190780	4191441	662	CCCCCC
1486_1	371139	372138	SUPER_13_unloc_2_RagTag	4192812	4193788	977	CCCCCC
1486_1	373500	374682	SUPER_13_unloc_2_RagTag	4196697	4197845	1149	CCCCCC
1486_1	376504	377480	SUPER_13_unloc_2_RagTag	4198924	4199874	951	CCCCCC
1486_1	382104	382677	SUPER_13_unloc_2_RagTag	4201558	4202137	580	CCCCCC
1486_1	386050	386775	SUPER_13_unloc_2_RagTag	4208023	4208740	718	CCCCCC
1486_1	393656	395167	SUPER_13_unloc_2_RagTag	4214294	4215806	1513	CCCCCC
1486_1	395161	396011	SUPER_13_unloc_2_RagTag	4215546	4216381	836	CCCCCC
546_1	1110	2795	SUPER_13_unloc_2_RagTag	4218005	4219692	1688	CCCCCC
546_1	2808	3483	SUPER_13_unloc_2_RagTag	4220756	4221414	659	CCCCCC
546_1	5939	8869	SUPER_13_unloc_2_RagTag	4222594	4225528	2935	CCCCCC
546_1	8859	10672	SUPER_13_unloc_2_RagTag	4226038	4227851	1814	CCCCCC
546_1	11023	11963	SUPER_13_unloc_2_RagTag	4227625	4228548	924	CCCCCC
546_1	14813	15482	SUPER_13_unloc_2_RagTag	4228988	4229654	667	CCCCCC
546_1	18030	20626	SUPER_13_unloc_2_RagTag	4230267	4232827	2561	CCCCCC
546_1	27112	29083	SUPER_13_unloc_2_RagTag	4237775	4239700	1926	CCCCCC
546_1	30815	33064	SUPER_13_unloc_2_RagTag	4239764	4241965	2202	CCCCCC
546_1	37334	38203	SUPER_13_unloc_2_RagTag	4245059	4245917	859	CCCCCC
546_1	40486	41777	SUPER_13_unloc_2_RagTag	4247628	4248899	1272	CCCCCC
546_1	42828	43525	SUPER_13_unloc_2_RagTag	4249277	4249982	706	CCCCCC
546_1	44156	44897	SUPER_13_unloc_2_RagTag	4253790	4254519	730	CCCCCC
546_1	46102	47803	SUPER_13_unloc_2_RagTag	4255021	4256720	1700	CCCCCC
546_1	50813	51846	SUPER_13_unloc_2_RagTag	4259754	4260774	1021	CCCCCC
546_1	51727	52245	SUPER_13_unloc_2_RagTag	4260936	4261452	517	CCCCCC
546_1	52452	53115	SUPER_13_unloc_2_RagTag	4261281	4261942	662	CCCCCC
546_1	54678	55643	SUPER_13_unloc_2_RagTag	4262414	4263350	937	CCCCCC
546_1	55755	57997	SUPER_13_unloc_2_RagTag	4263350	4265604	2255	CCCCCC
546_1	58076	58811	SUPER_13_unloc_2_RagTag	4266476	4267201	726	CCCCCC
546_1	60278	61237	SUPER_13_unloc_2_RagTag	4272590	4273524	935	CCCCCC
546_1	64197	68482	SUPER_13_unloc_2_RagTag	4274064	4278277	4214	CCCCCC
546_1	69292	70334	SUPER_13_unloc_2_RagTag	4278702	4279734	1033	CCCCCC
546_1	72065	73695	SUPER_13_unloc_2_RagTag	4285859	4287459	1601	CCCCCC
546_1	81593	82299	SUPER_13_unloc_2_RagTag	4293252	4293956	705	CCCCCC
546_1	83830	86080	SUPER_13_unloc_2_RagTag	4294656	4296880	2225	CCCCCC
546_1	89281	90351	SUPER_13_unloc_2_RagTag	4297991	4299059	1069	CCCCCC
546_1	96912	96409	SUPER_13_unloc_2_RagTag	4303140	4303644	505	CCCCCC
546_1	94916	93413	SUPER_13_unloc_2_RagTag	4304653	4306152	1500	CCCCCC
546_1	97617	99203	SUPER_13_unloc_2_RagTag	4309299	4310882	1584	CCCCCC
546_1	104004	105058	SUPER_13_unloc_2_RagTag	4313913	4314940	1028	CCCCCC
546_1	107387	109451	SUPER_13_unloc_2_RagTag	4316920	4318985	2066	CCCCCC
546_1	110217	112406	SUPER_13_unloc_2_RagTag	4319444	4321605	2162	CCCCCC
546_1	112463	114239	SUPER_13_unloc_2_RagTag	4321420	4323168	1749	CCCCCC
546_1	116343	114686	SUPER_13_unloc_2_RagTag	4324119	4325708	1590	CCCCCC
546_1	116557	117733	SUPER_13_unloc_2_RagTag	4326426	4327597	1172	CCCCCC
546_1	120688	121858	SUPER_13_unloc_2_RagTag	4329389	4330539	1151	CCCCCC
546_1	122080	123592	SUPER_13_unloc_2_RagTag	4331274	4332776	1503	CCCCCC
546_1	128588	131108	SUPER_13_unloc_2_RagTag	4338451	4340937	2487	CCCCCC
546_1	131311	132250	SUPER_13_unloc_2_RagTag	4340942	4341878	937	CCCCCC
546_1	136323	137301	SUPER_13_unloc_2_RagTag	4344566	4345534	969	CCCCCC
546_1	137336	138699	SUPER_13_unloc_2_RagTag	4351324	4352663	1340	CCCCCC
546_1	140254	141318	SUPER_13_unloc_2_RagTag	4357742	4358780	1039	CCCCCC
546_1	141525	142056	SUPER_13_unloc_2_RagTag	4358724	4359253	530	CCCCCC
546_1	151008	151955	SUPER_13_unloc_2_RagTag	4363821	4364759	939	CCCCCC
546_1	151847	153376	SUPER_13_unloc_2_RagTag	4364805	4366326	1522	CCCCCC
546_1	153895	154630	SUPER_13_unloc_2_RagTag	4367980	4368720	741	CCCCCC
546_1	159669	160398	SUPER_13_unloc_2_RagTag	4372365	4373090	726	CCCCCC
546_1	160375	161014	SUPER_13_unloc_2_RagTag	4373274	4373905	632	CCCCCC
546_1	161600	162138	SUPER_13_unloc_2_RagTag	4374486	4375020	535	CCCCCC
546_1	167204	168726	SUPER_13_unloc_2_RagTag	4383441	4384967	1527	CCCCCC
546_1	171029	173017	SUPER_13_unloc_2_RagTag	4390375	4392337	1963	CCCCCC
546_1	177316	180231	SUPER_13_unloc_2_RagTag	4394861	4397753	2893	CCCCCC
546_1	183856	185244	SUPER_13_unloc_2_RagTag	4398935	4400328	1394	CCCCCC
546_1	185858	186711	SUPER_13_unloc_2_RagTag	4401241	4402074	834	CCCCCC
546_1	193215	192490	SUPER_13_unloc_2_RagTag	4403041	4403766	726	CCCCCC
546_1	188819	189719	SUPER_13_unloc_2_RagTag	4403881	4404756	876	CCCCCC
546_1	192311	193203	SUPER_13_unloc_2_RagTag	4407604	4408513	910	CCCCCC
546_1	188748	187990	SUPER_13_unloc_2_RagTag	4407800	4408559	760	CCCCCC
546_1	194469	196293	SUPER_13_unloc_2_RagTag	4409294	4411149	1856	CCCCCC
546_1	198273	201581	SUPER_13_unloc_2_RagTag	4412849	4416160	3312	CCCCCC
546_1	208748	209993	SUPER_13_unloc_2_RagTag	4418916	4420158	1243	CCCCCC
546_1	217501	218703	SUPER_13_unloc_2_RagTag	4423229	4424413	1185	CCCCCC
546_1	226546	227270	SUPER_13_unloc_2_RagTag	4430552	4431267	716	CCCCCC
546_1	232138	233151	SUPER_13_unloc_2_RagTag	4433101	4434123	1023	CCCCCC
546_1	240161	240776	SUPER_13_unloc_2_RagTag	4435650	4436252	603	CCCCCC
546_1	302549	303262	SUPER_13_unloc_2_RagTag	4436637	4437330	694	CCCCCC
546_1	240876	241546	SUPER_13_unloc_2_RagTag	4440565	4441219	655	CCCCCC
546_1	269004	270286	SUPER_13_unloc_2_RagTag	4448013	4449314	1302	CCCCCC
546_1	273067	274881	SUPER_13_unloc_2_RagTag	4472682	4474534	1853	CCCCCC
546_1	502151	502936	SUPER_13_unloc_2_RagTag	4483149	4483914	766	CCCCCC
546_1	503376	508157	SUPER_13_unloc_2_RagTag	4483898	4488728	4831	CCCCCC
546_1	509553	510649	SUPER_13_unloc_2_RagTag	4490266	4491370	1105	CCCCCC
546_1	512945	513818	SUPER_13_unloc_2_RagTag	4494193	4495064	872	CCCCCC
546_1	524595	525296	SUPER_13_unloc_2_RagTag	4499293	4499993	701	CCCCCC
546_1	533239	535824	SUPER_13_unloc_2_RagTag	4503950	4506511	2562	CCCCCC
546_1	535817	536336	SUPER_13_unloc_2_RagTag	4506890	4507404	515	CCCCCC
546_1	536523	537343	SUPER_13_unloc_2_RagTag	4507917	4508725	809	CCCCCC
546_1	538210	538895	SUPER_13_unloc_2_RagTag	4512451	4513130	680	CCCCCC
546_1	542107	542646	SUPER_13_unloc_2_RagTag	4515921	4516451	531	CCCCCC
546_1	543411	544855	SUPER_13_unloc_2_RagTag	4516472	4517946	1475	CCCCCC
546_1	545794	548817	SUPER_13_unloc_2_RagTag	4523415	4526456	3042	CCCCCC
7346_1	2908	4021	SUPER_13_unloc_2_RagTag	4527716	4528821	1106	CCCCCC
7346_1	5944	7441	SUPER_13_unloc_2_RagTag	4529776	4531292	1517	CCCCCC
7346_1	10624	11251	SUPER_13_unloc_2_RagTag	4534548	4535176	629	CCCCCC
7346_1	14466	15576	SUPER_13_unloc_2_RagTag	4539803	4540918	1116	CCCCCC
7346_1	19635	20473	SUPER_13_unloc_2_RagTag	4545730	4546563	834	CCCCCC
7346_1	20994	23283	SUPER_13_unloc_2_RagTag	4548056	4550343	2288	CCCCCC
7346_1	31310	31864	SUPER_13_unloc_2_RagTag	4554259	4554818	560	CCCCCC
7346_1	33471	33965	SUPER_13_unloc_2_RagTag	4556271	4556772	502	CCCCCC
7346_1	41473	44641	SUPER_13_unloc_2_RagTag	4561740	4564908	3169	CCCCCC
7346_1	50603	51321	SUPER_13_unloc_2_RagTag	4566060	4566777	718	CCCCCC
7346_1	58127	58773	SUPER_13_unloc_2_RagTag	4567803	4568446	644	CCCCCC
7346_1	61070	62399	SUPER_13_unloc_2_RagTag	4570672	4571988	1317	CCCCCC
7346_1	56607	57782	SUPER_13_unloc_2_RagTag	4592447	4593620	1174	CCCCCC
7346_1	133599	134658	SUPER_13_unloc_2_RagTag	4603073	4604143	1071	CCCCCC
7346_1	141190	141734	SUPER_13_unloc_2_RagTag	4607756	4608298	543	CCCCCC
7346_1	145420	146428	SUPER_13_unloc_2_RagTag	4613830	4614809	980	CCCCCC
7346_1	158048	158583	SUPER_13_unloc_2_RagTag	4618615	4619146	532	CCCCCC
7346_1	158925	159426	SUPER_13_unloc_2_RagTag	4620147	4620650	504	CCCCCC
7346_1	164132	165960	SUPER_13_unloc_2_RagTag	4623247	4625058	1812	CCCCCC
7346_1	172350	173177	SUPER_13_unloc_2_RagTag	4637124	4637966	843	CCCCCC
7346_1	177863	179107	SUPER_13_unloc_2_RagTag	4647111	4648366	1256	CCCCCC
7346_1	211050	211569	SUPER_13_unloc_2_RagTag	4654110	4654631	522	CCCCCC
7346_1	243143	244439	SUPER_13_unloc_2_RagTag	4673465	4674773	1309	CCCCCC
7346_1	245837	248877	SUPER_13_unloc_2_RagTag	4675189	4678226	3038	CCCCCC
7346_1	270028	270650	SUPER_13_unloc_2_RagTag	4685180	4685780	601	CCCCCC
7346_1	271009	271529	SUPER_13_unloc_2_RagTag	4690082	4690603	522	CCCCCC
7346_1	301260	302285	SUPER_13_unloc_2_RagTag	4711345	4712374	1030	CCCCCC
7346_1	309089	310984	SUPER_13_unloc_2_RagTag	4713168	4715161	1994	CCCCCC
7346_1	311979	311084	SUPER_13_unloc_2_RagTag	4735179	4736045	867	CCCCCC
548_1	69770	70579	SUPER_13_unloc_2_RagTag	4735968	4736774	807	CCCCCC
548_1	76652	77461	SUPER_13_unloc_2_RagTag	4742377	4743198	822	CCCCCC
548_1	77453	80271	SUPER_13_unloc_2_RagTag	4744346	4747171	2826	CCCCCC
548_1	46473	45505	SUPER_13_unloc_2_RagTag	4753998	4754968	971	CCCCCC
548_1	84899	85789	SUPER_13_unloc_2_RagTag	4755235	4756123	889	CCCCCC
548_1	41813	40595	SUPER_13_unloc_2_RagTag	4756119	4757319	1201	CCCCCC
548_1	454081	456019	SUPER_13_unloc_2_RagTag	4772168	4774131	1964	CCCCCC
962_1	364356	361926	SUPER_13_unloc_2_RagTag	4778305	4780750	2446	CCCCCC
548_1	196451	197153	SUPER_13_unloc_2_RagTag	4787740	4788444	705	CCCCCC
548_1	125644	127347	SUPER_13_unloc_2_RagTag	4789699	4791381	1683	CCCCCC
548_1	135105	135773	SUPER_13_unloc_2_RagTag	4798366	4799045	680	CCCCCC
548_1	135764	137700	SUPER_13_unloc_2_RagTag	4799733	4801695	1963	CCCCCC
548_1	248847	250154	SUPER_13_unloc_2_RagTag	4918590	4919903	1314	CCCCCC
548_1	253805	256071	SUPER_13_unloc_2_RagTag	4921287	4923556	2270	CCCCCC
548_1	269254	271373	SUPER_13_unloc_2_RagTag	4932769	4934876	2108	CCCCCC
548_1	277486	280251	SUPER_13_unloc_2_RagTag	5349740	5352513	2774	CCCCCC
548_1	281759	283569	SUPER_13_unloc_2_RagTag	5355007	5356824	1818	CCCCCC
548_1	283332	284301	SUPER_13_unloc_2_RagTag	5357156	5358128	973	CCCCCC
548_1	285560	288708	SUPER_13_unloc_2_RagTag	5358640	5361778	3139	CCCCCC
548_1	291612	293214	SUPER_13_unloc_2_RagTag	5367103	5368709	1607	CCCCCC
548_1	293772	294767	SUPER_13_unloc_2_RagTag	5369333	5370320	988	CCCCCC
548_1	295421	296449	SUPER_13_unloc_2_RagTag	5370319	5371341	1023	CCCCCC
548_1	297434	298581	SUPER_13_unloc_2_RagTag	5373337	5374469	1133	CCCCCC
548_1	314013	314848	SUPER_13_unloc_2_RagTag	5382774	5383598	825	CCCCCC
548_1	314837	315886	SUPER_13_unloc_2_RagTag	5383749	5384789	1041	CCCCCC
548_1	317223	318725	SUPER_13_unloc_2_RagTag	5384798	5386298	1501	CCCCCC
548_1	319359	321517	SUPER_13_unloc_2_RagTag	5386304	5388462	2159	CCCCCC
548_1	356490	357753	SUPER_13_unloc_2_RagTag	5410508	5411777	1270	CCCCCC
548_1	362356	362987	SUPER_13_unloc_2_RagTag	5412183	5412822	640	CCCCCC
548_1	370234	370774	SUPER_13_unloc_2_RagTag	5418582	5419122	541	CCCCCC
548_1	371525	372227	SUPER_13_unloc_2_RagTag	5419547	5420261	715	CCCCCC
548_1	373289	374860	SUPER_13_unloc_2_RagTag	5422586	5424170	1585	CCCCCC
548_1	394857	395408	SUPER_13_unloc_2_RagTag	5435794	5436351	558	CCCCCC
548_1	395416	396832	SUPER_13_unloc_2_RagTag	5436163	5437552	1390	CCCCCC
548_1	403176	404999	SUPER_13_unloc_2_RagTag	5442189	5443993	1805	CCCCCC
548_1	430250	430965	SUPER_13_unloc_2_RagTag	5451973	5452686	714	CCCCCC
548_1	434260	435285	SUPER_13_unloc_2_RagTag	5454008	5455041	1034	CCCCCC
548_1	435272	435923	SUPER_13_unloc_2_RagTag	5455250	5455847	598	CCCCCC
548_1	451161	451670	SUPER_13_unloc_2_RagTag	5466004	5466511	508	CCCCCC
548_1	451852	452435	SUPER_13_unloc_2_RagTag	5467206	5467788	583	CCCCCC
7346_1	222859	223363	SUPER_13_unloc_2_RagTag	5469300	5469803	504	CCCCCC
548_1	456027	457047	SUPER_13_unloc_2_RagTag	5472234	5473256	1023	CCCCCC
548_1	457525	459757	SUPER_13_unloc_2_RagTag	5476496	5478701	2206	CCCCCC
548_1	465210	465898	SUPER_13_unloc_2_RagTag	5485820	5486511	692	CCCCCC
548_1	480128	480851	SUPER_13_unloc_2_RagTag	5493641	5494364	724	CCCCCC
