# Supplementary material for: The genomics and evolution of inter-sexual mimicry and female-limited polymorphisms in damselflies
Source: Nat Ecol Evol. 2023 Nov 6;8(1):83–97. doi: 10.1038/s41559-023-02243-1 (PMC10781644; doi:10.1038/s41559-023-02243-1)
Supplement: Supplementary file 7 — Statistical Source Data. [file 41559_2023_2243_MOESM7_ESM.zip › Willink_SourceData_Fig5/synteny_AIsen_AIele.csv]

Species_1	Start_1	End_1	Species_2	Start_2	End_2	L1	fill
1866_1	1	1450	SUPER_13_unloc_2_RagTag	6620	8082	1463	CCCCCC
1866_1	2606	3173	SUPER_13_unloc_2_RagTag	8774	9343	570	CCCCCC
1866_1	9197	12576	SUPER_13_unloc_2_RagTag	18731	22095	3365	CCCCCC
1866_1	47670	48355	SUPER_13_unloc_2_RagTag	45565	46247	683	CCCCCC
1866_1	48411	48949	SUPER_13_unloc_2_RagTag	47836	48368	533	CCCCCC
1866_1	49094	53370	SUPER_13_unloc_2_RagTag	49348	53638	4291	CCCCCC
5620_1	56709	55845	SUPER_13_unloc_2_RagTag	156579	157461	883	CCCCCC
5620_1	47897	47132	SUPER_13_unloc_2_RagTag	164468	165236	769	CCCCCC
5620_1	23776	23046	SUPER_13_unloc_2_RagTag	179445	180181	737	CCCCCC
5620_1	17077	16299	SUPER_13_unloc_2_RagTag	191228	192002	775	CCCCCC
5620_1	12073	10764	SUPER_13_unloc_2_RagTag	193238	194576	1339	CCCCCC
5620_1	109756	108953	SUPER_13_unloc_2_RagTag	246208	247010	803	CCCCCC
5620_1	82456	81726	SUPER_13_unloc_2_RagTag	315307	316029	723	CCCCCC
5620_1	81480	80691	SUPER_13_unloc_2_RagTag	316220	317021	802	CCCCCC
5620_1	18832	17082	SUPER_13_unloc_2_RagTag	378740	380487	1748	CCCCCC
5620_1	13251	12696	SUPER_13_unloc_2_RagTag	381467	382027	561	CCCCCC
5620_1	119786	121150	SUPER_13_unloc_2_RagTag	437566	438940	1375	CCCCCC
5620_1	75778	76304	SUPER_13_unloc_2_RagTag	626004	626534	531	CCCCCC
1866_1	55817	57189	SUPER_13_unloc_2_RagTag	666676	668054	1379	CCCCCC
1866_1	88375	91630	SUPER_13_unloc_2_RagTag	737961	741252	3292	CCCCCC
1866_1	91636	95485	SUPER_13_unloc_2_RagTag	741339	745177	3839	CCCCCC
1866_1	98519	100250	SUPER_13_unloc_2_RagTag	748561	750378	1818	CCCCCC
1866_1	100597	101556	SUPER_13_unloc_2_RagTag	750666	751597	932	CCCCCC
1866_1	112586	113096	SUPER_13_unloc_2_RagTag	778550	779057	508	CCCCCC
1866_1	116899	117801	SUPER_13_unloc_2_RagTag	783942	784844	903	CCCCCC
1866_1	121281	121878	SUPER_13_unloc_2_RagTag	785561	786155	595	CCCCCC
1866_1	169183	169900	SUPER_13_unloc_2_RagTag	859939	860656	718	CCCCCC
21516_1	144099	146393	SUPER_13_unloc_2_RagTag	996700	999003	2304	CCCCCC
21516_1	146694	150019	SUPER_13_unloc_2_RagTag	999133	1002506	3374	CCCCCC
21516_1	166571	167992	SUPER_13_unloc_2_RagTag	1007838	1009222	1385	CCCCCC
21516_1	208984	209571	SUPER_13_unloc_2_RagTag	1041283	1041862	580	CCCCCC
21516_1	210078	212000	SUPER_13_unloc_2_RagTag	1041878	1043741	1864	CCCCCC
21516_1	317612	318739	SUPER_13_unloc_2_RagTag	1059816	1060938	1123	CCCCCC
21516_1	326327	327788	SUPER_13_unloc_2_RagTag	1061804	1063239	1436	CCCCCC
21516_1	369611	370298	SUPER_13_unloc_2_RagTag	1078303	1078979	677	CCCCCC
21516_1	396969	398021	SUPER_13_unloc_2_RagTag	1079071	1080119	1049	CCCCCC
21516_1	401403	402446	SUPER_13_unloc_2_RagTag	1089360	1090397	1038	CCCCCC
21516_1	407965	409437	SUPER_13_unloc_2_RagTag	1095160	1096620	1461	CCCCCC
21516_1	411316	411944	SUPER_13_unloc_2_RagTag	1096619	1097252	634	CCCCCC
21516_1	439667	440369	SUPER_13_unloc_2_RagTag	1124531	1125244	714	CCCCCC
21516_1	486252	487621	SUPER_13_unloc_2_RagTag	1154708	1156101	1394	CCCCCC
21516_1	494382	495167	SUPER_13_unloc_2_RagTag	1156618	1157474	857	CCCCCC
21516_1	497914	498773	SUPER_13_unloc_2_RagTag	1162103	1162954	852	CCCCCC
21516_1	498907	501328	SUPER_13_unloc_2_RagTag	1164391	1166855	2465	CCCCCC
21516_1	506307	507392	SUPER_13_unloc_2_RagTag	1166982	1168065	1084	CCCCCC
21516_1	513852	514610	SUPER_13_unloc_2_RagTag	1168594	1169340	747	CCCCCC
21516_1	546648	547267	SUPER_13_unloc_2_RagTag	1170168	1170794	627	CCCCCC
21516_1	548130	549348	SUPER_13_unloc_2_RagTag	1170832	1172028	1197	CCCCCC
21516_1	769706	771211	SUPER_13_unloc_2_RagTag	1246819	1248329	1511	CCCCCC
21516_1	591207	589360	SUPER_13_unloc_2_RagTag	1249627	1251501	1875	CCCCCC
21516_1	589234	587545	SUPER_13_unloc_2_RagTag	1251653	1253295	1643	CCCCCC
21516_1	593990	594673	SUPER_13_unloc_2_RagTag	1256913	1257595	683	CCCCCC
21516_1	729434	728204	SUPER_13_unloc_2_RagTag	1276811	1278035	1225	CCCCCC
21516_1	709323	709863	SUPER_13_unloc_2_RagTag	1296385	1296926	542	CCCCCC
21516_1	840352	842357	SUPER_13_unloc_2_RagTag	1331030	1333056	2027	CCCCCC
21516_1	641850	639612	SUPER_13_unloc_2_RagTag	1343286	1345537	2252	CCCCCC
21516_1	638736	635770	SUPER_13_unloc_2_RagTag	1347202	1350168	2967	CCCCCC
21516_1	826076	827826	SUPER_13_unloc_2_RagTag	1397620	1399371	1752	CCCCCC
21516_1	832456	835161	SUPER_13_unloc_2_RagTag	1399388	1402173	2786	CCCCCC
21516_1	864107	862794	SUPER_13_unloc_2_RagTag	1412889	1414212	1324	CCCCCC
21516_1	856295	854614	SUPER_13_unloc_2_RagTag	1424328	1425928	1601	CCCCCC
21516_1	853844	851890	SUPER_13_unloc_2_RagTag	1426552	1428506	1955	CCCCCC
21516_1	847133	846410	SUPER_13_unloc_2_RagTag	1429613	1430345	733	CCCCCC
21516_1	665344	667916	SUPER_13_unloc_2_RagTag	1442448	1445065	2618	CCCCCC
21516_1	683659	684418	SUPER_13_unloc_2_RagTag	1449553	1450291	739	CCCCCC
21516_1	684626	687193	SUPER_13_unloc_2_RagTag	1450502	1453057	2556	CCCCCC
1866_1	-512629	-513319	SUPER_13_unloc_2_RagTag	1483647	1484347	701	CCCCCC
232_1	37281	37962	SUPER_13_unloc_2_RagTag	1655283	1655963	681	CCCCCC
232_1	55754	56732	SUPER_13_unloc_2_RagTag	1675484	1676442	959	CCCCCC
232_1	58609	59457	SUPER_13_unloc_2_RagTag	1678461	1679289	829	CCCCCC
232_1	94947	95591	SUPER_13_unloc_2_RagTag	1705233	1705876	644	CCCCCC
232_1	110931	112348	SUPER_13_unloc_2_RagTag	1722138	1723566	1429	CCCCCC
232_1	138691	139264	SUPER_13_unloc_2_RagTag	1760487	1761057	571	CCCCCC
232_1	155464	156153	SUPER_13_unloc_2_RagTag	1764446	1765131	686	CCCCCC
232_1	12599	13923	SUPER_13_unloc_2_RagTag	1870207	1871520	1314	CCCCCC
232_1	67611	68489	SUPER_13_unloc_2_RagTag	1941301	1942182	882	CCCCCC
232_1	110930	112316	SUPER_13_unloc_2_RagTag	1997544	1998916	1373	CCCCCC
232_1	972608	972002	SUPER_13_unloc_2_RagTag	2089700	2090303	604	CCCCCC
21516_1	111640	109544	SUPER_13_unloc_2_RagTag	2212616	2214733	2118	CCCCCC
21172_1	113857	114676	SUPER_13_unloc_2_RagTag	2399360	2400164	805	CCCCCC
232_1	164209	162289	SUPER_13_unloc_2_RagTag	2525362	2527314	1953	CCCCCC
232_1	159234	158692	SUPER_13_unloc_2_RagTag	2529445	2529983	539	CCCCCC
232_1	297300	296205	SUPER_13_unloc_2_RagTag	2530940	2532029	1090	CCCCCC
3696_1	297225	296680	SUPER_13_unloc_2_RagTag	2532035	2532569	535	CCCCCC
3696_1	522799	524256	SUPER_13_unloc_2_RagTag	2573197	2574661	1465	CCCCCC
3696_1	524408	525166	SUPER_13_unloc_2_RagTag	2574661	2575411	751	CCCCCC
3696_1	527523	529029	SUPER_13_unloc_2_RagTag	2581571	2583066	1496	CCCCCC
3696_1	533088	532446	SUPER_13_unloc_2_RagTag	2627159	2627789	631	CCCCCC
3696_1	527945	526291	SUPER_13_unloc_2_RagTag	2633282	2634913	1632	CCCCCC
3696_1	524285	522887	SUPER_13_unloc_2_RagTag	2635594	2636969	1376	CCCCCC
3696_1	522772	521671	SUPER_13_unloc_2_RagTag	2636977	2638071	1095	CCCCCC
3696_1	515600	513390	SUPER_13_unloc_2_RagTag	2641699	2643883	2185	CCCCCC
3696_1	512414	510816	SUPER_13_unloc_2_RagTag	2644516	2646099	1584	CCCCCC
3696_1	509890	508978	SUPER_13_unloc_2_RagTag	2646272	2647191	920	CCCCCC
3696_1	301214	303283	SUPER_13_unloc_2_RagTag	2688758	2690876	2119	CCCCCC
3696_1	304441	304998	SUPER_13_unloc_2_RagTag	2690849	2691406	558	CCCCCC
3696_1	439297	437374	SUPER_13_unloc_2_RagTag	2708493	2710417	1925	CCCCCC
3696_1	432341	430878	SUPER_13_unloc_2_RagTag	2713197	2714658	1462	CCCCCC
3696_1	430837	429804	SUPER_13_unloc_2_RagTag	2721036	2722063	1028	CCCCCC
3696_1	324129	324971	SUPER_13_unloc_2_RagTag	2721244	2722083	840	CCCCCC
3696_1	326478	327905	SUPER_13_unloc_2_RagTag	2724064	2725471	1408	CCCCCC
3696_1	426499	424133	SUPER_13_unloc_2_RagTag	2732387	2734737	2351	CCCCCC
3696_1	338306	339157	SUPER_13_unloc_2_RagTag	2737249	2738106	858	CCCCCC
3696_1	421350	420470	SUPER_13_unloc_2_RagTag	2737937	2738853	917	CCCCCC
3696_1	419522	418459	SUPER_13_unloc_2_RagTag	2740861	2741951	1091	CCCCCC
3696_1	415186	412950	SUPER_13_unloc_2_RagTag	2752200	2754456	2257	CCCCCC
3696_1	346536	347302	SUPER_13_unloc_2_RagTag	2755246	2756012	767	CCCCCC
3696_1	374091	375518	SUPER_13_unloc_2_RagTag	2760739	2762140	1402	CCCCCC
3696_1	401390	400436	SUPER_13_unloc_2_RagTag	2766402	2767379	978	CCCCCC
232_1	174359	174933	SUPER_13_unloc_2_RagTag	2780953	2781527	575	CCCCCC
232_1	199060	199682	SUPER_13_unloc_2_RagTag	2812360	2812974	615	CCCCCC
232_1	207726	209098	SUPER_13_unloc_2_RagTag	2816057	2817426	1370	CCCCCC
232_1	219601	221599	SUPER_13_unloc_2_RagTag	2836828	2838799	1972	CCCCCC
232_1	251205	253009	SUPER_13_unloc_2_RagTag	2868587	2870418	1832	CCCCCC
232_1	262381	263179	SUPER_13_unloc_2_RagTag	2873021	2873816	796	CCCCCC
232_1	265968	266787	SUPER_13_unloc_2_RagTag	2874377	2875201	825	CCCCCC
232_1	280033	281099	SUPER_13_unloc_2_RagTag	2878939	2880018	1080	CCCCCC
232_1	288794	289542	SUPER_13_unloc_2_RagTag	2885184	2885943	760	CCCCCC
232_1	294435	295055	SUPER_13_unloc_2_RagTag	2887343	2887961	619	CCCCCC
232_1	308090	311504	SUPER_13_unloc_2_RagTag	2895332	2898761	3430	CCCCCC
232_1	318574	320156	SUPER_13_unloc_2_RagTag	2921514	2923098	1585	CCCCCC
232_1	327427	328615	SUPER_13_unloc_2_RagTag	2927257	2928444	1188	CCCCCC
232_1	328611	329428	SUPER_13_unloc_2_RagTag	2936731	2937543	813	CCCCCC
232_1	329509	330115	SUPER_13_unloc_2_RagTag	2937910	2938538	629	CCCCCC
232_1	340144	340860	SUPER_13_unloc_2_RagTag	2949327	2950032	706	CCCCCC
232_1	396436	395023	SUPER_13_unloc_2_RagTag	2953623	2955032	1410	CCCCCC
232_1	355180	356066	SUPER_13_unloc_2_RagTag	2979156	2980035	880	CCCCCC
232_1	363980	364784	SUPER_13_unloc_2_RagTag	2984619	2985415	797	CCCCCC
232_1	368071	369432	SUPER_13_unloc_2_RagTag	2991333	2992651	1319	CCCCCC
232_1	375558	376630	SUPER_13_unloc_2_RagTag	2997043	2998107	1065	CCCCCC
232_1	380316	380878	SUPER_13_unloc_2_RagTag	3008952	3009518	567	CCCCCC
232_1	389389	390613	SUPER_13_unloc_2_RagTag	3017569	3018769	1201	CCCCCC
232_1	394111	395519	SUPER_13_unloc_2_RagTag	3025007	3026432	1426	CCCCCC
232_1	402498	403066	SUPER_13_unloc_2_RagTag	3030945	3031495	551	CCCCCC
232_1	411581	412684	SUPER_13_unloc_2_RagTag	3040976	3042069	1094	CCCCCC
232_1	416204	417369	SUPER_13_unloc_2_RagTag	3046654	3047794	1141	CCCCCC
232_1	431955	432827	SUPER_13_unloc_2_RagTag	3062469	3063347	879	CCCCCC
232_1	436795	437879	SUPER_13_unloc_2_RagTag	3075654	3076726	1073	CCCCCC
232_1	455307	457253	SUPER_13_unloc_2_RagTag	3089889	3091815	1927	CCCCCC
232_1	464387	465154	SUPER_13_unloc_2_RagTag	3099963	3100720	758	CCCCCC
232_1	468096	469558	SUPER_13_unloc_2_RagTag	3103189	3104635	1447	CCCCCC
232_1	471390	472991	SUPER_13_unloc_2_RagTag	3105708	3107272	1565	CCCCCC
232_1	473356	475272	SUPER_13_unloc_2_RagTag	3107664	3109576	1913	CCCCCC
232_1	480698	481980	SUPER_13_unloc_2_RagTag	3116747	3118029	1283	CCCCCC
232_1	487588	489430	SUPER_13_unloc_2_RagTag	3120332	3122160	1829	CCCCCC
232_1	491333	492051	SUPER_13_unloc_2_RagTag	3122563	3123280	718	CCCCCC
232_1	495881	497362	SUPER_13_unloc_2_RagTag	3127705	3129187	1483	CCCCCC
232_1	509831	509242	SUPER_13_unloc_2_RagTag	3133130	3133720	591	CCCCCC
232_1	508808	508123	SUPER_13_unloc_2_RagTag	3133734	3134414	681	CCCCCC
232_1	508095	505687	SUPER_13_unloc_2_RagTag	3135633	3138038	2406	CCCCCC
232_1	511615	512928	SUPER_13_unloc_2_RagTag	3144673	3145966	1294	CCCCCC
232_1	520445	522332	SUPER_13_unloc_2_RagTag	3151661	3153576	1916	CCCCCC
232_1	524718	525226	SUPER_13_unloc_2_RagTag	3155054	3155560	507	CCCCCC
232_1	531557	532694	SUPER_13_unloc_2_RagTag	3164218	3165358	1141	CCCCCC
232_1	544909	545776	SUPER_13_unloc_2_RagTag	3177879	3178719	841	CCCCCC
232_1	549625	550266	SUPER_13_unloc_2_RagTag	3189622	3190267	646	CCCCCC
232_1	551921	552686	SUPER_13_unloc_2_RagTag	3192657	3193428	772	CCCCCC
232_1	560311	561627	SUPER_13_unloc_2_RagTag	3205793	3207092	1300	CCCCCC
232_1	561228	562548	SUPER_13_unloc_2_RagTag	3207685	3209007	1323	CCCCCC
232_1	566831	567840	SUPER_13_unloc_2_RagTag	3221873	3222888	1016	CCCCCC
232_1	571075	571789	SUPER_13_unloc_2_RagTag	3229269	3229966	698	CCCCCC
232_1	574013	574821	SUPER_13_unloc_2_RagTag	3234617	3235393	777	CCCCCC
232_1	576763	577490	SUPER_13_unloc_2_RagTag	3239521	3240243	723	CCCCCC
232_1	590370	591256	SUPER_13_unloc_2_RagTag	3245591	3246475	885	CCCCCC
232_1	591268	591993	SUPER_13_unloc_2_RagTag	3247032	3247774	743	CCCCCC
232_1	604747	605723	SUPER_13_unloc_2_RagTag	3256886	3257844	959	CCCCCC
232_1	609785	608868	SUPER_13_unloc_2_RagTag	3261459	3262372	914	CCCCCC
232_1	612685	611912	SUPER_13_unloc_2_RagTag	3265407	3266182	776	CCCCCC
232_1	610478	609936	SUPER_13_unloc_2_RagTag	3269093	3269642	550	CCCCCC
232_1	614496	616004	SUPER_13_unloc_2_RagTag	3276376	3277866	1491	CCCCCC
232_1	620918	623435	SUPER_13_unloc_2_RagTag	3281664	3284195	2532	CCCCCC
232_1	631263	632289	SUPER_13_unloc_2_RagTag	3288866	3289883	1018	CCCCCC
232_1	639104	640330	SUPER_13_unloc_2_RagTag	3298791	3300006	1216	CCCCCC
232_1	643060	643884	SUPER_13_unloc_2_RagTag	3301492	3302292	801	CCCCCC
232_1	650080	651144	SUPER_13_unloc_2_RagTag	3305932	3307013	1082	CCCCCC
232_1	654825	655618	SUPER_13_unloc_2_RagTag	3310929	3311692	764	CCCCCC
232_1	661888	660726	SUPER_13_unloc_2_RagTag	3321164	3322307	1144	CCCCCC
232_1	666446	667243	SUPER_13_unloc_2_RagTag	3325074	3325865	792	CCCCCC
232_1	667906	668740	SUPER_13_unloc_2_RagTag	3325864	3326695	832	CCCCCC
232_1	668977	669485	SUPER_13_unloc_2_RagTag	3326693	3327209	517	CCCCCC
232_1	677185	675912	SUPER_13_unloc_2_RagTag	3333042	3334306	1265	CCCCCC
232_1	681527	682992	SUPER_13_unloc_2_RagTag	3339889	3341307	1419	CCCCCC
232_1	685369	686108	SUPER_13_unloc_2_RagTag	3343060	3343777	718	CCCCCC
232_1	686728	687671	SUPER_13_unloc_2_RagTag	3343785	3344738	954	CCCCCC
232_1	687846	690091	SUPER_13_unloc_2_RagTag	3346221	3348463	2243	CCCCCC
232_1	694143	694855	SUPER_13_unloc_2_RagTag	3350137	3350851	715	CCCCCC
232_1	711787	712367	SUPER_13_unloc_2_RagTag	3364134	3364676	543	CCCCCC
232_1	715952	716599	SUPER_13_unloc_2_RagTag	3368347	3369003	657	CCCCCC
232_1	718359	718895	SUPER_13_unloc_2_RagTag	3372710	3373240	531	CCCCCC
232_1	720140	722766	SUPER_13_unloc_2_RagTag	3374969	3377575	2607	CCCCCC
232_1	723264	724047	SUPER_13_unloc_2_RagTag	3377564	3378357	794	CCCCCC
232_1	762660	763361	SUPER_13_unloc_2_RagTag	3409195	3409895	701	CCCCCC
232_1	766653	768598	SUPER_13_unloc_2_RagTag	3411017	3412961	1945	CCCCCC
232_1	771976	772580	SUPER_13_unloc_2_RagTag	3419128	3419724	597	CCCCCC
232_1	782244	784532	SUPER_13_unloc_2_RagTag	3431438	3433791	2354	CCCCCC
232_1	791305	794217	SUPER_13_unloc_2_RagTag	3437560	3440468	2909	CCCCCC
232_1	795563	797187	SUPER_13_unloc_2_RagTag	3442094	3443635	1542	CCCCCC
232_1	800763	799823	SUPER_13_unloc_2_RagTag	3447217	3448153	937	CCCCCC
232_1	804415	803748	SUPER_13_unloc_2_RagTag	3452386	3453027	642	CCCCCC
232_1	813851	814749	SUPER_13_unloc_2_RagTag	3464771	3465673	903	CCCCCC
232_1	818506	819498	SUPER_13_unloc_2_RagTag	3469919	3470902	984	CCCCCC
232_1	825055	827337	SUPER_13_unloc_2_RagTag	3473046	3475309	2264	CCCCCC
232_1	833572	834163	SUPER_13_unloc_2_RagTag	3483829	3484409	581	CCCCCC
232_1	852695	852100	SUPER_13_unloc_2_RagTag	3508262	3508859	598	CCCCCC
232_1	860847	860024	SUPER_13_unloc_2_RagTag	3515851	3516641	791	CCCCCC
232_1	876965	877748	SUPER_13_unloc_2_RagTag	3536862	3537637	776	CCCCCC
232_1	603451	604125	SUPER_13_unloc_2_RagTag	3546657	3547325	669	CCCCCC
232_1	893008	894007	SUPER_13_unloc_2_RagTag	3547601	3548581	981	CCCCCC
232_1	900382	901117	SUPER_13_unloc_2_RagTag	3556122	3556851	730	CCCCCC
232_1	911447	911989	SUPER_13_unloc_2_RagTag	3565932	3566453	522	CCCCCC
232_1	916369	915114	SUPER_13_unloc_2_RagTag	3571812	3573038	1227	CCCCCC
232_1	917982	919538	SUPER_13_unloc_2_RagTag	3576881	3578413	1533	CCCCCC
232_1	926499	925820	SUPER_13_unloc_2_RagTag	3582039	3582718	680	CCCCCC
232_1	925166	924015	SUPER_13_unloc_2_RagTag	3582221	3583386	1166	CCCCCC
232_1	937260	937882	SUPER_13_unloc_2_RagTag	3584772	3585373	602	CCCCCC
232_1	939850	940638	SUPER_13_unloc_2_RagTag	3591460	3592243	784	CCCCCC
232_1	946494	945194	SUPER_13_unloc_2_RagTag	3594542	3595793	1252	CCCCCC
232_1	953493	954038	SUPER_13_unloc_2_RagTag	3601963	3602507	545	CCCCCC
232_1	962738	963370	SUPER_13_unloc_2_RagTag	3606490	3607106	617	CCCCCC
232_1	965445	967917	SUPER_13_unloc_2_RagTag	3615492	3617950	2459	CCCCCC
232_1	975990	976562	SUPER_13_unloc_2_RagTag	3627405	3627959	555	CCCCCC
232_1	981880	983053	SUPER_13_unloc_2_RagTag	3634452	3635635	1184	CCCCCC
232_1	994969	996077	SUPER_13_unloc_2_RagTag	3643729	3644843	1115	CCCCCC
232_1	1005220	1006398	SUPER_13_unloc_2_RagTag	3668470	3669636	1167	CCCCCC
232_1	1006840	1007391	SUPER_13_unloc_2_RagTag	3671030	3671581	552	CCCCCC
232_1	1009274	1010051	SUPER_13_unloc_2_RagTag	3673413	3674185	773	CCCCCC
232_1	1012019	1014073	SUPER_13_unloc_2_RagTag	3675366	3677391	2026	CCCCCC
232_1	1020147	1019376	SUPER_13_unloc_2_RagTag	3688368	3689146	779	CCCCCC
232_1	1024956	1025896	SUPER_13_unloc_2_RagTag	3694240	3695183	944	CCCCCC
232_1	1026222	1027472	SUPER_13_unloc_2_RagTag	3695397	3696646	1250	CCCCCC
232_1	1027826	1028692	SUPER_13_unloc_2_RagTag	3700882	3701743	862	CCCCCC
232_1	1128001	1128704	SUPER_13_unloc_2_RagTag	3702658	3703338	681	CCCCCC
232_1	1031188	1031827	SUPER_13_unloc_2_RagTag	3704804	3705437	634	CCCCCC
232_1	1042832	1043473	SUPER_13_unloc_2_RagTag	3712535	3713170	636	CCCCCC
232_1	1045178	1046368	SUPER_13_unloc_2_RagTag	3715722	3716877	1156	CCCCCC
232_1	1050632	1052283	SUPER_13_unloc_2_RagTag	3717795	3719435	1641	CCCCCC
232_1	1059114	1058389	SUPER_13_unloc_2_RagTag	3733059	3733741	683	CCCCCC
232_1	1083449	1084567	SUPER_13_unloc_2_RagTag	3749516	3750604	1089	CCCCCC
232_1	1086987	1087997	SUPER_13_unloc_2_RagTag	3754798	3755787	990	CCCCCC
232_1	1093079	1094130	SUPER_13_unloc_2_RagTag	3759285	3760332	1048	CCCCCC
232_1	1098738	1099294	SUPER_13_unloc_2_RagTag	3769444	3769997	554	CCCCCC
232_1	1109575	1110157	SUPER_13_unloc_2_RagTag	3778242	3778821	580	CCCCCC
232_1	1127444	1128474	SUPER_13_unloc_2_RagTag	3800360	3801365	1006	CCCCCC
232_1	1130277	1131303	SUPER_13_unloc_2_RagTag	3804558	3805596	1039	CCCCCC
232_1	1136596	1137545	SUPER_13_unloc_2_RagTag	3809305	3810257	953	CCCCCC
232_1	1144050	1145408	SUPER_13_unloc_2_RagTag	3816698	3818040	1343	CCCCCC
232_1	1150535	1151527	SUPER_13_unloc_2_RagTag	3828634	3829617	984	CCCCCC
232_1	1156499	1157998	SUPER_13_unloc_2_RagTag	3838401	3839885	1485	CCCCCC
232_1	1158883	1159485	SUPER_13_unloc_2_RagTag	3840040	3840624	585	CCCCCC
232_1	1160723	1161242	SUPER_13_unloc_2_RagTag	3840680	3841199	520	CCCCCC
232_1	1164318	1165214	SUPER_13_unloc_2_RagTag	3849266	3850169	904	CCCCCC
232_1	1168659	1169312	SUPER_13_unloc_2_RagTag	3856442	3857088	647	CCCCCC
232_1	1182414	1183007	SUPER_13_unloc_2_RagTag	3869180	3869772	593	CCCCCC
232_1	1192310	1193912	SUPER_13_unloc_2_RagTag	3882837	3884450	1614	CCCCCC
3574_1	15198	16354	SUPER_13_unloc_2_RagTag	3921525	3922663	1139	CCCCCC
3574_1	33673	34563	SUPER_13_unloc_2_RagTag	3931905	3932774	870	CCCCCC
3574_1	37295	37806	SUPER_13_unloc_2_RagTag	3935408	3935908	501	CCCCCC
3574_1	46007	46974	SUPER_13_unloc_2_RagTag	3942742	3943704	963	CCCCCC
3574_1	47428	48015	SUPER_13_unloc_2_RagTag	3944984	3945594	611	CCCCCC
3574_1	52631	51497	SUPER_13_unloc_2_RagTag	3945770	3946930	1161	CCCCCC
3574_1	50043	50660	SUPER_13_unloc_2_RagTag	3946788	3947396	609	CCCCCC
3574_1	62057	63783	SUPER_13_unloc_2_RagTag	3952768	3954548	1781	CCCCCC
3574_1	64913	65643	SUPER_13_unloc_2_RagTag	3957086	3957842	757	CCCCCC
3574_1	66325	67433	SUPER_13_unloc_2_RagTag	3958981	3960089	1109	CCCCCC
3574_1	72622	74451	SUPER_13_unloc_2_RagTag	3967592	3969402	1811	CCCCCC
3574_1	81677	83638	SUPER_13_unloc_2_RagTag	3976844	3978737	1894	CCCCCC
3574_1	89502	90264	SUPER_13_unloc_2_RagTag	3984419	3985157	739	CCCCCC
3574_1	90904	91725	SUPER_13_unloc_2_RagTag	3985811	3986584	774	CCCCCC
3574_1	92934	94252	SUPER_13_unloc_2_RagTag	3989286	3990614	1329	CCCCCC
3574_1	97548	96469	SUPER_13_unloc_2_RagTag	3991758	3992840	1083	CCCCCC
3574_1	96064	95015	SUPER_13_unloc_2_RagTag	3994542	3995584	1043	CCCCCC
3574_1	101714	103112	SUPER_13_unloc_2_RagTag	3998116	3999504	1389	CCCCCC
3574_1	105192	105964	SUPER_13_unloc_2_RagTag	4001968	4002727	760	CCCCCC
3574_1	118866	118035	SUPER_13_unloc_2_RagTag	4019031	4019847	817	CCCCCC
3574_1	117417	116684	SUPER_13_unloc_2_RagTag	4019847	4020554	708	CCCCCC
3574_1	123740	125954	SUPER_13_unloc_2_RagTag	4027247	4029447	2201	CCCCCC
3574_1	126509	134997	SUPER_13_unloc_2_RagTag	4029467	4037907	8441	CCCCCC
3574_1	145770	146570	SUPER_13_unloc_2_RagTag	4041559	4042344	786	CCCCCC
3574_1	151844	154151	SUPER_13_unloc_2_RagTag	4043948	4046263	2316	CCCCCC
3574_1	155275	156104	SUPER_13_unloc_2_RagTag	4046825	4047661	837	CCCCCC
3574_1	160652	158757	SUPER_13_unloc_2_RagTag	4052495	4054348	1854	CCCCCC
3574_1	158872	157269	SUPER_13_unloc_2_RagTag	4054465	4056078	1614	CCCCCC
3574_1	161732	162254	SUPER_13_unloc_2_RagTag	4056516	4057023	508	CCCCCC
3574_1	167495	168554	SUPER_13_unloc_2_RagTag	4061405	4062456	1052	CCCCCC
3574_1	169737	171599	SUPER_13_unloc_2_RagTag	4064461	4066316	1856	CCCCCC
3574_1	174297	176105	SUPER_13_unloc_2_RagTag	4067902	4069610	1709	CCCCCC
3574_1	180840	181492	SUPER_13_unloc_2_RagTag	4071991	4072632	642	CCCCCC
3574_1	182655	183295	SUPER_13_unloc_2_RagTag	4074699	4075344	646	CCCCCC
3574_1	185721	187029	SUPER_13_unloc_2_RagTag	4076186	4077479	1294	CCCCCC
3574_1	189302	189850	SUPER_13_unloc_2_RagTag	4079184	4079716	533	CCCCCC
3574_1	194825	196581	SUPER_13_unloc_2_RagTag	4082204	4083966	1763	CCCCCC
3574_1	196848	198473	SUPER_13_unloc_2_RagTag	4084676	4086310	1635	CCCCCC
3574_1	201258	202896	SUPER_13_unloc_2_RagTag	4087154	4088794	1641	CCCCCC
3574_1	206145	206755	SUPER_13_unloc_2_RagTag	4092044	4092643	600	CCCCCC
3574_1	209172	210474	SUPER_13_unloc_2_RagTag	4098198	4099508	1311	CCCCCC
3574_1	211105	213146	SUPER_13_unloc_2_RagTag	4099507	4101529	2023	CCCCCC
3574_1	214936	215899	SUPER_13_unloc_2_RagTag	4104437	4105382	946	CCCCCC
3574_1	216952	221528	SUPER_13_unloc_2_RagTag	4107515	4112053	4539	CCCCCC
3574_1	221649	223635	SUPER_13_unloc_2_RagTag	4112138	4114110	1973	CCCCCC
3574_1	224285	225922	SUPER_13_unloc_2_RagTag	4116077	4117718	1642	CCCCCC
3574_1	230592	232954	SUPER_13_unloc_2_RagTag	4122396	4124752	2357	CCCCCC
3574_1	232959	236169	SUPER_13_unloc_2_RagTag	4124374	4127560	3187	CCCCCC
3574_1	236867	237486	SUPER_13_unloc_2_RagTag	4127772	4128383	612	CCCCCC
3574_1	238067	242441	SUPER_13_unloc_2_RagTag	4129047	4133355	4309	CCCCCC
3574_1	242380	243328	SUPER_13_unloc_2_RagTag	4133150	4134125	976	CCCCCC
3574_1	245837	246470	SUPER_13_unloc_2_RagTag	4135690	4136332	643	CCCCCC
3574_1	247819	248426	SUPER_13_unloc_2_RagTag	4137500	4138101	602	CCCCCC
3574_1	252458	253373	SUPER_13_unloc_2_RagTag	4140836	4141711	876	CCCCCC
3574_1	255973	256840	SUPER_13_unloc_2_RagTag	4143348	4144194	847	CCCCCC
3574_1	258492	259148	SUPER_13_unloc_2_RagTag	4144624	4145276	653	CCCCCC
3574_1	264602	265768	SUPER_13_unloc_2_RagTag	4149606	4150749	1144	CCCCCC
3574_1	267959	268844	SUPER_13_unloc_2_RagTag	4153434	4154289	856	CCCCCC
3574_1	272839	273834	SUPER_13_unloc_2_RagTag	4159184	4160162	979	CCCCCC
3574_1	274515	275187	SUPER_13_unloc_2_RagTag	4162157	4162825	669	CCCCCC
3574_1	278921	279465	SUPER_13_unloc_2_RagTag	4167156	4167683	528	CCCCCC
3574_1	283008	284259	SUPER_13_unloc_2_RagTag	4168652	4169889	1238	CCCCCC
3574_1	284288	285065	SUPER_13_unloc_2_RagTag	4170464	4171237	774	CCCCCC
3574_1	291304	292390	SUPER_13_unloc_2_RagTag	4177179	4178260	1082	CCCCCC
3574_1	298791	299819	SUPER_13_unloc_2_RagTag	4181616	4182636	1021	CCCCCC
3574_1	304034	304825	SUPER_13_unloc_2_RagTag	4185495	4186290	796	CCCCCC
3574_1	306860	308661	SUPER_13_unloc_2_RagTag	4188750	4190520	1771	CCCCCC
3574_1	309707	310375	SUPER_13_unloc_2_RagTag	4190780	4191441	662	CCCCCC
3574_1	310591	311183	SUPER_13_unloc_2_RagTag	4191238	4191826	589	CCCCCC
3574_1	311952	313141	SUPER_13_unloc_2_RagTag	4192621	4193788	1168	CCCCCC
3574_1	314493	315674	SUPER_13_unloc_2_RagTag	4196697	4197845	1149	CCCCCC
3574_1	317241	318204	SUPER_13_unloc_2_RagTag	4198924	4199874	951	CCCCCC
3574_1	323016	323589	SUPER_13_unloc_2_RagTag	4201558	4202137	580	CCCCCC
3574_1	326969	327691	SUPER_13_unloc_2_RagTag	4208023	4208740	718	CCCCCC
3574_1	335066	336578	SUPER_13_unloc_2_RagTag	4214294	4215806	1513	CCCCCC
3574_1	336572	337635	SUPER_13_unloc_2_RagTag	4215546	4216589	1044	CCCCCC
3574_1	338835	340530	SUPER_13_unloc_2_RagTag	4218006	4219692	1687	CCCCCC
3574_1	340543	341218	SUPER_13_unloc_2_RagTag	4220756	4221414	659	CCCCCC
3574_1	343675	344872	SUPER_13_unloc_2_RagTag	4222594	4223793	1200	CCCCCC
3574_1	345326	347055	SUPER_13_unloc_2_RagTag	4223789	4225528	1740	CCCCCC
3574_1	347045	349584	SUPER_13_unloc_2_RagTag	4226038	4228567	2530	CCCCCC
3574_1	350298	350967	SUPER_13_unloc_2_RagTag	4228988	4229654	667	CCCCCC
3574_1	353514	356574	SUPER_13_unloc_2_RagTag	4230267	4233288	3022	CCCCCC
3574_1	360355	362325	SUPER_13_unloc_2_RagTag	4237775	4239700	1926	CCCCCC
3574_1	364051	366293	SUPER_13_unloc_2_RagTag	4239764	4241965	2202	CCCCCC
3574_1	370614	371471	SUPER_13_unloc_2_RagTag	4245059	4245917	859	CCCCCC
3574_1	373757	375047	SUPER_13_unloc_2_RagTag	4247628	4248899	1272	CCCCCC
3574_1	376289	376982	SUPER_13_unloc_2_RagTag	4249277	4249982	706	CCCCCC
3574_1	377612	378328	SUPER_13_unloc_2_RagTag	4253789	4254519	731	CCCCCC
3574_1	379376	381076	SUPER_13_unloc_2_RagTag	4255021	4256720	1700	CCCCCC
3574_1	383986	385044	SUPER_13_unloc_2_RagTag	4259769	4260815	1047	CCCCCC
3574_1	385052	385565	SUPER_13_unloc_2_RagTag	4260941	4261452	512	CCCCCC
3574_1	387268	388233	SUPER_13_unloc_2_RagTag	4262414	4263350	937	CCCCCC
3574_1	388973	390547	SUPER_13_unloc_2_RagTag	4264030	4265604	1575	CCCCCC
3574_1	390632	391387	SUPER_13_unloc_2_RagTag	4266482	4267222	741	CCCCCC
3574_1	392828	393684	SUPER_13_unloc_2_RagTag	4272590	4273419	830	CCCCCC
3574_1	397474	401750	SUPER_13_unloc_2_RagTag	4274064	4278277	4214	CCCCCC
3574_1	402560	403602	SUPER_13_unloc_2_RagTag	4278702	4279734	1033	CCCCCC
3574_1	404202	404739	SUPER_13_unloc_2_RagTag	4285306	4285852	547	CCCCCC
3574_1	405335	407004	SUPER_13_unloc_2_RagTag	4285859	4287491	1633	CCCCCC
3574_1	414707	416422	SUPER_13_unloc_2_RagTag	4294656	4296367	1712	CCCCCC
3574_1	418269	419349	SUPER_13_unloc_2_RagTag	4297991	4299059	1069	CCCCCC
3574_1	419885	420618	SUPER_13_unloc_2_RagTag	4301400	4302132	733	CCCCCC
3574_1	425909	425403	SUPER_13_unloc_2_RagTag	4303140	4303644	505	CCCCCC
3574_1	423911	422405	SUPER_13_unloc_2_RagTag	4304653	4306152	1500	CCCCCC
3574_1	426634	428213	SUPER_13_unloc_2_RagTag	4309306	4310882	1577	CCCCCC
3574_1	431048	431826	SUPER_13_unloc_2_RagTag	4312328	4313122	795	CCCCCC
3574_1	433073	434127	SUPER_13_unloc_2_RagTag	4313913	4314940	1028	CCCCCC
3574_1	436324	438382	SUPER_13_unloc_2_RagTag	4316920	4318985	2066	CCCCCC
3574_1	439148	440652	SUPER_13_unloc_2_RagTag	4319444	4320937	1494	CCCCCC
3574_1	441391	443162	SUPER_13_unloc_2_RagTag	4321420	4323168	1749	CCCCCC
3574_1	445139	443466	SUPER_13_unloc_2_RagTag	4324128	4325751	1624	CCCCCC
3574_1	445362	446532	SUPER_13_unloc_2_RagTag	4326426	4327591	1166	CCCCCC
3574_1	449496	450649	SUPER_13_unloc_2_RagTag	4329389	4330539	1151	CCCCCC
3574_1	450871	452396	SUPER_13_unloc_2_RagTag	4331274	4332776	1503	CCCCCC
232_1	1134611	1133860	SUPER_13_unloc_2_RagTag	4412468	4413220	753	CCCCCC
21172_1	1	796	SUPER_13_unloc_2_RagTag	4483139	4483914	776	CCCCCC
21172_1	2370	5997	SUPER_13_unloc_2_RagTag	4485065	4488728	3664	CCCCCC
21172_1	6881	8295	SUPER_13_unloc_2_RagTag	4489977	4491370	1394	CCCCCC
21172_1	10601	11474	SUPER_13_unloc_2_RagTag	4494193	4495064	872	CCCCCC
21172_1	24888	25590	SUPER_13_unloc_2_RagTag	4499293	4499993	701	CCCCCC
21172_1	33512	36076	SUPER_13_unloc_2_RagTag	4503950	4506511	2562	CCCCCC
21172_1	36069	36588	SUPER_13_unloc_2_RagTag	4506890	4507404	515	CCCCCC
21172_1	36775	37594	SUPER_13_unloc_2_RagTag	4507917	4508725	809	CCCCCC
21172_1	38461	39146	SUPER_13_unloc_2_RagTag	4512451	4513130	680	CCCCCC
21172_1	42356	42895	SUPER_13_unloc_2_RagTag	4515921	4516451	531	CCCCCC
21172_1	43660	45100	SUPER_13_unloc_2_RagTag	4516472	4517946	1475	CCCCCC
21172_1	46039	49403	SUPER_13_unloc_2_RagTag	4523415	4526806	3392	CCCCCC
21172_1	51953	53074	SUPER_13_unloc_2_RagTag	4527716	4528821	1106	CCCCCC
21172_1	54997	56286	SUPER_13_unloc_2_RagTag	4529776	4531068	1293	CCCCCC
21172_1	59683	60310	SUPER_13_unloc_2_RagTag	4534548	4535176	629	CCCCCC
21172_1	63520	64630	SUPER_13_unloc_2_RagTag	4539803	4540918	1116	CCCCCC
21172_1	68693	69531	SUPER_13_unloc_2_RagTag	4545730	4546563	834	CCCCCC
21172_1	70052	72341	SUPER_13_unloc_2_RagTag	4548056	4550343	2288	CCCCCC
21172_1	78607	79161	SUPER_13_unloc_2_RagTag	4554259	4554818	560	CCCCCC
21172_1	85542	88710	SUPER_13_unloc_2_RagTag	4561741	4564908	3168	CCCCCC
21172_1	94674	95392	SUPER_13_unloc_2_RagTag	4566060	4566777	718	CCCCCC
21172_1	102206	102852	SUPER_13_unloc_2_RagTag	4567803	4568446	644	CCCCCC
21172_1	105149	106487	SUPER_13_unloc_2_RagTag	4570672	4571988	1317	CCCCCC
21172_1	100686	101861	SUPER_13_unloc_2_RagTag	4592447	4593620	1174	CCCCCC
21172_1	132381	133440	SUPER_13_unloc_2_RagTag	4603073	4604143	1071	CCCCCC
21172_1	140912	141456	SUPER_13_unloc_2_RagTag	4607756	4608298	543	CCCCCC
21172_1	145201	146182	SUPER_13_unloc_2_RagTag	4613830	4614809	980	CCCCCC
21172_1	153891	154426	SUPER_13_unloc_2_RagTag	4618615	4619146	532	CCCCCC
21172_1	162415	164243	SUPER_13_unloc_2_RagTag	4623247	4625058	1812	CCCCCC
21172_1	211439	212086	SUPER_13_unloc_2_RagTag	4637319	4637966	648	CCCCCC
21172_1	216770	218017	SUPER_13_unloc_2_RagTag	4647111	4648366	1256	CCCCCC
21172_1	248884	249760	SUPER_13_unloc_2_RagTag	4653733	4654631	899	CCCCCC
21172_1	278509	279808	SUPER_13_unloc_2_RagTag	4673465	4674773	1309	CCCCCC
21172_1	281198	284238	SUPER_13_unloc_2_RagTag	4675189	4678226	3038	CCCCCC
21172_1	296731	297349	SUPER_13_unloc_2_RagTag	4685180	4685780	601	CCCCCC
21172_1	297718	298230	SUPER_13_unloc_2_RagTag	4690090	4690603	514	CCCCCC
21172_1	326888	327913	SUPER_13_unloc_2_RagTag	4711345	4712374	1030	CCCCCC
21172_1	334750	336645	SUPER_13_unloc_2_RagTag	4713168	4715161	1994	CCCCCC
21172_1	337642	336745	SUPER_13_unloc_2_RagTag	4735179	4736045	867	CCCCCC
3696_1	375092	373028	SUPER_13_unloc_2_RagTag	4736812	4738849	2038	CCCCCC
3696_1	412347	414838	SUPER_13_unloc_2_RagTag	4744767	4747266	2500	CCCCCC
3696_1	339138	338180	SUPER_13_unloc_2_RagTag	4754016	4754976	961	CCCCCC
3696_1	422482	423367	SUPER_13_unloc_2_RagTag	4755235	4756123	889	CCCCCC
3696_1	333369	332338	SUPER_13_unloc_2_RagTag	4756310	4757319	1010	CCCCCC
3696_1	440047	441653	SUPER_13_unloc_2_RagTag	4768795	4770387	1593	CCCCCC
10712_1	83042	84980	SUPER_13_unloc_2_RagTag	4772168	4774131	1964	CCCCCC
3696_1	312500	311799	SUPER_13_unloc_2_RagTag	4787740	4788444	705	CCCCCC
3696_1	310502	308808	SUPER_13_unloc_2_RagTag	4789699	4791381	1683	CCCCCC
3696_1	162068	163569	SUPER_13_unloc_2_RagTag	4839740	4841240	1501	CCCCCC
3696_1	163569	164607	SUPER_13_unloc_2_RagTag	4841329	4842350	1022	CCCCCC
3696_1	165293	168579	SUPER_13_unloc_2_RagTag	4845135	4848414	3280	CCCCCC
3696_1	180485	181104	SUPER_13_unloc_2_RagTag	4884499	4885127	629	CCCCCC
3696_1	508719	509889	SUPER_13_unloc_2_RagTag	4913225	4914400	1176	CCCCCC
3696_1	255457	254889	SUPER_13_unloc_2_RagTag	4918478	4919046	569	CCCCCC
3696_1	516394	517026	SUPER_13_unloc_2_RagTag	4919262	4919902	641	CCCCCC
3696_1	244548	243200	SUPER_13_unloc_2_RagTag	4925979	4927335	1357	CCCCCC
3696_1	243203	239706	SUPER_13_unloc_2_RagTag	4928010	4931521	3512	CCCCCC
3696_1	238804	236597	SUPER_13_unloc_2_RagTag	4932769	4934977	2209	CCCCCC
3696_1	150031	149335	SUPER_13_unloc_2_RagTag	5187261	5187954	694	CCCCCC
3696_1	168581	169997	SUPER_13_unloc_2_RagTag	5332129	5333548	1420	CCCCCC
3696_1	169997	172086	SUPER_13_unloc_2_RagTag	5333977	5336091	2115	CCCCCC
3696_1	175829	177446	SUPER_13_unloc_2_RagTag	5336088	5337709	1622	CCCCCC
3696_1	552217	553736	SUPER_13_unloc_2_RagTag	5355009	5356540	1532	CCCCCC
3696_1	553786	554770	SUPER_13_unloc_2_RagTag	5357156	5358139	984	CCCCCC
3696_1	556190	559337	SUPER_13_unloc_2_RagTag	5358640	5361778	3139	CCCCCC
3696_1	567221	568538	SUPER_13_unloc_2_RagTag	5367390	5368709	1320	CCCCCC
3696_1	569152	570045	SUPER_13_unloc_2_RagTag	5369333	5370219	887	CCCCCC
3696_1	570976	571941	SUPER_13_unloc_2_RagTag	5375581	5376553	973	CCCCCC
3696_1	583399	583930	SUPER_13_unloc_2_RagTag	5380437	5380968	532	CCCCCC
3696_1	584035	584610	SUPER_13_unloc_2_RagTag	5382774	5383345	572	CCCCCC
3696_1	588422	589940	SUPER_13_unloc_2_RagTag	5384788	5386298	1511	CCCCCC
3696_1	590545	592558	SUPER_13_unloc_2_RagTag	5386297	5388323	2027	CCCCCC
10712_1	14435	15942	SUPER_13_unloc_2_RagTag	5410508	5412022	1515	CCCCCC
10712_1	21941	23635	SUPER_13_unloc_2_RagTag	5418582	5420261	1680	CCCCCC
10712_1	25465	26690	SUPER_13_unloc_2_RagTag	5422924	5424170	1247	CCCCCC
10712_1	43758	45516	SUPER_13_unloc_2_RagTag	5435794	5437552	1759	CCCCCC
10712_1	53276	54400	SUPER_13_unloc_2_RagTag	5442281	5443415	1135	CCCCCC
10712_1	57900	58595	SUPER_13_unloc_2_RagTag	5444450	5445147	698	CCCCCC
10712_1	60660	61376	SUPER_13_unloc_2_RagTag	5451973	5452686	714	CCCCCC
10712_1	64658	65672	SUPER_13_unloc_2_RagTag	5454008	5455041	1034	CCCCCC
10712_1	80118	80627	SUPER_13_unloc_2_RagTag	5466004	5466511	508	CCCCCC
10712_1	80835	81392	SUPER_13_unloc_2_RagTag	5467235	5467788	554	CCCCCC
21172_1	261055	261559	SUPER_13_unloc_2_RagTag	5469300	5469803	504	CCCCCC
10712_1	84988	86840	SUPER_13_unloc_2_RagTag	5472234	5474125	1892	CCCCCC
10712_1	87195	89426	SUPER_13_unloc_2_RagTag	5476496	5478701	2206	CCCCCC
10712_1	91537	92519	SUPER_13_unloc_2_RagTag	5479056	5480034	979	CCCCCC
10712_1	96138	96848	SUPER_13_unloc_2_RagTag	5488972	5489697	726	CCCCCC
10712_1	99396	100419	SUPER_13_unloc_2_RagTag	5491776	5492765	990	CCCCCC
