# Supplementary material for: The genomics and evolution of inter-sexual mimicry and female-limited polymorphisms in damselflies
Source: Nat Ecol Evol. 2023 Nov 6;8(1):83–97. doi: 10.1038/s41559-023-02243-1 (PMC10781644; doi:10.1038/s41559-023-02243-1)
Supplement: Supplementary file 7 — Statistical Source Data. [file 41559_2023_2243_MOESM7_ESM.zip › Willink_SourceData_Fig5/karyotype_OIsen_AIele.csv]

Chr	Start	End	fill	species	size	colour
1	1	1550000	ff0101	O	12	ff0101
2	1	397000	ff0101	O	12	ff0101
3	1	550000	ff0101	O	12	ff0101
4	1	365000	ff0101	O	12	ff0101
5	1	482000	ff0101	O	12	ff0101
1	1	5500000	37abc8	A	12	37abc8
