# Supplementary material for: The genomics and evolution of inter-sexual mimicry and female-limited polymorphisms in damselflies
Source: Nat Ecol Evol. 2023 Nov 6;8(1):83–97. doi: 10.1038/s41559-023-02243-1 (PMC10781644; doi:10.1038/s41559-023-02243-1)
Supplement: Supplementary file 7 — Statistical Source Data. [file 41559_2023_2243_MOESM7_ESM.zip › Willink_SourceData_Fig5/karyotype_AIsen_AIele.csv]

Chr	Start	End	fill	species	size	colour
1	1	170000	336699	A_Isen	12	336699
2	1	132000	336699	A_Isen	12	336699
3	1	865000	336699	A_Isen	12	336699
4	1	1194000	336699	A_Isen	12	336699
5	1	452000	336699	A_Isen	12	336699
6	1	335000	336699	A_Isen	12	336699
7	150000	445000	336699	A_Isen	12	336699
8	1	110000	336699	A_Isen	12	336699
1	1	5500000	37abc8	A_Iele	12	37abc8
