# Supplementary material for: The genomics and evolution of inter-sexual mimicry and female-limited polymorphisms in damselflies
Source: Nat Ecol Evol. 2023 Nov 6;8(1):83–97. doi: 10.1038/s41559-023-02243-1 (PMC10781644; doi:10.1038/s41559-023-02243-1)
Supplement: Supplementary file 8 — Statistical Source Data. [file 41559_2023_2243_MOESM8_ESM.zip]

Archive with 5 entries (4 files):
- Willink_SourceData_Fig6/
- Willink_SourceData_Fig6/gene_models_shared_trancripts_simple.csv
- Willink_SourceData_Fig6/SwD_popmap
- Willink_SourceData_Fig6/AvO_3K.tsv.gz
- Willink_SourceData_Fig6/Afem_Shasta1_polished_ragtag_UPPER.fa.out_SUPER_13_unloc_2_RagTag.elem_sorted.csv
