# Supplementary material for: The genomics and evolution of inter-sexual mimicry and female-limited polymorphisms in damselflies
Source: Nat Ecol Evol. 2023 Nov 6;8(1):83–97. doi: 10.1038/s41559-023-02243-1 (PMC10781644; doi:10.1038/s41559-023-02243-1)
Supplement: Supplementary file 8 — Statistical Source Data. [file 41559_2023_2243_MOESM8_ESM.zip › Willink_SourceData_Fig6/gene_models_shared_trancripts_simple.csv]

chromosome	start	end	width	strand	feature	gene	exon	transcript	symbol	color
chr13_2	6806	10633	3828	-	exon	Afem.4093	exon1	Afem.4093.5	Afem.4093	grey
chr13_2	18747	22081	3335	-	exon	Afem.4093	exon2	Afem.4093.5	Afem.4093	grey
chr13_2	23936	24096	161	-	exon	Afem.4093	exon3	Afem.4093.5	Afem.4093	grey
chr13_2	30864	31170	307	-	exon	Afem.4093	exon4	Afem.4093.5	Afem.4093	grey
chr13_2	37341	37487	147	-	exon	Afem.4093	exon5	Afem.4093.5	Afem.4093	grey
chr13_2	52518	52739	222	-	exon	Afem.4093	exon6	Afem.4093.5	Afem.4093	grey
chr13_2	52892	53310	419	-	exon	Afem.4093	exon7	Afem.4093.5	Afem.4093	grey
chr13_2	361899	364573	2675	+	exon	Afem.4094	exon1	Afem.4094.17	Afem.4094	blue
chr13_2	370528	375268	4741	+	exon	Afem.4094	exon2	Afem.4094.17	Afem.4094	red
chr13_2	379483	382269	2787	+	exon	Afem.4094	exon3	Afem.4094.17	Afem.4094	blue
chr13_2	388983	389983	1001	+	exon	Afem.4094	exon4	Afem.4094.17	Afem.4094	blue
chr13_2	181557	184365	2809	+	exon	Afem.4094	exon1	Afem.4094.7	Afem.4094	blue
chr13_2	189735	190061	327	+	exon	Afem.4094	exon2	Afem.4094.7	Afem.4094	red
chr13_2	198107	198876	770	+	exon	Afem.4094	exon3	Afem.4094.7	Afem.4094	blue
chr13_2	500583	500791	209	+	exon	Afem.4099	exon1	Afem.4099.1	Afem.4099	blue
chr13_2	535922	536054	133	+	exon	Afem.4099	exon2	Afem.4099.1	Afem.4099	blue
chr13_2	548426	549610	1185	+	exon	Afem.4099	exon3	Afem.4099.1	Afem.4099	blue
chr13_2	536440	542278	5839	-	exon	Afem.4100	exon1	Afem.4100.1	Afem.4100	red
chr13_2	566293	572482	6190	-	exon	Afem.4103	exon1	Afem.4103.1	Afem.4103	red
chr13_2	785808	785880	73	-	exon	Afem.4111	exon1	Afem.4111.1	Afem.4111	grey
chr13_2	805466	805837	372	-	exon	Afem.4111	exon2	Afem.4111.1	Afem.4111	grey
chr13_2	818713	818945	233	-	exon	Afem.4111	exon3	Afem.4111.1	Afem.4111	grey
chr13_2	875934	876079	146	-	exon	Afem.4111	exon4	Afem.4111.1	Afem.4111	grey
chr13_2	785830	785880	51	-	exon	Afem.4111	exon1	Afem.4111.2	Afem.4111	grey
chr13_2	805466	805837	372	-	exon	Afem.4111	exon2	Afem.4111.2	Afem.4111	grey
chr13_2	818713	818945	233	-	exon	Afem.4111	exon3	Afem.4111.2	Afem.4111	grey
chr13_2	823626	823868	243	-	exon	Afem.4111	exon4	Afem.4111.2	Afem.4111	grey
chr13_2	838664	838931	268	-	exon	Afem.4111	exon5	Afem.4111.2	Afem.4111	grey
chr13_2	843241	843427	187	-	exon	Afem.4111	exon6	Afem.4111.2	Afem.4111	grey
chr13_2	859985	860074	90	-	exon	Afem.4111	exon7	Afem.4111.2	Afem.4111	grey
chr13_2	860185	860250	66	-	exon	Afem.4111	exon8	Afem.4111.2	Afem.4111	grey
chr13_2	867726	867788	63	-	exon	Afem.4111	exon9	Afem.4111.2	Afem.4111	grey
chr13_2	874444	874599	156	-	exon	Afem.4111	exon10	Afem.4111.2	Afem.4111	grey
chr13_2	887724	887759	36	-	exon	Afem.4111	exon11	Afem.4111.2	Afem.4111	grey
chr13_2	1569323	1569428	106	+	exon	Afem.4119	exon1	Afem.4119.1	Afem.4119	grey
chr13_2	1569689	1569787	99	+	exon	Afem.4119	exon2	Afem.4119.1	Afem.4119	grey
chr13_2	1570212	1570288	77	+	exon	Afem.4119	exon3	Afem.4119.1	Afem.4119	grey
chr13_2	1578128	1578328	201	+	exon	Afem.4119	exon4	Afem.4119.1	Afem.4119	grey
chr13_2	1596959	1597101	143	+	exon	Afem.4119	exon5	Afem.4119.1	Afem.4119	grey
