# Supplementary material for: The genomics and evolution of inter-sexual mimicry and female-limited polymorphisms in damselflies
Source: Nat Ecol Evol. 2023 Nov 6;8(1):83–97. doi: 10.1038/s41559-023-02243-1 (PMC10781644; doi:10.1038/s41559-023-02243-1)
Supplement: Supplementary file 8 — Statistical Source Data. [file 41559_2023_2243_MOESM8_ESM.zip › Willink_SourceData_Fig6/Afem_Shasta1_polished_ragtag_UPPER.fa.out_SUPER_13_unloc_2_RagTag.elem_sorted.csv]

Score	%_Div	%_Del	%_Ins	Query	Beg.	End.	Length	Sense	Element	Family	Pos_Repeat_Beg	Pos_Repeat_End	Pos_Repeat_Left	ID	Num_Assembled	%_of_Ref
###609	22.7	1.7	1.7	SUPER_13_unloc_2_RagTag	1572	1746	175	+	rnd-6_family-558	DNA/Maverick	2998	3172	(9880)	709968	1	0.013
###321	18.0	10.1	0.0	SUPER_13_unloc_2_RagTag	1970	2058	98	+	rnd-6_family-558	DNA/Maverick	2627	2724	(10328)	709969	1	0.008
###1083	7.0	0.0	0.0	SUPER_13_unloc_2_RagTag	2654	2811	158	+	rnd-1_family-946	LINE/CR1	136	293	(0)	709971	1	0.539
###352	16.7	0.0	0.0	SUPER_13_unloc_2_RagTag	2760	2819	60	+	rnd-1_family-704	LINE/CR1-Zenon	5	64	(85)	709972	1	0.403
###564	10.4	5.1	2.5	SUPER_13_unloc_2_RagTag	3520	3637	121	+	rnd-1_family-422	LINE/Penelope	515	635	(0)	709976	1	0.191
###1720	8.4	0.0	1.9	SUPER_13_unloc_2_RagTag	6262	6527	261	+	rnd-4_family-900	DNA/TcMar-Fot1	690	950	(1)	709986	1	0.274
###2689	4.7	0.6	0.3	SUPER_13_unloc_2_RagTag	6611	6975	366	C	ltr-1_family-314	DNA/Sola-2	(209)	14015	13650	709987	1	0.026
###823	9.1	0.0	0.8	SUPER_13_unloc_2_RagTag	6975	7096	121	+	rnd-1_family-195	DNA/TcMar-Tigger	590	710	(9)	709988	1	0.168
###303/837	14.726	0.444	0.495	SUPER_13_unloc_2_RagTag	8241	8641	211	+	rnd-5_family-998	DNA/TcMar-Tc1	237	521	(45)	709990/709993	2	0.373
303	14.8	0.0	1.9	SUPER_13_unloc_2_RagTag	8241	8295	54	+	rnd-5_family-998	DNA/TcMar-Tc1	237	290	(276)	709990	1
837	14.7	0.6	0.0	SUPER_13_unloc_2_RagTag	8486	8641	157	+	rnd-5_family-998	DNA/TcMar-Tc1	365	521	(45)	709993	1
###522	11.2	0.0	0.0	SUPER_13_unloc_2_RagTag	8295	8374	80	C	rnd-6_family-3578	LINE/Penelope	(193)	339	260	709991	1	0.150
###751	9.1	0.0	0.0	SUPER_13_unloc_2_RagTag	8369	8478	110	+	rnd-6_family-3578	LINE/Penelope	272	381	(151)	709992	1	0.207
###1914/242	19.914	4.464	2.733	SUPER_13_unloc_2_RagTag	9592	24158	582	+	ltr-1_family-314	DNA/Sola-2	4916	11141	(3083)	709995/710031	2	0.041
1914	21.0	4.9	3.0	SUPER_13_unloc_2_RagTag	9592	9939	548	+	ltr-1_family-314	DNA/Sola-2	4916	5463	(8759)	709995	1
242	8.8	0.0	0.0	SUPER_13_unloc_2_RagTag	24125	24158	34	+	ltr-1_family-314	DNA/Sola-2	11108	11141	(3083)	710031	1
###1789	9.7	1.5	0.4	SUPER_13_unloc_2_RagTag	9940	10208	272	C	rnd-1_family-286	DNA	(0)	272	1	709996	1	1.000
###627/1135	13.986	1.249	0.000	SUPER_13_unloc_2_RagTag	12541	13169	316	+	rnd-5_family-920	LINE/RTE-BovB	2833	3148	(236)	710001/710001	2	0.093
627	13.0	0.0	0.0	SUPER_13_unloc_2_RagTag	12541	12648	108	+	rnd-5_family-920	LINE/RTE-BovB	2833	2940	(444)	710001	1
1135	14.5	1.9	0.0	SUPER_13_unloc_2_RagTag	12963	13169	211	+	rnd-5_family-920	LINE/RTE-BovB	2938	3148	(236)	710001	1
###2163	9.3	4.0	0.3	SUPER_13_unloc_2_RagTag	12645	12966	334	C	ltr-1_family-322	LTR/Unknown	(383)	1993	1660	710002	1	No_ref_available
###746	10.1	1.4	4.3	SUPER_13_unloc_2_RagTag	13220	13364	141	+	rnd-6_family-774	LINE/RTE-BovB	2289	2429	(251)	710004	1	0.053
###1210/2028	17.747	1.586	4.964	SUPER_13_unloc_2_RagTag	13363	23478	746	+	ltr-1_family-314	DNA/Sola-2	3947	5463	(8761)	710005/710027	2	0.052
1210	11.0	0.5	0.0	SUPER_13_unloc_2_RagTag	13363	13553	192	+	ltr-1_family-314	DNA/Sola-2	3947	4138	(10086)	710005	1
2028	19.7	1.9	6.4	SUPER_13_unloc_2_RagTag	22819	23478	554	+	ltr-1_family-314	DNA/Sola-2	4910	5463	(8761)	710027	1
###496	12.5	11.5	0.0	SUPER_13_unloc_2_RagTag	14187	14282	107	+	rnd-1_family-668	DNA/TcMar-Tigger	564	670	(216)	710007	1	0.121
###3788	7.4	0.0	0.5	SUPER_13_unloc_2_RagTag	14354	14910	554	+	rnd-5_family-920	LINE/RTE-BovB	2831	3384	(0)	710008	1	0.164
###240	23.3	1.1	2.3	SUPER_13_unloc_2_RagTag	14837	14873	70	C	rnd-5_family-2148	LINE/RTE-BovB	(443)	549	480	710009	1	0.071
###3860	11.8	1.2	4.6	SUPER_13_unloc_2_RagTag	14956	15720	740	+	rnd-5_family-920	LINE/RTE-BovB	2645	3384	(0)	710011	1	0.219
###2361	7.3	0.3	1.1	SUPER_13_unloc_2_RagTag	15776	16147	369	C	rnd-5_family-920	LINE/RTE-BovB	(1)	3383	3015	710013	1	0.109
###369	0.0	0.0	0.0	SUPER_13_unloc_2_RagTag	16261	16301	41	+	rnd-5_family-5113	DNA/TcMar-Pogo	1	41	(770)	710015	1	0.051
###1930	7.8	3.3	3.0	SUPER_13_unloc_2_RagTag	16302	16603	303	+	rnd-1_family-195	DNA/TcMar-Tigger	1	303	(416)	710016	1	0.421
###847/3926	10.494	2.061	0.000	SUPER_13_unloc_2_RagTag	16608	17991	718	C	rnd-1_family-195	DNA/TcMar-Tigger	(0)	719	2	710017/710022	2	0.999
847	6.3	7.9	0.0	SUPER_13_unloc_2_RagTag	16608	16734	137	C	rnd-1_family-195	DNA/TcMar-Tigger	(0)	719	583	710017	1
3926	11.4	0.8	0.0	SUPER_13_unloc_2_RagTag	17404	17991	593	C	rnd-1_family-195	DNA/TcMar-Tigger	(125)	594	2	710022	1
###2477	3.7	0.9	0.0	SUPER_13_unloc_2_RagTag	16808	17132	328	+	rnd-5_family-2007	LINE/Penelope	624	951	(0)	710019	1	0.345
###669	12.5	0.0	1.6	SUPER_13_unloc_2_RagTag	22567	22696	128	+	rnd-5_family-2782	LINE/RTE-BovB	901	1028	(172)	710025	1	0.107
###603	11.7	4.1	1.6	SUPER_13_unloc_2_RagTag	22698	22819	125	+	rnd-5_family-2310	LINE/Penelope	19	143	(214)	710026	1	0.350
###404	8.8	0.0	0.0	SUPER_13_unloc_2_RagTag	23487	23543	57	+	rnd-1_family-92	LINE/Penelope	251	307	(193)	710028	1	0.114
###2136	3.9	2.8	0.6	SUPER_13_unloc_2_RagTag	23540	23837	391	+	rnd-1_family-167	DNA/hAT-Ac	182	572	(11)	710029	1	0.846
###347	15.5	0.0	0.0	SUPER_13_unloc_2_RagTag	23835	23892	58	+	rnd-1_family-267	DNA/TcMar-Tigger	333	390	(234)	710030	1	0.093
###244	0.0	0.0	0.0	SUPER_13_unloc_2_RagTag	24131	24158	28	+	ltr-1_family-317	LTR/Unknown	3	30	(268)	710032	1	No_ref_available
###378	17.8	0.0	1.4	SUPER_13_unloc_2_RagTag	26404	26477	73	+	ltr-1_family-511	LTR/Gypsy	1877	1949	(1668)	710036	1	No_ref_available
###538	13.4	0.0	4.8	SUPER_13_unloc_2_RagTag	27924	27944	102	C	rnd-6_family-2559	DNA/hAT-hAT19	(1175)	2216	2115	710039	1	0.030
###289	20.0	0.0	2.9	SUPER_13_unloc_2_RagTag	28031	28045	70	+	ltr-1_family-316	DNA/hAT-Charlie	5753	5822	(2170)	710041	1	0.009
###339	14.0	0.0	0.0	SUPER_13_unloc_2_RagTag	28046	28102	57	+	ltr-1_family-476	LTR/Copia	2599	2655	(4513)	710042	1	No_ref_available
###479	19.3	4.6	0.0	SUPER_13_unloc_2_RagTag	28095	28203	114	+	rnd-6_family-42	DNA/hAT-Charlie	46	159	(167)	710043	1	0.350
###781	13.2	0.0	0.7	SUPER_13_unloc_2_RagTag	28203	28339	136	C	ltr-1_family-316	DNA/hAT-Charlie	(6482)	1510	1375	710044	1	0.017
###352	6.4	0.0	0.0	SUPER_13_unloc_2_RagTag	28495	28541	47	C	rnd-1_family-449	DNA/TcMar-Tc1	(58)	278	232	710046	1	0.140
###2141	5.2	0.3	0.1	SUPER_13_unloc_2_RagTag	28578	28963	330	+	rnd-1_family-487	DNA/TcMar-Tc1	7	336	(0)	710047	1	0.982
###4753	1.4	1.0	0.3	SUPER_13_unloc_2_RagTag	29547	30124	582	+	ltr-1_family-313	LTR/Unknown	1	582	(0)	710049	1	No_ref_available
###430/267	20.490	0.000	7.359	SUPER_13_unloc_2_RagTag	30193	30823	166	C	ltr-1_family-127	LTR/Gypsy	(5000)	5873	5708	710050/710050	2	No_ref_available
430	14.5	0.0	4.8	SUPER_13_unloc_2_RagTag	30193	30279	83	C	ltr-1_family-127	LTR/Gypsy	(5000)	5873	5791	710050	1
267	25.5	0.0	9.5	SUPER_13_unloc_2_RagTag	30720	30823	95	C	ltr-1_family-127	LTR/Gypsy	(5071)	5802	5708	710050	1
###3202	6.4	1.4	0.8	SUPER_13_unloc_2_RagTag	31206	31673	669	+	rnd-1_family-0	LINE/CR1	1539	2207	(4)	710054	1	0.303
###958	9.9	4.6	0.0	SUPER_13_unloc_2_RagTag	31821	31971	158	C	rnd-1_family-541	DNA/RC	(101)	158	1	710055	1	0.610
###316	13.7	0.0	0.0	SUPER_13_unloc_2_RagTag	31981	32031	51	C	rnd-6_family-1615	LINE/CR1	(110)	1475	1425	710056	1	0.032
###1525	9.3	5.3	0.0	SUPER_13_unloc_2_RagTag	32781	33005	237	C	rnd-5_family-3312	DNA/TcMar-Tigger	(173)	237	1	710060	1	0.578
###482	14.3	1.6	14.7	SUPER_13_unloc_2_RagTag	33153	33275	109	+	rnd-6_family-9621	LTR/Gypsy	563	671	(1210)	710062	1	No_ref_available
###422	10.5	0.0	6.0	SUPER_13_unloc_2_RagTag	33280	33350	67	C	rnd-1_family-219	LINE/Penelope	(1)	311	245	710063	1	0.215
###633	7.6	0.0	3.3	SUPER_13_unloc_2_RagTag	33355	33449	92	+	rnd-1_family-219	LINE/Penelope	215	306	(6)	710064	1	0.295
###275	17.1	0.0	21.1	SUPER_13_unloc_2_RagTag	33450	33480	104	C	ltr-1_family-244	LTR/Gypsy	(4073)	947	844	710066	1	No_ref_available
###1216/1515	5.186	0.000	0.799	SUPER_13_unloc_2_RagTag	33647	34039	385	C	rnd-1_family-333	LINE/Penelope	(4)	816	272	710068/710068	2	0.470
1216	4.9	0.0	1.2	SUPER_13_unloc_2_RagTag	33647	33812	164	C	rnd-1_family-333	LINE/Penelope	(4)	816	653	710068	1
1515	5.4	0.0	0.5	SUPER_13_unloc_2_RagTag	33818	34039	221	C	rnd-1_family-333	LINE/Penelope	(328)	492	272	710068	1
###3725/3031	11.379	4.236	0.647	SUPER_13_unloc_2_RagTag	35631	38907	625	C	ltr-1_family-314	DNA/Sola-2	(9658)	4566	3942	710071/710078	2	0.044
3725	10.2	4.0	0.6	SUPER_13_unloc_2_RagTag	35631	36233	623	C	ltr-1_family-314	DNA/Sola-2	(9658)	4566	3944	710071	1
3031	12.7	4.5	0.7	SUPER_13_unloc_2_RagTag	38370	38907	558	C	ltr-1_family-314	DNA/Sola-2	(9725)	4499	3942	710078	1
###293	18.7	13.6	1.1	SUPER_13_unloc_2_RagTag	36566	36646	91	+	ltr-1_family-37	LTR/Unknown	471	561	(0)	710072	1	No_ref_available
###1424	2.8	1.6	0.0	SUPER_13_unloc_2_RagTag	36959	37140	185	C	rnd-5_family-7170	DNA/hAT-Charlie	(0)	185	1	710073	1	1.000
###828/833	4.063	3.638	0.000	SUPER_13_unloc_2_RagTag	38272	39015	229	C	rnd-6_family-2791	DNA/TcMar-Tigger	(0)	381	88	710077/710077	2	0.601
828	2.0	0.0	0.0	SUPER_13_unloc_2_RagTag	38272	38372	101	C	rnd-6_family-2791	DNA/TcMar-Tigger	(0)	381	281	710077	1
833	5.8	6.7	0.0	SUPER_13_unloc_2_RagTag	38896	39015	128	C	rnd-6_family-2791	DNA/TcMar-Tigger	(166)	215	88	710077	1
###263	6.3	0.0	12.5	SUPER_13_unloc_2_RagTag	40110	40163	48	+	rnd-3_family-278	LINE/CR1	111	158	(751)	710082	1	0.053
###290	6.8	0.0	0.0	SUPER_13_unloc_2_RagTag	40169	40212	44	C	rnd-1_family-973	DNA/hAT-Ac	(25)	45	2	710083	1	0.629
###645	15.9	1.9	3.2	SUPER_13_unloc_2_RagTag	40304	40459	154	C	ltr-1_family-366	LTR/Gypsy	(804)	8626	8473	710084	1	No_ref_available
###4515	8.4	2.1	0.3	SUPER_13_unloc_2_RagTag	40553	41210	670	C	ltr-1_family-476	LTR/Copia	(3904)	3264	2595	710086	1	No_ref_available
###351/1221/286	12.470	3.128	0.312	SUPER_13_unloc_2_RagTag	41210	43401	352	+	ltr-1_family-366	LTR/Gypsy	8246	8628	(802)	710087/710087/710087	3	No_ref_available
351	6.0	0.0	0.0	SUPER_13_unloc_2_RagTag	41210	41259	50	+	ltr-1_family-366	LTR/Gypsy	8246	8295	(1135)	710087	1
1221	13.0	4.2	0.0	SUPER_13_unloc_2_RagTag	41922	42136	224	+	ltr-1_family-366	LTR/Gypsy	8294	8517	(913)	710087	1
286	21.3	0.0	3.8	SUPER_13_unloc_2_RagTag	43319	43401	80	+	ltr-1_family-366	LTR/Gypsy	8549	8628	(802)	710087	1
###4649	8.0	0.9	0.3	SUPER_13_unloc_2_RagTag	42496	43161	670	+	ltr-1_family-476	LTR/Copia	2595	3264	(3904)	710091	1	No_ref_available
###2809	3.1	1.7	0.0	SUPER_13_unloc_2_RagTag	43572	43931	366	C	rnd-1_family-771	LINE/L2	(0)	512	147	710093	1	0.715
###471	14.5	0.0	0.0	SUPER_13_unloc_2_RagTag	44443	44525	83	C	rnd-6_family-1048	DNA/MULE-MuDR	(773)	2511	2429	710096	1	0.025
###4399	9.5	0.8	0.5	SUPER_13_unloc_2_RagTag	44608	45274	669	+	ltr-1_family-476	LTR/Copia	2595	3263	(3905)	710097	1	No_ref_available
###251	13.9	2.8	9.0	SUPER_13_unloc_2_RagTag	45444	45514	67	+	rnd-1_family-973	DNA/hAT-Ac	3	69	(1)	710098	1	0.957
###288/288	28.000	1.700	0.800	SUPER_13_unloc_2_RagTag	45761	45879	120	C	rnd-5_family-1080	DNA/hAT-Blackjack	(1980)	808	689	710101/710101	2	0.043
288	28.0	1.7	0.8	SUPER_13_unloc_2_RagTag	45761	45776	47	C	rnd-5_family-1080	DNA/hAT-Blackjack	(1980)	808	762	710101	1
288	28.0	1.7	0.8	SUPER_13_unloc_2_RagTag	45858	45879	73	C	rnd-5_family-1080	DNA/hAT-Blackjack	(1980)	761	689	710101	1
###2655	5.4	2.7	1.3	SUPER_13_unloc_2_RagTag	46311	46683	378	C	rnd-6_family-2791	DNA/TcMar-Tigger	(3)	378	1	710104	1	0.992
###561	16.4	4.7	1.3	SUPER_13_unloc_2_RagTag	47317	47446	94	C	rnd-1_family-88	LINE/Penelope	(2)	541	448	710107	1	0.173
###5957	2.4	0.0	0.5	SUPER_13_unloc_2_RagTag	48403	49167	761	+	rnd-1_family-1	LINE/RTE-BovB	1688	2448	(1)	710109	1	0.311
###2033	14.2	1.3	1.1	SUPER_13_unloc_2_RagTag	54149	54525	378	C	ltr-1_family-314	DNA/Sola-2	(790)	13434	13057	710111	1	0.027
###902	15.0	2.6	0.5	SUPER_13_unloc_2_RagTag	54621	54814	198	C	rnd-1_family-79	DNA/hAT-Tip100	(71)	200	3	710114	1	0.731
###803/3426/2210	11.412	0.870	0.131	SUPER_13_unloc_2_RagTag	54898	63211	686	C	ltr-1_family-476	LTR/Copia	(3894)	3274	2589	710116/710116/710147	3	No_ref_available
803	4.3	2.6	0.0	SUPER_13_unloc_2_RagTag	54898	55012	118	C	ltr-1_family-476	LTR/Copia	(3894)	3274	3157	710116	1
3426	13.0	0.7	0.2	SUPER_13_unloc_2_RagTag	55524	56085	565	C	ltr-1_family-476	LTR/Copia	(4009)	3159	2595	710116	1
2210	11.0	0.3	0.0	SUPER_13_unloc_2_RagTag	62894	63211	319	C	ltr-1_family-476	LTR/Copia	(4261)	2907	2589	710147	1
###4220	0.8	0.6	0.4	SUPER_13_unloc_2_RagTag	55007	55525	520	C	rnd-1_family-456	LINE/R1-LOA	(0)	520	1	710117	1	1.000
###3081	5.0	0.8	0.2	SUPER_13_unloc_2_RagTag	56181	56578	400	C	rnd-1_family-0	LINE/CR1	(0)	2211	1812	710119	1	0.181
###249/1392	11.323	1.652	3.164	SUPER_13_unloc_2_RagTag	57226	57767	298	C	rnd-2_family-405	DNA/Ginger-2	(1)	298	1	710121/710121	2	0.997
249	4.3	1.9	12.5	SUPER_13_unloc_2_RagTag	57226	57278	48	C	rnd-2_family-405	DNA/Ginger-2	(1)	298	251	710121	1
1392	12.8	1.6	1.2	SUPER_13_unloc_2_RagTag	57516	57767	253	C	rnd-2_family-405	DNA/Ginger-2	(46)	253	1	710121	1
###630	16.4	8.9	2.2	SUPER_13_unloc_2_RagTag	58290	58457	179	C	rnd-5_family-897	DNA/PiggyBac	(2043)	179	1	710126	1	0.081
###324	4.5	0.0	0.0	SUPER_13_unloc_2_RagTag	58775	58818	44	+	rnd-1_family-465	LINE/Penelope	364	407	(37)	710129	1	0.099
###2534	6.3	1.1	2.8	SUPER_13_unloc_2_RagTag	59422	59781	354	C	rnd-1_family-56	DNA	(0)	354	1	710134	1	1.000
###287	24.3	7.4	0.9	SUPER_13_unloc_2_RagTag	59782	59829	55	+	ltr-1_family-550	LTR/Gypsy	752	806	(3161)	710135	1	No_ref_available
###333	16.1	0.0	1.8	SUPER_13_unloc_2_RagTag	60443	60499	56	C	rnd-1_family-219	LINE/Penelope	(47)	265	210	710139	1	0.179
###503	11.4	5.1	0.0	SUPER_13_unloc_2_RagTag	61636	61714	83	+	rnd-6_family-66	LINE/Penelope	843	925	(0)	710145	1	0.090
###2338	10.1	1.4	0.8	SUPER_13_unloc_2_RagTag	62384	62741	360	C	ltr-1_family-476	LTR/Copia	(3903)	3265	2906	710147	1	No_ref_available
###4463	11.4	0.6	0.9	SUPER_13_unloc_2_RagTag	63475	64147	671	+	ltr-1_family-476	LTR/Copia	2595	3265	(3903)	710150	1	No_ref_available
###6243	4.8	9.9	0.0	SUPER_13_unloc_2_RagTag	64576	65442	953	+	ltr-1_family-234	LTR/Gypsy	3520	4472	(965)	710153	1	No_ref_available
###262	24.4	2.4	2.4	SUPER_13_unloc_2_RagTag	65368	65451	84	C	rnd-1_family-179	DNA/TcMar-Fot1	(1303)	555	472	710154	1	0.045
###835	27.9	0.0	0.0	SUPER_13_unloc_2_RagTag	65575	65843	269	+	rnd-1_family-185	LINE/Penelope	46	314	(250)	710156	1	0.477
###2363	1.3	0.3	6.9	SUPER_13_unloc_2_RagTag	66054	66379	306	+	rnd-1_family-7	LINE/RTE-BovB	2729	3034	(291)	710158	1	0.092
###277	24.6	3.5	5.3	SUPER_13_unloc_2_RagTag	68252	68367	114	+	rnd-1_family-179	DNA/TcMar-Fot1	442	555	(1303)	710163	1	0.061
###2528	2.5	8.0	0.0	SUPER_13_unloc_2_RagTag	68293	68616	350	C	ltr-1_family-234	LTR/Gypsy	(965)	4472	4123	710164	1	No_ref_available
###10634	4.1	2.6	1.6	SUPER_13_unloc_2_RagTag	68614	71250	2662	+	ltr-1_family-178	LTR/Copia	6561	9222	(379)	710165	1	No_ref_available
###1489	16.4	1.2	1.8	SUPER_13_unloc_2_RagTag	72784	73112	327	C	rnd-1_family-800	DNA/PiggyBac	(60)	1105	779	710168	1	0.281
###1017	12.8	0.9	15.3	SUPER_13_unloc_2_RagTag	73137	73367	202	+	rnd-1_family-821	DNA/PIF-ISL2EU	262	463	(1)	710169	1	0.435
###258	20.4	0.0	0.0	SUPER_13_unloc_2_RagTag	75208	75261	54	C	rnd-1_family-1040	DNA/RC	(197)	95	42	710171	1	0.185
###270	13.3	0.0	0.0	SUPER_13_unloc_2_RagTag	75277	75321	45	C	rnd-1_family-81	LINE/Penelope	(0)	478	434	710172	1	0.094
###391	17.9	0.7	17.2	SUPER_13_unloc_2_RagTag	76029	76163	116	C	rnd-4_family-703	DNA/hAT-Tip100	(2)	258	143	710178	1	0.446
###4497/1612	15.236	4.117	2.319	SUPER_13_unloc_2_RagTag	76758	77945	1239	C	ltr-1_family-453	LTR/Pao	(859)	9732	8342	710180/710180	2	No_ref_available
4497	12.8	2.3	1.7	SUPER_13_unloc_2_RagTag	76758	77504	751	C	ltr-1_family-453	LTR/Pao	(859)	9732	8982	710180	1
1612	19.1	7.0	3.3	SUPER_13_unloc_2_RagTag	77475	77945	488	C	ltr-1_family-453	LTR/Pao	(1762)	8829	8342	710180	1
###6971	13.2	1.7	1.2	SUPER_13_unloc_2_RagTag	81403	82619	1223	C	rnd-1_family-612	LINE/CR1	(0)	1229	7	710192	1	0.995
###274	21.9	0.0	10.8	SUPER_13_unloc_2_RagTag	82798	82879	74	C	rnd-6_family-171	DNA/PiggyBac	(2507)	1703	1630	710194	1	0.018
###443	16.4	4.0	12.9	SUPER_13_unloc_2_RagTag	86348	86473	116	C	rnd-4_family-703	DNA/hAT-Tip100	(2)	258	143	710202	1	0.446
###1532	17.5	4.4	0.9	SUPER_13_unloc_2_RagTag	86523	86839	328	+	rnd-1_family-612	LINE/CR1	670	997	(232)	710203	1	0.267
###358	23.9	4.5	0.0	SUPER_13_unloc_2_RagTag	86843	86930	92	+	ltr-1_family-453	LTR/Pao	10393	10484	(107)	710204	1	No_ref_available
###344	24.3	4.4	2.6	SUPER_13_unloc_2_RagTag	86931	86956	116	C	ltr-1_family-513	DNA/RC	(629)	418	303	710205	1	0.111
###1172	9.7	0.6	2.3	SUPER_13_unloc_2_RagTag	87649	87827	176	C	rnd-1_family-0	LINE/CR1	(622)	1589	1414	710208	1	0.080
###4142	13.7	0.9	0.7	SUPER_13_unloc_2_RagTag	87950	88620	672	C	ltr-1_family-476	LTR/Copia	(3905)	3263	2592	710210	1	No_ref_available
###633	20.9	0.0	1.5	SUPER_13_unloc_2_RagTag	88619	88754	134	C	rnd-1_family-394	LINE/RTE-BovB	(142)	1000	867	710211	1	0.117
###460	15.8	0.0	0.0	SUPER_13_unloc_2_RagTag	88764	88839	76	C	rnd-6_family-1003	LINE/CR1	(416)	1998	1923	710212	1	0.031
###267	17.2	1.5	4.6	SUPER_13_unloc_2_RagTag	89733	89799	65	+	ltr-1_family-513	DNA/RC	676	740	(307)	710213	1	0.062
###1865	22.9	4.8	5.1	SUPER_13_unloc_2_RagTag	89795	90485	689	C	ltr-1_family-453	LTR/Pao	(1547)	9044	8356	710214	1	No_ref_available
###303	7.3	0.0	0.0	SUPER_13_unloc_2_RagTag	90520	90560	41	+	ltr-1_family-127	LTR/Gypsy	1808	1848	(9025)	710215	1	No_ref_available
###360	21.6	0.0	2.7	SUPER_13_unloc_2_RagTag	92133	92208	74	C	ltr-1_family-518	LTR/Gypsy	(5109)	9626	9553	710217	1	No_ref_available
###2871	5.9	0.3	0.0	SUPER_13_unloc_2_RagTag	92151	92506	357	C	rnd-1_family-0	LINE/CR1	(0)	2211	1855	710218	1	0.161
###241	16.7	0.0	2.4	SUPER_13_unloc_2_RagTag	93027	93069	42	C	rnd-6_family-171	DNA/PiggyBac	(2507)	1703	1662	710194	1	0.010
###2559	2.4	0.0	0.0	SUPER_13_unloc_2_RagTag	93944	94239	296	C	ltr-1_family-175	LTR/Unknown	(0)	296	1	710224	1	No_ref_available
###5781	3.3	0.0	0.0	SUPER_13_unloc_2_RagTag	101688	102361	674	+	ltr-1_family-476	LTR/Copia	2595	3268	(3900)	710242	1	No_ref_available
###392	16.1	0.0	19.0	SUPER_13_unloc_2_RagTag	103766	103903	116	C	rnd-4_family-703	DNA/hAT-Tip100	(2)	258	143	710247	1	0.446
###255	13.7	31.0	2.8	SUPER_13_unloc_2_RagTag	104387	104499	144	C	rnd-6_family-683	DNA/TcMar-Fot1	(0)	1644	1501	710249	1	0.088
###678	31.3	4.2	5.4	SUPER_13_unloc_2_RagTag	104838	105504	1160	+	rnd-1_family-929	LINE/Penelope	12	1171	(184)	710251	1	0.856
###460	15.8	0.0	0.0	SUPER_13_unloc_2_RagTag	106565	106640	76	+	rnd-6_family-1003	LINE/CR1	1923	1998	(416)	710254	1	0.031
###603/529	18.346	1.248	0.854	SUPER_13_unloc_2_RagTag	106652	107553	238	+	rnd-1_family-394	LINE/RTE-BovB	868	1109	(33)	710255/710255	2	0.208
603	21.1	0.0	1.5	SUPER_13_unloc_2_RagTag	106652	106786	133	+	rnd-1_family-394	LINE/RTE-BovB	868	1000	(142)	710255	1
529	14.7	2.9	0.0	SUPER_13_unloc_2_RagTag	107452	107553	105	+	rnd-1_family-394	LINE/RTE-BovB	1005	1109	(33)	710255	1
###4112	13.7	1.2	0.7	SUPER_13_unloc_2_RagTag	106785	107453	672	+	ltr-1_family-476	LTR/Copia	2592	3263	(3905)	710256	1	No_ref_available
###694	14.6	0.8	1.6	SUPER_13_unloc_2_RagTag	107576	107700	124	+	rnd-6_family-24	LINE/CR1	297	420	(667)	710257	1	0.114
###789	4.6	9.3	0.0	SUPER_13_unloc_2_RagTag	107703	107810	118	C	rnd-1_family-180	LINE/Penelope	(46)	652	535	710258	1	0.169
###1127	5.3	0.7	0.0	SUPER_13_unloc_2_RagTag	107810	107960	152	+	rnd-1_family-180	LINE/Penelope	547	698	(0)	710259	1	0.218
###752	12.8	2.6	0.0	SUPER_13_unloc_2_RagTag	107957	108057	104	+	rnd-1_family-0	LINE/CR1	1525	1628	(583)	710260	1	0.047
###853	19.5	1.9	8.7	SUPER_13_unloc_2_RagTag	108058	108327	253	C	rnd-3_family-15	DNA/hAT-Tip100	(0)	265	13	710261	1	0.955
###588	11.5	0.0	0.0	SUPER_13_unloc_2_RagTag	108360	108446	87	+	rnd-5_family-1742	LINE/CR1	1485	1571	(345)	710262	1	0.045
###845/869/1892	28.607	6.561	4.060	SUPER_13_unloc_2_RagTag	108642	113214	3830	+	rnd-4_family-1382	LINE/I-Jockey	41	4668	(136)	710263/710263/710263	3	0.797
845	22.4	3.0	5.1	SUPER_13_unloc_2_RagTag	108642	108942	295	+	rnd-4_family-1382	LINE/I-Jockey	41	335	(4469)	710263	1
869	29.4	8.7	3.6	SUPER_13_unloc_2_RagTag	109534	111216	1767	+	rnd-4_family-1382	LINE/I-Jockey	851	2617	(2187)	710263	1
1892	29.0	4.7	4.4	SUPER_13_unloc_2_RagTag	111453	113214	1768	+	rnd-4_family-1382	LINE/I-Jockey	2901	4668	(136)	710263	1
###1018	4.8	0.0	0.0	SUPER_13_unloc_2_RagTag	123844	123969	126	C	rnd-6_family-6266	DNA/TcMar-Mariner	(0)	126	1	710285	1	1.000
###8635	7.3	2.2	0.1	SUPER_13_unloc_2_RagTag	123975	125129	1180	C	rnd-5_family-2539	DNA/TcMar-Mariner	(0)	1180	1	710286	1	1.000
###4147/3165	12.274	1.704	1.331	SUPER_13_unloc_2_RagTag	125377	126679	1229	C	rnd-1_family-612	LINE/CR1	(0)	1229	1	710289/710289	2	1.000
4147	12.1	0.4	2.2	SUPER_13_unloc_2_RagTag	125377	126076	688	C	rnd-1_family-612	LINE/CR1	(0)	1229	542	710289	1
3165	12.5	3.4	0.2	SUPER_13_unloc_2_RagTag	126142	126679	555	C	rnd-1_family-612	LINE/CR1	(674)	555	1	710289	1
###227	29.9	1.0	2.0	SUPER_13_unloc_2_RagTag	126751	126849	98	+	rnd-5_family-1080	DNA/hAT-Blackjack	694	791	(1997)	710291	1	0.035
###1318	14.8	0.4	0.0	SUPER_13_unloc_2_RagTag	126946	127174	230	+	rnd-1_family-612	LINE/CR1	207	436	(793)	710292	1	0.187
###296	18.1	23.6	0.0	SUPER_13_unloc_2_RagTag	127740	127883	178	C	rnd-6_family-683	DNA/TcMar-Fot1	(0)	1644	1467	710295	1	0.108
###584	16.3	1.0	0.0	SUPER_13_unloc_2_RagTag	127988	128085	99	+	rnd-1_family-4	DNA/RC	82	180	(1274)	710297	1	0.068
###544	19.3	3.3	0.8	SUPER_13_unloc_2_RagTag	128086	128107	123	+	ltr-1_family-316	DNA/hAT-Charlie	6207	6329	(1663)	710298	1	0.015
###652	24.6	3.2	2.1	SUPER_13_unloc_2_RagTag	128945	129226	285	+	rnd-6_family-1003	LINE/CR1	1910	2194	(220)	710299	1	0.118
###17713	6.3	0.4	0.1	SUPER_13_unloc_2_RagTag	131275	133676	2410	+	rnd-5_family-920	LINE/RTE-BovB	975	3384	(0)	710302	1	0.712
###340	2.0	0.0	11.8	SUPER_13_unloc_2_RagTag	134500	134556	51	+	rnd-6_family-3236	DNA/CMC-Transib	588	638	(2993)	710304	1	0.014
###373	27.2	7.7	4.5	SUPER_13_unloc_2_RagTag	135608	135705	105	+	ltr-1_family-116	LTR/Gypsy	3263	3367	(8085)	710308	1	No_ref_available
###1101	10.1	0.0	0.0	SUPER_13_unloc_2_RagTag	135706	135863	158	+	rnd-1_family-915	DNA/CMC-Transib	1	158	(486)	710309	1	0.218
###389	14.1	13.3	5.3	SUPER_13_unloc_2_RagTag	137733	137837	113	C	rnd-4_family-703	DNA/hAT-Tip100	(5)	255	143	710317	1	0.435
###474	17.7	0.9	0.0	SUPER_13_unloc_2_RagTag	138372	138484	114	C	rnd-6_family-683	DNA/TcMar-Fot1	(73)	1571	1458	710320	1	0.069
###784	28.6	2.6	4.7	SUPER_13_unloc_2_RagTag	139087	139722	614	C	rnd-1_family-929	LINE/Penelope	(9)	626	13	710325	1	0.453
###238	19.4	11.3	0.0	SUPER_13_unloc_2_RagTag	140642	140703	69	C	rnd-1_family-389	DNA	(4)	463	395	710330	1	0.148
###267	30.3	0.0	6.5	SUPER_13_unloc_2_RagTag	140697	140844	139	+	rnd-5_family-248	DNA/TcMar-Tc1	16	154	(2276)	710331	1	0.057
###507	28.1	0.0	0.0	SUPER_13_unloc_2_RagTag	140721	140855	135	+	ltr-1_family-648	LINE/L2	6537	6671	(1081)	710332	1	0.017
###293	17.1	3.8	3.8	SUPER_13_unloc_2_RagTag	141444	141522	79	+	rnd-6_family-1003	LINE/CR1	1920	1998	(416)	710335	1	0.033
###599	20.0	0.0	1.5	SUPER_13_unloc_2_RagTag	141533	141669	135	+	rnd-1_family-394	LINE/RTE-BovB	868	1002	(140)	710336	1	0.118
###438	18.9	4.4	0.0	SUPER_13_unloc_2_RagTag	141723	141812	94	+	ltr-1_family-314	DNA/Sola-2	11104	11197	(3027)	710338	1	0.007
###3428	15.7	2.8	2.4	SUPER_13_unloc_2_RagTag	141741	142395	657	+	ltr-1_family-476	LTR/Copia	2607	3263	(3905)	710339	1	No_ref_available
###3729/2213	8.354	0.477	2.158	SUPER_13_unloc_2_RagTag	142536	145151	795	+	rnd-1_family-0	LINE/CR1	1416	2210	(1)	710341/710345	2	0.360
3729	7.8	0.2	2.0	SUPER_13_unloc_2_RagTag	142536	143048	504	+	rnd-1_family-0	LINE/CR1	1416	1919	(292)	710341	1
2213	9.2	0.9	2.4	SUPER_13_unloc_2_RagTag	144816	145151	331	+	rnd-1_family-0	LINE/CR1	1880	2210	(1)	710345	1
###4353	2.2	0.0	0.2	SUPER_13_unloc_2_RagTag	144358	144856	498	+	rnd-5_family-623	LINE/L2	1	498	(0)	710344	1	1.000
###1643	3.9	1.0	0.0	SUPER_13_unloc_2_RagTag	145384	145589	208	+	rnd-1_family-22	DNA/CMC-EnSpm	1	208	(0)	710347	1	1.000
###1299/2468	22.773	4.627	4.054	SUPER_13_unloc_2_RagTag	147422	148912	1264	C	ltr-1_family-453	LTR/Pao	(123)	10468	8338	710350/710350	2	No_ref_available
1299	21.9	1.5	1.8	SUPER_13_unloc_2_RagTag	147422	147764	342	C	ltr-1_family-453	LTR/Pao	(123)	10468	10127	710350	1
2468	23.1	5.8	4.9	SUPER_13_unloc_2_RagTag	147999	148912	922	C	ltr-1_family-453	LTR/Pao	(1332)	9259	8338	710350	1
###243	16.3	0.0	0.0	SUPER_13_unloc_2_RagTag	147915	147957	43	+	ltr-1_family-513	DNA/RC	677	719	(328)	710351	1	0.041
###345/2634	23.055	5.767	0.816	SUPER_13_unloc_2_RagTag	148897	159559	886	+	ltr-1_family-127	LTR/Gypsy	1763	2932	(7941)	710352/710387	2	No_ref_available
345	13.9	19.0	0.0	SUPER_13_unloc_2_RagTag	148897	148975	94	+	ltr-1_family-127	LTR/Gypsy	1763	1856	(9017)	710352	1
2634	24.0	4.4	0.9	SUPER_13_unloc_2_RagTag	158795	159559	792	+	ltr-1_family-127	LTR/Gypsy	2141	2932	(7941)	710387	1
###258	14.3	3.6	0.0	SUPER_13_unloc_2_RagTag	149930	149985	58	C	rnd-6_family-4093	DNA/PiggyBac	(1523)	197	140	710354	1	0.034
###367	19.3	2.7	2.7	SUPER_13_unloc_2_RagTag	150072	150183	112	+	rnd-6_family-11815	DNA/hAT-Ac	1	112	(1267)	710356	1	0.081
###591	26.1	1.7	2.3	SUPER_13_unloc_2_RagTag	150901	151213	238	C	rnd-1_family-333	LINE/Penelope	(556)	264	27	710360	1	0.290
###269	22.5	6.7	0.0	SUPER_13_unloc_2_RagTag	152138	152226	95	+	rnd-5_family-2148	LINE/RTE-BovB	455	549	(443)	710364	1	0.096
###25614	6.2	0.4	0.1	SUPER_13_unloc_2_RagTag	152153	155526	3384	C	rnd-5_family-920	LINE/RTE-BovB	(0)	3384	1	710365	1	1.000
###258	17.1	7.1	16.7	SUPER_13_unloc_2_RagTag	155962	156059	90	+	rnd-1_family-79	DNA/hAT-Tip100	3	92	(179)	710368	1	0.332
###437	10.5	2.6	1.3	SUPER_13_unloc_2_RagTag	156034	156110	78	C	rnd-1_family-79	DNA/hAT-Tip100	(174)	97	20	710369	1	0.288
###270/408	13.423	3.783	5.782	SUPER_13_unloc_2_RagTag	156120	156417	96	C	rnd-1_family-79	DNA/hAT-Tip100	(153)	118	23	710370/710372	2	0.354
270	12.5	6.5	6.5	SUPER_13_unloc_2_RagTag	156120	156196	77	C	rnd-1_family-79	DNA/hAT-Tip100	(153)	118	42	710370	1
408	14.3	1.2	5.1	SUPER_13_unloc_2_RagTag	156337	156417	78	C	rnd-1_family-79	DNA/hAT-Tip100	(171)	100	23	710372	1
###490/349	12.958	4.215	1.402	SUPER_13_unloc_2_RagTag	156232	156429	103	C	rnd-6_family-2007	LINE/RTE-BovB	(299)	105	3	710371/710374	2	0.255
490	12.4	4.5	0.0	SUPER_13_unloc_2_RagTag	156232	156320	93	C	rnd-6_family-2007	LINE/RTE-BovB	(299)	105	13	710371	1
349	17.1	2.1	11.8	SUPER_13_unloc_2_RagTag	156418	156429	85	C	rnd-6_family-2007	LINE/RTE-BovB	(317)	87	3	710374	1
###290	26.8	0.0	0.0	SUPER_13_unloc_2_RagTag	156977	157058	82	+	rnd-5_family-1080	DNA/hAT-Blackjack	694	775	(2013)	710378	1	0.029
###356	22.8	0.0	16.2	SUPER_13_unloc_2_RagTag	157094	157134	117	C	rnd-4_family-703	DNA/hAT-Tip100	(1)	259	143	710380	1	0.450
###3038	8.3	2.4	0.7	SUPER_13_unloc_2_RagTag	157552	157974	430	C	rnd-1_family-0	LINE/CR1	(4)	2207	1778	710383	1	0.194
###657	12.6	0.8	3.9	SUPER_13_unloc_2_RagTag	158635	158766	128	C	rnd-4_family-703	DNA/hAT-Tip100	(124)	136	9	710380	1	0.492
###950	20.9	12.8	1.5	SUPER_13_unloc_2_RagTag	161311	161607	330	C	ltr-1_family-316	DNA/hAT-Charlie	(7614)	378	49	710391	1	0.041
###2478	10.3	0.3	0.0	SUPER_13_unloc_2_RagTag	162049	162398	351	C	ltr-1_family-476	LTR/Copia	(4223)	2945	2595	710393	1	No_ref_available
###297	21.8	10.8	5.7	SUPER_13_unloc_2_RagTag	162666	162850	194	+	rnd-6_family-4371	LINE/RTE-BovB	916	1109	(103)	710394	1	0.160
###279	11.1	8.8	5.1	SUPER_13_unloc_2_RagTag	165670	165726	59	C	ltr-1_family-116	LTR/Gypsy	(6233)	5219	5161	710401	1	No_ref_available
###884	24.9	2.3	3.6	SUPER_13_unloc_2_RagTag	166288	166675	313	C	rnd-1_family-568	DNA/CMC-Transib	(116)	1208	896	710404	1	0.236
###1252	4.4	7.1	1.0	SUPER_13_unloc_2_RagTag	166677	166860	195	C	rnd-6_family-3798	DNA/CMC-Transib	(0)	195	1	710405	1	1.000
###2301	0.8	0.0	0.0	SUPER_13_unloc_2_RagTag	167906	168162	257	C	ltr-1_family-630	LTR/Unknown	(16)	257	1	710408	1	No_ref_available
###1376/1829	13.489	0.753	0.516	SUPER_13_unloc_2_RagTag	170257	172815	539	C	ltr-1_family-314	DNA/Sola-2	(9654)	4570	3945	710416/710416	2	0.038
1376	12.5	1.8	0.4	SUPER_13_unloc_2_RagTag	170257	170481	228	C	ltr-1_family-314	DNA/Sola-2	(9654)	4570	4343	710416	1
1829	14.2	0.0	0.6	SUPER_13_unloc_2_RagTag	172503	172815	311	C	ltr-1_family-314	DNA/Sola-2	(9969)	4255	3945	710416	1
###15260	7.0	1.5	0.1	SUPER_13_unloc_2_RagTag	170487	172502	2045	+	rnd-5_family-267	DNA/TcMar-Pogo	120	2164	(0)	710417	1	0.945
###4715	11.0	0.2	4.5	SUPER_13_unloc_2_RagTag	178605	179414	777	+	rnd-4_family-368	DNA/TcMar-Mariner	1	777	(0)	710422	1	1.000
###580	5.8	14.9	0.0	SUPER_13_unloc_2_RagTag	180181	180267	100	+	ltr-1_family-476	LTR/Copia	3376	3475	(3693)	710423	1	No_ref_available
###381	10.7	0.0	0.0	SUPER_13_unloc_2_RagTag	180257	180312	56	+	ltr-1_family-366	LTR/Gypsy	5867	5922	(3508)	710424	1	No_ref_available
###4505	9.6	0.6	0.0	SUPER_13_unloc_2_RagTag	181021	181686	670	C	ltr-1_family-316	DNA/hAT-Charlie	(4777)	3215	2546	710425	1	0.084
###1226	12.2	11.2	1.5	SUPER_13_unloc_2_RagTag	182026	182266	264	C	rnd-1_family-564	DNA/hAT-hATm	(5)	416	153	710426	1	0.627
###2736	9.9	0.0	1.2	SUPER_13_unloc_2_RagTag	182273	182690	413	+	rnd-1_family-564	DNA/hAT-hATm	1	413	(8)	710427	1	0.981
###1297	10.9	1.0	0.0	SUPER_13_unloc_2_RagTag	185560	185760	203	+	ltr-1_family-476	LTR/Copia	2595	2797	(4371)	710431	1	No_ref_available
###458	23.9	0.0	12.1	SUPER_13_unloc_2_RagTag	186037	186212	157	C	rnd-6_family-8364	DNA/TcMar-Mariner	(65)	158	2	710432	1	0.704
###301	34.4	3.6	1.8	SUPER_13_unloc_2_RagTag	186786	187060	280	C	rnd-6_family-1563	LTR/ERVK	(1419)	280	1	710434	1	No_ref_available
###977/467	29.718	2.249	0.826	SUPER_13_unloc_2_RagTag	187061	187759	566	+	rnd-1_family-1017	DNA/CMC-Transib	72	637	(50)	710435/710436	2	0.824
977	30.9	2.2	0.9	SUPER_13_unloc_2_RagTag	187061	187568	515	+	rnd-1_family-1017	DNA/CMC-Transib	72	586	(101)	710435	1
467	26.1	2.4	0.6	SUPER_13_unloc_2_RagTag	187594	187759	169	+	rnd-1_family-1017	DNA/CMC-Transib	469	637	(50)	710436	1
###483	23.3	0.0	12.1	SUPER_13_unloc_2_RagTag	188416	188591	157	+	rnd-6_family-8364	DNA/TcMar-Mariner	2	158	(65)	710438	1	0.704
###328	12.9	0.0	3.2	SUPER_13_unloc_2_RagTag	190695	190770	70	+	rnd-4_family-26	DNA/hAT-hATm	1238	1307	(66)	710441	1	0.048
###745/745	33.800	3.600	3.800	SUPER_13_unloc_2_RagTag	191326	192147	821	+	ltr-1_family-388	LTR/Pao	2533	3353	(2534)	710443/710443	2	No_ref_available
745	33.8	3.6	3.8	SUPER_13_unloc_2_RagTag	191326	191684	786	+	ltr-1_family-388	LTR/Pao	2533	3318	(2569)	710443	1
745	33.8	3.6	3.8	SUPER_13_unloc_2_RagTag	192134	192147	35	+	ltr-1_family-388	LTR/Pao	3319	3353	(2534)	710443	1
###812/363	30.899	1.691	1.876	SUPER_13_unloc_2_RagTag	191685	192670	583	C	ltr-1_family-30	LTR/Pao	(2369)	2817	1835	710444/710444	2	No_ref_available
812	31.2	2.2	2.2	SUPER_13_unloc_2_RagTag	191685	192133	449	C	ltr-1_family-30	LTR/Pao	(2369)	2817	2369	710444	1
363	29.9	0.0	0.8	SUPER_13_unloc_2_RagTag	192536	192670	134	C	ltr-1_family-30	LTR/Pao	(3218)	1968	1835	710444	1
###3812/4516	11.499	0.700	1.349	SUPER_13_unloc_2_RagTag	192743	206448	686	+	ltr-1_family-476	LTR/Copia	2594	3279	(3889)	710445/710476	2	No_ref_available
3812	13.2	0.7	2.4	SUPER_13_unloc_2_RagTag	192743	193423	670	+	ltr-1_family-476	LTR/Copia	2594	3263	(3905)	710445	1
4516	9.8	0.7	0.3	SUPER_13_unloc_2_RagTag	205767	206448	685	+	ltr-1_family-476	LTR/Copia	2595	3279	(3889)	710476	1
###1524	11.4	0.4	0.0	SUPER_13_unloc_2_RagTag	193419	193655	238	+	ltr-1_family-626	LTR/Pao	516	753	(1100)	710446	1	No_ref_available
###423	10.6	0.0	0.0	SUPER_13_unloc_2_RagTag	194084	194149	66	C	rnd-1_family-637	LINE/Penelope	(1)	67	2	710447	1	0.971
###261	16.4	3.1	6.3	SUPER_13_unloc_2_RagTag	194109	194173	63	C	ltr-1_family-453	LTR/Pao	(7558)	3033	2971	710448	1	No_ref_available
###790/726	22.933	0.557	0.172	SUPER_13_unloc_2_RagTag	194339	195102	418	+	rnd-6_family-3236	DNA/CMC-Transib	604	1033	(2598)	710450/710452	2	0.115
790	25.6	0.4	0.8	SUPER_13_unloc_2_RagTag	194339	194385	246	+	rnd-6_family-3236	DNA/CMC-Transib	604	849	(2782)	710450	1
726	22.2	0.6	0.0	SUPER_13_unloc_2_RagTag	194932	195102	172	+	rnd-6_family-3236	DNA/CMC-Transib	862	1033	(2598)	710452	1
###2709/2921	11.287	0.622	1.519	SUPER_13_unloc_2_RagTag	194343	195899	1337	C	rnd-5_family-538	DNA/CMC-Transib	(92)	2120	784	710451/710451	2	0.695
2709	14.7	0.7	2.5	SUPER_13_unloc_2_RagTag	194343	194940	1159	C	rnd-5_family-538	DNA/CMC-Transib	(92)	2120	962	710451	1
2921	6.0	0.5	0.0	SUPER_13_unloc_2_RagTag	195514	195899	388	C	rnd-5_family-538	DNA/CMC-Transib	(753)	1171	784	710451	1
###257	17.3	7.4	0.0	SUPER_13_unloc_2_RagTag	195963	195978	87	+	ltr-1_family-339	LTR/Gypsy	6766	6852	(5982)	710455	1	No_ref_available
###724	12.9	0.0	0.0	SUPER_13_unloc_2_RagTag	195971	196086	116	+	rnd-6_family-2247	LINE/Penelope	1	116	(86)	710456	1	0.574
###433	20.8	11.1	3.2	SUPER_13_unloc_2_RagTag	196119	196411	284	+	rnd-1_family-505	LINE/Penelope	19	302	(82)	710457	1	0.983
###2051	11.0	6.5	4.0	SUPER_13_unloc_2_RagTag	198444	198860	427	+	rnd-5_family-1987	LTR/Copia	1	427	(0)	710458	1	No_ref_available
###241	24.7	0.8	8.7	SUPER_13_unloc_2_RagTag	198861	198982	113	+	rnd-5_family-82	LINE/Penelope	268	380	(202)	710459	1	0.194
###799	8.6	0.0	0.0	SUPER_13_unloc_2_RagTag	198894	199009	116	C	rnd-6_family-2247	LINE/Penelope	(86)	116	1	710460	1	0.574
###234	20.9	4.5	0.0	SUPER_13_unloc_2_RagTag	199018	199032	70	C	rnd-6_family-3155	LINE/RTE-BovB	(599)	78	9	710462	1	0.103
###703	8.5	2.8	0.0	SUPER_13_unloc_2_RagTag	199141	199152	109	+	ltr-1_family-22	LTR/Gypsy	1894	2002	(3999)	710463	1	No_ref_available
###717	5.3	0.0	0.0	SUPER_13_unloc_2_RagTag	199153	199246	94	C	rnd-1_family-3	LINE/CR1	(1)	3866	3773	710464	1	0.024
###1699	4.2	0.0	0.0	SUPER_13_unloc_2_RagTag	199922	200137	216	C	rnd-1_family-976	DNA/P	(181)	256	41	710465	1	0.494
###3682	12.4	1.1	2.1	SUPER_13_unloc_2_RagTag	201388	202046	652	C	ltr-1_family-316	DNA/hAT-Charlie	(5442)	2550	1899	710468	1	0.082
###918	25.2	1.0	1.0	SUPER_13_unloc_2_RagTag	203260	203564	305	C	rnd-1_family-185	LINE/Penelope	(214)	350	46	710474	1	0.541
###4665	9.2	8.3	1.6	SUPER_13_unloc_2_RagTag	203806	205255	1547	C	rnd-6_family-3558	DNA/P	(1192)	1547	1	710475	1	0.565
###9587/7592	5.045	1.825	1.565	SUPER_13_unloc_2_RagTag	207583	210358	2368	+	ltr-1_family-366	LTR/Gypsy	6261	8628	(802)	710479/710479	2	No_ref_available
9587	5.3	1.4	2.5	SUPER_13_unloc_2_RagTag	207583	208945	1349	+	ltr-1_family-366	LTR/Gypsy	6261	7609	(1821)	710479	1
7592	4.7	2.4	0.3	SUPER_13_unloc_2_RagTag	209352	210358	1028	+	ltr-1_family-366	LTR/Gypsy	7601	8628	(802)	710479	1
###1733	10.4	0.3	5.0	SUPER_13_unloc_2_RagTag	211436	211748	299	+	rnd-3_family-1276	DNA/Ginger-2	1	299	(0)	710482	1	1.000
###311/1754	14.047	1.400	5.813	SUPER_13_unloc_2_RagTag	211907	213067	413	+	ltr-1_family-366	LTR/Gypsy	6260	8628	(802)	710484/710488	2	No_ref_available
311	6.0	0.0	8.0	SUPER_13_unloc_2_RagTag	211907	211960	50	+	ltr-1_family-366	LTR/Gypsy	6260	6309	(3121)	710484	1
1754	15.2	1.6	5.5	SUPER_13_unloc_2_RagTag	212691	213067	363	+	ltr-1_family-366	LTR/Gypsy	8266	8628	(802)	710488	1
###894	18.8	4.3	4.3	SUPER_13_unloc_2_RagTag	211988	212265	278	+	rnd-5_family-897	DNA/PiggyBac	1	278	(1944)	710485	1	0.125
###1932	8.1	1.0	2.4	SUPER_13_unloc_2_RagTag	213171	213472	298	C	rnd-2_family-405	DNA/Ginger-2	(1)	298	1	710490	1	0.997
###225/3654	9.026	0.934	2.614	SUPER_13_unloc_2_RagTag	214761	217387	602	C	rnd-6_family-3278	DNA	(1124)	736	135	710492/710492	2	0.324
225	12.2	0.0	0.0	SUPER_13_unloc_2_RagTag	214761	214801	41	C	rnd-6_family-3278	DNA	(1124)	736	696	710492	1
3654	8.8	1.0	2.8	SUPER_13_unloc_2_RagTag	216812	217387	566	C	rnd-6_family-3278	DNA	(1160)	700	135	710492	1
###15979	3.0	0.4	0.1	SUPER_13_unloc_2_RagTag	214803	216814	2019	+	ltr-1_family-558	LTR/Gypsy	2574	4592	(6496)	710493	1	No_ref_available
###3206	5.4	0.2	0.0	SUPER_13_unloc_2_RagTag	217550	217974	426	C	rnd-1_family-815	DNA/TcMar-m44	(0)	843	418	710494	1	0.505
###8890	3.4	1.7	0.4	SUPER_13_unloc_2_RagTag	217976	219115	1154	C	rnd-6_family-8911	DNA/TcMar-m44	(0)	1155	2	710495	1	0.999
###2572	9.0	2.3	3.3	SUPER_13_unloc_2_RagTag	219118	219785	1141	C	rnd-1_family-815	DNA/TcMar-m44	(0)	1143	3	710494	1	1.353
###1326	12.2	0.8	3.8	SUPER_13_unloc_2_RagTag	221228	221474	240	+	rnd-2_family-405	DNA/Ginger-2	1	240	(59)	710498	1	0.803
###7158/2303/1286	4.809	0.131	0.078	SUPER_13_unloc_2_RagTag	222008	224092	1386	+	rnd-5_family-18	DNA/hAT-hATm	6	1668	(2)	710501/710502/710504	3	0.830
7158	4.4	0.1	0.0	SUPER_13_unloc_2_RagTag	222008	222912	906	+	rnd-5_family-18	DNA/hAT-hATm	6	911	(759)	710501	1
2303	5.2	0.3	0.0	SUPER_13_unloc_2_RagTag	222907	223212	307	+	rnd-5_family-18	DNA/hAT-hATm	1189	1495	(175)	710502	1
1286	6.2	0.0	0.6	SUPER_13_unloc_2_RagTag	223914	224092	178	+	rnd-5_family-18	DNA/hAT-hATm	1491	1668	(2)	710504	1
###4863	6.9	1.8	1.2	SUPER_13_unloc_2_RagTag	223207	223926	760	+	ltr-1_family-22	LTR/Gypsy	3368	4127	(1874)	710503	1	No_ref_available
###398	15.4	2.6	0.0	SUPER_13_unloc_2_RagTag	224031	224108	80	C	rnd-5_family-18	DNA/hAT-hATm	(1590)	80	1	710505	1	0.048
###1470/675	13.650	4.513	4.791	SUPER_13_unloc_2_RagTag	228001	228731	416	+	rnd-1_family-378	LINE/Penelope	1	416	(0)	710509/710509	2	1.000
1470	14.9	5.4	6.0	SUPER_13_unloc_2_RagTag	228001	228408	328	+	rnd-1_family-378	LINE/Penelope	1	328	(88)	710509	1
675	8.7	1.0	0.0	SUPER_13_unloc_2_RagTag	228629	228731	104	+	rnd-1_family-378	LINE/Penelope	313	416	(0)	710509	1
###770	11.6	0.0	0.0	SUPER_13_unloc_2_RagTag	229265	229385	121	+	rnd-1_family-612	LINE/CR1	8	128	(1101)	710512	1	0.098
###1687	18.4	2.0	0.6	SUPER_13_unloc_2_RagTag	229391	229739	354	+	ltr-1_family-476	LTR/Copia	2910	3263	(3905)	710513	1	No_ref_available
###1981	9.7	0.6	1.9	SUPER_13_unloc_2_RagTag	229880	230194	311	C	ltr-1_family-476	LTR/Copia	(4260)	2908	2598	710515	1	No_ref_available
###1659	14.6	4.1	4.9	SUPER_13_unloc_2_RagTag	231028	231417	387	+	ltr-1_family-516	LTR/Pao	5911	6297	(5890)	710518	1	No_ref_available
###287	11.6	0.0	0.0	SUPER_13_unloc_2_RagTag	232848	232873	26	C	rnd-6_family-3234	DNA/CMC-EnSpm	(0)	1224	1199	710522	1	0.021
###1473/1521	17.985	5.208	4.685	SUPER_13_unloc_2_RagTag	232874	233824	916	+	rnd-6_family-3234	DNA/CMC-EnSpm	1	1224	(0)	710523/710524	2	0.748
1473	20.3	3.5	7.0	SUPER_13_unloc_2_RagTag	232874	233406	567	+	rnd-6_family-3234	DNA/CMC-EnSpm	1	567	(657)	710523	1
1521	14.2	8.0	0.9	SUPER_13_unloc_2_RagTag	233499	233824	349	+	rnd-6_family-3234	DNA/CMC-EnSpm	876	1224	(0)	710524	1
###282	11.5	18.0	0.0	SUPER_13_unloc_2_RagTag	234015	234075	72	C	rnd-1_family-1022	DNA/P	(0)	430	359	710526	1	0.167
###5107	3.9	0.9	0.8	SUPER_13_unloc_2_RagTag	234701	235347	648	+	rnd-6_family-10336	DNA/PIF-Harbinger	1	648	(0)	710528	1	1.000
###1074	14.2	12.9	0.0	SUPER_13_unloc_2_RagTag	235349	235581	263	C	rnd-3_family-15	DNA/hAT-Tip100	(0)	265	3	710529	1	0.992
###1606	4.7	0.0	0.0	SUPER_13_unloc_2_RagTag	236827	237019	193	+	rnd-1_family-799	DNA	1	193	(0)	710531	1	1.000
###2683	11.7	1.2	0.5	SUPER_13_unloc_2_RagTag	238985	239405	424	+	rnd-1_family-1022	DNA/P	7	430	(0)	710533	1	0.986
###229	30.9	0.0	1.1	SUPER_13_unloc_2_RagTag	239481	239575	94	C	rnd-1_family-77	DNA/hAT-hATm	(894)	997	904	710534	1	0.050
###7607	14.5	0.8	1.2	SUPER_13_unloc_2_RagTag	240616	242235	2388	C	rnd-6_family-13572	LINE/L2	(167)	2388	1	710538	1	2.639
###8386	1.8	0.8	0.0	SUPER_13_unloc_2_RagTag	242238	243211	982	C	rnd-6_family-3157	LINE/L2	(0)	983	2	710539	1	0.999
###428	33.5	0.0	1.0	SUPER_13_unloc_2_RagTag	243432	243639	206	C	rnd-4_family-162	LINE/L2	(2754)	1245	1040	710540	1	0.052
###2092/4100	8.575	2.941	0.000	SUPER_13_unloc_2_RagTag	247009	250895	946	C	ltr-1_family-558	LTR/Gypsy	(9508)	1580	198	710546/710551	2	No_ref_available
2092	8.1	0.7	0.0	SUPER_13_unloc_2_RagTag	247009	247303	297	C	ltr-1_family-558	LTR/Gypsy	(9508)	1580	1284	710546	1
4100	8.8	4.0	0.0	SUPER_13_unloc_2_RagTag	250272	250895	649	C	ltr-1_family-558	LTR/Gypsy	(10242)	846	198	710551	1
###3092	22.4	2.3	2.3	SUPER_13_unloc_2_RagTag	248912	250260	1250	+	rnd-1_family-141	LINE/Penelope	3	1252	(7)	710549	1	1.703
###1327	25.1	0.4	0.6	SUPER_13_unloc_2_RagTag	251699	252116	455	+	rnd-1_family-316	LINE/Penelope	37	491	(74)	710554	1	0.805
###11050	3.9	0.4	0.0	SUPER_13_unloc_2_RagTag	252242	253616	1381	+	ltr-1_family-558	LTR/Gypsy	198	1578	(9510)	710555	1	No_ref_available
###278	20.6	0.0	1.6	SUPER_13_unloc_2_RagTag	255025	255088	63	C	rnd-1_family-541	DNA/RC	(69)	190	128	710559	1	0.243
###291	14.6	0.0	0.0	SUPER_13_unloc_2_RagTag	256170	256217	48	+	rnd-5_family-2473	DNA/RC	1065	1112	(102)	710561	1	0.040
###231	15.4	0.0	0.0	SUPER_13_unloc_2_RagTag	256227	256265	39	C	rnd-1_family-81	LINE/Penelope	(2)	476	438	710562	1	0.082
###2293	15.5	0.3	0.0	SUPER_13_unloc_2_RagTag	257864	258243	381	C	ltr-1_family-476	LTR/Copia	(4193)	2975	2595	710566	1	No_ref_available
###2593	13.0	1.1	0.5	SUPER_13_unloc_2_RagTag	259681	260120	443	C	ltr-1_family-558	LTR/Gypsy	(9508)	1580	1138	710569	1	No_ref_available
###2873	5.2	0.0	0.0	SUPER_13_unloc_2_RagTag	260120	260481	362	C	ltr-1_family-453	LTR/Pao	(108)	10483	10122	710570	1	No_ref_available
###2082	8.4	14.7	0.5	SUPER_13_unloc_2_RagTag	260547	260893	396	C	rnd-6_family-970	LINE/Penelope	(0)	707	312	710572	1	0.560
###986	20.6	0.0	0.0	SUPER_13_unloc_2_RagTag	263026	263229	204	+	ltr-1_family-366	LTR/Gypsy	3549	3752	(5678)	710582	1	No_ref_available
###557	12.4	0.0	0.0	SUPER_13_unloc_2_RagTag	263280	263368	89	C	rnd-1_family-3	LINE/CR1	(667)	3200	3112	710583	1	0.023
###383	15.8	1.2	0.0	SUPER_13_unloc_2_RagTag	266374	266455	83	C	rnd-6_family-683	DNA/TcMar-Fot1	(104)	1540	1458	710593	1	0.050
###28351	4.2	0.3	0.9	SUPER_13_unloc_2_RagTag	267166	270659	3474	C	rnd-1_family-3	LINE/CR1	(4)	3863	390	710601	1	0.898
###294	17.1	3.8	3.8	SUPER_13_unloc_2_RagTag	271812	271890	79	+	rnd-6_family-1003	LINE/CR1	1920	1998	(416)	710604	1	0.033
###611	18.2	0.7	2.3	SUPER_13_unloc_2_RagTag	271903	272037	133	+	rnd-1_family-394	LINE/RTE-BovB	868	1000	(142)	710605	1	0.116
###428	20.0	4.4	0.0	SUPER_13_unloc_2_RagTag	272093	272182	94	+	ltr-1_family-314	DNA/Sola-2	11104	11197	(3027)	710607	1	0.007
###3515	15.9	1.7	2.4	SUPER_13_unloc_2_RagTag	272111	272772	657	+	ltr-1_family-476	LTR/Copia	2607	3263	(3905)	710608	1	No_ref_available
###363	8.9	8.9	0.0	SUPER_13_unloc_2_RagTag	272914	272969	61	+	rnd-5_family-1742	LINE/CR1	1133	1193	(723)	710610	1	0.032
###934/16794	6.489	1.541	0.657	SUPER_13_unloc_2_RagTag	274341	287488	2140	C	ltr-1_family-453	LTR/Pao	(107)	10484	8345	710612/710637	2	No_ref_available
934	21.8	3.6	2.0	SUPER_13_unloc_2_RagTag	274341	274588	252	C	ltr-1_family-453	LTR/Pao	(107)	10484	10233	710612	1
16794	4.7	1.3	0.5	SUPER_13_unloc_2_RagTag	285366	287488	2139	C	ltr-1_family-453	LTR/Pao	(108)	10483	8345	710637	1
###830	21.3	0.0	2.5	SUPER_13_unloc_2_RagTag	276138	276344	202	C	ltr-1_family-558	LTR/Gypsy	(9627)	1461	1260	710619	1	No_ref_available
###3655	10.9	0.7	1.9	SUPER_13_unloc_2_RagTag	276915	277486	565	C	ltr-1_family-314	DNA/Sola-2	(12233)	1991	1427	710621	1	0.040
###1056	8.9	0.6	0.6	SUPER_13_unloc_2_RagTag	277481	277639	159	+	rnd-1_family-11	LINE/CR1	366	524	(1567)	710622	1	0.076
###7627/749	12.926	0.456	0.800	SUPER_13_unloc_2_RagTag	277625	279116	1387	+	ltr-1_family-127	LTR/Gypsy	1755	3802	(7071)	710623/710623	2	No_ref_available
7627	12.9	0.5	0.8	SUPER_13_unloc_2_RagTag	277625	278894	1266	+	ltr-1_family-127	LTR/Gypsy	1755	3020	(7853)	710623	1
749	13.2	0.0	0.8	SUPER_13_unloc_2_RagTag	278995	279116	121	+	ltr-1_family-127	LTR/Gypsy	3682	3802	(7071)	710623	1
###562	21.9	8.7	0.0	SUPER_13_unloc_2_RagTag	279731	279913	199	C	rnd-1_family-264	DNA/RC	(398)	446	248	710625	1	0.236
###332	20.3	1.4	0.0	SUPER_13_unloc_2_RagTag	279946	280014	70	+	rnd-5_family-2473	DNA/RC	1039	1108	(106)	710626	1	0.058
###1041	14.6	10.0	1.2	SUPER_13_unloc_2_RagTag	281715	281943	249	C	rnd-1_family-4	DNA/RC	(1183)	271	23	710632	1	0.171
###2395	15.6	0.2	0.5	SUPER_13_unloc_2_RagTag	283085	283490	405	C	ltr-1_family-476	LTR/Copia	(4169)	2999	2595	710633	1	No_ref_available
###2607	12.8	1.1	0.5	SUPER_13_unloc_2_RagTag	284927	285366	443	C	ltr-1_family-558	LTR/Gypsy	(9508)	1580	1138	710636	1	No_ref_available
###828/6292	5.182	0.190	1.250	SUPER_13_unloc_2_RagTag	287491	294100	966	C	ltr-1_family-453	LTR/Pao	(108)	10483	8347	710638/710653	2	No_ref_available
828	11.9	0.7	2.1	SUPER_13_unloc_2_RagTag	287491	287636	144	C	ltr-1_family-453	LTR/Pao	(108)	10483	10340	710638	1
6292	4.0	0.1	1.1	SUPER_13_unloc_2_RagTag	293271	294100	822	C	ltr-1_family-453	LTR/Pao	(1423)	9168	8347	710653	1
###1271	11.2	0.5	0.0	SUPER_13_unloc_2_RagTag	287623	287809	188	+	ltr-1_family-513	DNA/RC	628	815	(232)	710639	1	0.180
###2497/1019	16.468	3.926	0.729	SUPER_13_unloc_2_RagTag	288759	289703	806	+	ltr-1_family-558	LTR/Gypsy	1725	2530	(8558)	710641/710641	2	No_ref_available
2497	15.8	4.1	0.7	SUPER_13_unloc_2_RagTag	288759	289318	579	+	ltr-1_family-558	LTR/Gypsy	1725	2303	(8785)	710641	1
1019	18.1	3.5	0.8	SUPER_13_unloc_2_RagTag	289475	289703	235	+	ltr-1_family-558	LTR/Gypsy	2296	2530	(8558)	710641	1
###396	18.4	11.7	2.1	SUPER_13_unloc_2_RagTag	289700	289827	140	C	ltr-1_family-178	LTR/Copia	(1124)	8477	8338	710643	1	No_ref_available
###226	8.0	0.0	25.0	SUPER_13_unloc_2_RagTag	289905	289954	40	+	ltr-1_family-18	LTR/Unknown	1230	1269	(4282)	710645	1	No_ref_available
###1789	9.4	19.6	0.2	SUPER_13_unloc_2_RagTag	290281	290612	396	C	rnd-6_family-970	LINE/Penelope	(0)	707	312	710647	1	0.560
###6708	4.9	2.2	0.6	SUPER_13_unloc_2_RagTag	292368	293269	917	C	ltr-1_family-453	LTR/Pao	(108)	10483	9567	710653	1	No_ref_available
###724	25.9	5.2	3.0	SUPER_13_unloc_2_RagTag	299909	300295	395	C	ltr-1_family-127	LTR/Gypsy	(8449)	2424	2030	710656	1	No_ref_available
###235	16.1	4.3	6.6	SUPER_13_unloc_2_RagTag	300755	300847	91	C	rnd-1_family-749	LINE/Penelope	(58)	173	83	710658	1	0.394
###16386	3.4	1.8	0.6	SUPER_13_unloc_2_RagTag	300943	303053	2137	+	ltr-1_family-453	LTR/Pao	8347	10483	(108)	710660	1	No_ref_available
###797	13.5	4.6	0.2	SUPER_13_unloc_2_RagTag	303730	303900	117	C	rnd-1_family-81	LINE/Penelope	(34)	444	328	710662	1	0.245
###324	18.1	0.0	26.6	SUPER_13_unloc_2_RagTag	308843	308892	113	C	rnd-4_family-703	DNA/hAT-Tip100	(5)	255	143	710676	1	0.435
###366	14.8	1.2	0.0	SUPER_13_unloc_2_RagTag	309380	309460	82	C	rnd-6_family-683	DNA/TcMar-Fot1	(105)	1539	1458	710680	1	0.050
###1135	22.1	3.6	1.8	SUPER_13_unloc_2_RagTag	310500	310830	337	C	ltr-1_family-558	LTR/Gypsy	(9627)	1461	1125	710688	1	No_ref_available
###501	24.7	6.5	2.2	SUPER_13_unloc_2_RagTag	312252	312512	272	+	rnd-6_family-1003	LINE/CR1	1923	2194	(220)	710695	1	0.113
###1682/1815	15.364	2.889	2.273	SUPER_13_unloc_2_RagTag	315054	315778	730	+	rnd-6_family-1020	DNA/PiggyBac	371	1150	(0)	710697/710698	2	0.635
1682	13.8	0.3	4.7	SUPER_13_unloc_2_RagTag	315054	315387	320	+	rnd-6_family-1020	DNA/PiggyBac	371	690	(460)	710697	1
1815	16.7	5.1	0.2	SUPER_13_unloc_2_RagTag	315388	315778	410	+	rnd-6_family-1020	DNA/PiggyBac	741	1150	(0)	710698	1
###257	29.7	2.1	1.4	SUPER_13_unloc_2_RagTag	316045	316058	77	+	rnd-5_family-18	DNA/hAT-hATm	799	875	(795)	710701	1	0.046
###4469	6.1	1.1	2.6	SUPER_13_unloc_2_RagTag	316586	317238	643	C	rnd-6_family-5498	DNA/hAT-Tip100	(0)	643	1	710704	1	1.000
###958	16.1	0.0	0.0	SUPER_13_unloc_2_RagTag	317635	317796	162	+	rnd-5_family-920	LINE/RTE-BovB	807	968	(2416)	710707	1	0.048
###463	7.8	0.0	0.0	SUPER_13_unloc_2_RagTag	317958	318021	64	+	rnd-1_family-1077	DNA/hAT-Charlie	22	85	(8)	710709	1	0.688
###254/254	29.000	4.800	0.700	SUPER_13_unloc_2_RagTag	322140	322285	152	+	rnd-5_family-2166	LINE/Penelope	6	157	(46)	710717/710717	2	0.749
254	29.0	4.8	0.7	SUPER_13_unloc_2_RagTag	322140	322161	58	+	rnd-5_family-2166	LINE/Penelope	6	63	(140)	710717	1
254	29.0	4.8	0.7	SUPER_13_unloc_2_RagTag	322253	322285	94	+	rnd-5_family-2166	LINE/Penelope	64	157	(46)	710717	1
###339	17.3	1.2	0.0	SUPER_13_unloc_2_RagTag	322721	322801	82	C	rnd-6_family-683	DNA/TcMar-Fot1	(105)	1539	1458	710720	1	0.050
###510	21.1	0.0	1.5	SUPER_13_unloc_2_RagTag	323956	324090	133	+	rnd-1_family-394	LINE/RTE-BovB	868	1000	(142)	710726	1	0.116
###641	14.5	3.4	0.0	SUPER_13_unloc_2_RagTag	324164	324280	121	+	ltr-1_family-476	LTR/Copia	2607	2727	(4441)	710728	1	No_ref_available
###1019/4161	8.244	1.677	0.807	SUPER_13_unloc_2_RagTag	324301	325094	721	+	rnd-1_family-0	LINE/CR1	1490	2210	(1)	710729/710731	2	0.326
1019	9.7	3.9	2.8	SUPER_13_unloc_2_RagTag	324301	324480	182	+	rnd-1_family-0	LINE/CR1	1490	1671	(540)	710729	1
4161	7.8	1.0	0.2	SUPER_13_unloc_2_RagTag	324504	325094	596	+	rnd-1_family-0	LINE/CR1	1615	2210	(1)	710731	1
###2124	13.5	1.1	1.1	SUPER_13_unloc_2_RagTag	325610	326050	441	C	rnd-5_family-2423	LINE/I-Jockey	(0)	441	1	710735	1	1.000
###275	21.1	6.0	10.6	SUPER_13_unloc_2_RagTag	326408	326672	254	C	rnd-4_family-1382	LINE/I-Jockey	(830)	3974	3721	710736	1	0.053
###577	21.6	7.2	10.0	SUPER_13_unloc_2_RagTag	327450	327686	231	C	ltr-1_family-550	LTR/Gypsy	(2175)	1792	1562	710738	1	No_ref_available
###1194/2175	24.484	4.179	3.619	SUPER_13_unloc_2_RagTag	328923	330403	1280	C	ltr-1_family-453	LTR/Pao	(107)	10484	8338	710740/710740	2	No_ref_available
1194	23.4	2.3	0.8	SUPER_13_unloc_2_RagTag	328923	329275	358	C	ltr-1_family-453	LTR/Pao	(107)	10484	10127	710740	1
2175	24.9	4.9	4.7	SUPER_13_unloc_2_RagTag	329484	330403	922	C	ltr-1_family-453	LTR/Pao	(1332)	9259	8338	710740	1
###318/2437	22.877	5.762	0.816	SUPER_13_unloc_2_RagTag	330388	337586	889	+	ltr-1_family-127	LTR/Gypsy	1763	2932	(7941)	710741/710762	2	No_ref_available
318	13.9	19.0	0.0	SUPER_13_unloc_2_RagTag	330388	330466	94	+	ltr-1_family-127	LTR/Gypsy	1763	1856	(9017)	710741	1
2437	23.8	4.4	0.9	SUPER_13_unloc_2_RagTag	336819	337586	795	+	ltr-1_family-127	LTR/Gypsy	2138	2932	(7941)	710762	1
###256	6.8	2.3	0.0	SUPER_13_unloc_2_RagTag	331435	331478	45	C	rnd-6_family-4093	DNA/PiggyBac	(1536)	184	140	710743	1	0.026
###277	12.3	5.2	5.2	SUPER_13_unloc_2_RagTag	334176	334252	77	C	rnd-1_family-79	DNA/hAT-Tip100	(174)	97	21	710750	1	0.284
###365	12.3	10.8	4.0	SUPER_13_unloc_2_RagTag	334368	334460	99	C	rnd-1_family-79	DNA/hAT-Tip100	(150)	121	23	710751	1	0.365
###315	21.9	0.0	15.4	SUPER_13_unloc_2_RagTag	335133	335173	117	C	rnd-4_family-703	DNA/hAT-Tip100	(1)	259	143	710756	1	0.450
###2761	9.1	3.4	0.2	SUPER_13_unloc_2_RagTag	335591	336007	430	C	rnd-1_family-0	LINE/CR1	(4)	2207	1778	710759	1	0.194
###894	20.7	10.9	0.9	SUPER_13_unloc_2_RagTag	339346	339638	322	C	ltr-1_family-314	DNA/Sola-2	(634)	13590	13269	710766	1	0.023
###461	31.0	1.5	3.1	SUPER_13_unloc_2_RagTag	340531	341010	464	C	rnd-1_family-929	LINE/Penelope	(150)	485	22	710773	1	0.342
###508	21.8	0.0	1.5	SUPER_13_unloc_2_RagTag	342782	342916	133	+	rnd-1_family-394	LINE/RTE-BovB	868	1000	(142)	710778	1	0.116
###3080	15.0	3.7	2.7	SUPER_13_unloc_2_RagTag	342990	343640	657	+	ltr-1_family-476	LTR/Copia	2607	3263	(3905)	710780	1	No_ref_available
###5589	8.0	0.4	0.6	SUPER_13_unloc_2_RagTag	343781	344577	795	+	rnd-1_family-0	LINE/CR1	1416	2210	(1)	710782	1	0.360
###1214/2177	24.473	4.059	3.674	SUPER_13_unloc_2_RagTag	346596	348091	1293	C	ltr-1_family-453	LTR/Pao	(94)	10497	8338	710785/710785	2	No_ref_available
1214	23.4	2.2	1.1	SUPER_13_unloc_2_RagTag	346596	346962	371	C	ltr-1_family-453	LTR/Pao	(94)	10497	10127	710785	1
2177	24.9	4.8	4.7	SUPER_13_unloc_2_RagTag	347171	348091	922	C	ltr-1_family-453	LTR/Pao	(1332)	9259	8338	710785	1
###318	13.9	19.0	0.0	SUPER_13_unloc_2_RagTag	348076	348154	94	+	ltr-1_family-127	LTR/Gypsy	1763	1856	(9017)	710786	1	No_ref_available
###372	18.7	14.7	6.3	SUPER_13_unloc_2_RagTag	350818	350870	169	C	rnd-6_family-5610	SINE/tRNA-Deu-L2	(22)	473	305	710794	1	0.327
###495	14.5	0.0	15.0	SUPER_13_unloc_2_RagTag	353235	353364	113	C	rnd-4_family-703	DNA/hAT-Tip100	(5)	255	143	710804	1	0.435
###370	17.1	1.2	0.0	SUPER_13_unloc_2_RagTag	353757	353838	83	C	rnd-6_family-683	DNA/TcMar-Fot1	(104)	1540	1458	710807	1	0.050
###1145	30.6	4.6	4.9	SUPER_13_unloc_2_RagTag	354434	355691	1194	C	rnd-1_family-484	LINE/Penelope	(148)	1207	14	710811	1	0.881
###943	5.7	7.3	0.0	SUPER_13_unloc_2_RagTag	355700	355823	133	+	rnd-6_family-420	LINE/Penelope	932	1064	(0)	710812	1	0.125
###294	32.0	0.0	0.0	SUPER_13_unloc_2_RagTag	355825	355952	128	+	rnd-1_family-1042	LINE/Penelope	7	134	(680)	710813	1	0.157
###1291/603	8.034	0.000	0.000	SUPER_13_unloc_2_RagTag	355979	356239	261	+	rnd-5_family-357	DNA/hAT-hATx	1	1162	(433)	710814/710815	2	0.164
1291	7.0	0.0	0.0	SUPER_13_unloc_2_RagTag	355979	356149	171	+	rnd-5_family-357	DNA/hAT-hATx	1	171	(1424)	710814	1
603	10.0	0.0	0.0	SUPER_13_unloc_2_RagTag	356150	356239	90	+	rnd-5_family-357	DNA/hAT-hATx	1073	1162	(433)	710815	1
###302	15.6	3.1	1.5	SUPER_13_unloc_2_RagTag	356236	356300	66	+	ltr-1_family-316	DNA/hAT-Charlie	5047	5112	(2880)	710816	1	0.008
###306	15.4	7.2	5.7	SUPER_13_unloc_2_RagTag	358606	358674	70	C	ltr-1_family-116	LTR/Gypsy	(6222)	5230	5161	710822	1	No_ref_available
###723	28.4	2.9	2.9	SUPER_13_unloc_2_RagTag	359286	359633	348	C	rnd-1_family-568	DNA/CMC-Transib	(116)	1208	861	710825	1	0.263
###1193	5.5	7.1	1.0	SUPER_13_unloc_2_RagTag	359643	359824	193	C	rnd-6_family-3798	DNA/CMC-Transib	(0)	195	3	710826	1	0.990
###15187	2.9	0.5	2.4	SUPER_13_unloc_2_RagTag	365274	366118	808	+	ltr-1_family-382	LTR/Gypsy	3228	4035	(8263)	710842	1	No_ref_available
###11033	3.5	1.9	1.0	SUPER_13_unloc_2_RagTag	366119	367548	1443	+	rnd-1_family-1061	DNA/PiggyBac	1	1443	(0)	710843	1	1.000
###5437	8.9	0.2	3.9	SUPER_13_unloc_2_RagTag	370594	371398	777	+	rnd-4_family-368	DNA/TcMar-Mariner	1	777	(0)	710847	1	1.000
###1399	11.8	10.9	0.4	SUPER_13_unloc_2_RagTag	372298	372536	264	C	rnd-1_family-564	DNA/hAT-hATm	(5)	416	153	710848	1	0.627
###2836	10.9	0.0	0.2	SUPER_13_unloc_2_RagTag	372549	372961	412	+	rnd-1_family-564	DNA/hAT-hATm	5	416	(5)	710849	1	0.979
###1311	12.4	1.0	0.0	SUPER_13_unloc_2_RagTag	376463	376663	203	+	ltr-1_family-476	LTR/Copia	2595	2797	(4371)	710854	1	No_ref_available
###705	26.1	8.6	1.0	SUPER_13_unloc_2_RagTag	376663	376941	300	+	rnd-1_family-359	DNA/hAT-Ac	218	517	(773)	710855	1	0.233
###1328/1328	4.800	0.600	1.400	SUPER_13_unloc_2_RagTag	377063	377266	171	+	rnd-6_family-1208	LINE/Penelope	1	171	(647)	710856/710856	2	0.209
1328	4.8	0.6	1.4	SUPER_13_unloc_2_RagTag	377063	377076	24	+	rnd-6_family-1208	LINE/Penelope	1	24	(794)	710856	1
1328	4.8	0.6	1.4	SUPER_13_unloc_2_RagTag	377188	377266	147	+	rnd-6_family-1208	LINE/Penelope	25	171	(647)	710856	1
###697	10.9	0.0	0.9	SUPER_13_unloc_2_RagTag	377077	377187	110	C	rnd-1_family-1069	LINE/Penelope	(39)	110	1	710857	1	0.738
###5472	4.0	0.0	0.6	SUPER_13_unloc_2_RagTag	377383	378057	671	+	rnd-1_family-763	DNA/Sola-2	208	878	(436)	710858	1	0.511
###536	10.3	8.1	0.0	SUPER_13_unloc_2_RagTag	378144	378230	94	+	ltr-1_family-563	LTR/Gypsy	1874	1967	(1793)	710860	1	No_ref_available
###4053	6.6	0.2	1.8	SUPER_13_unloc_2_RagTag	378190	378744	546	+	rnd-6_family-1208	LINE/Penelope	246	791	(27)	710856	1	0.667
###504	33.5	0.4	0.0	SUPER_13_unloc_2_RagTag	378739	378974	237	C	rnd-1_family-359	DNA/hAT-Ac	(1053)	237	1	710861	1	0.184
###998/998	33.600	4.300	4.500	SUPER_13_unloc_2_RagTag	380786	381798	1012	+	ltr-1_family-388	LTR/Pao	2533	3544	(2343)	710863/710863	2	No_ref_available
998	33.6	4.3	4.5	SUPER_13_unloc_2_RagTag	380786	381142	640	+	ltr-1_family-388	LTR/Pao	2533	3172	(2715)	710863	1
998	33.6	4.3	4.5	SUPER_13_unloc_2_RagTag	381594	381798	372	+	ltr-1_family-388	LTR/Pao	3173	3544	(2343)	710863	1
###1011	30.6	2.2	2.2	SUPER_13_unloc_2_RagTag	381143	381593	451	C	ltr-1_family-30	LTR/Pao	(2367)	2819	2369	710864	1	No_ref_available
###1860	3.9	2.7	0.4	SUPER_13_unloc_2_RagTag	382023	382281	265	C	ltr-1_family-10	LTR/Copia	(4493)	7284	7020	710865	1	No_ref_available
###233	29.0	0.0	2.6	SUPER_13_unloc_2_RagTag	382333	382410	76	C	ltr-1_family-72	LTR/Pao	(4632)	2259	2184	710866	1	No_ref_available
###3970	13.2	0.6	2.4	SUPER_13_unloc_2_RagTag	382474	383155	670	+	ltr-1_family-476	LTR/Copia	2594	3263	(3905)	710867	1	No_ref_available
###1531	10.7	0.8	0.4	SUPER_13_unloc_2_RagTag	383153	383387	236	+	ltr-1_family-626	LTR/Pao	518	753	(1100)	710868	1	No_ref_available
###417	12.1	0.0	0.7	SUPER_13_unloc_2_RagTag	383807	383878	55	C	rnd-1_family-637	LINE/Penelope	(1)	67	13	710869	1	0.809
###320	16.9	3.0	1.5	SUPER_13_unloc_2_RagTag	383841	383906	67	C	ltr-1_family-453	LTR/Pao	(7563)	3028	2962	710870	1	No_ref_available
###2587/8381	12.945	0.450	1.087	SUPER_13_unloc_2_RagTag	384067	386411	1923	C	rnd-5_family-538	DNA/CMC-Transib	(0)	1924	2	710872/710872	2	0.999
2587	19.7	0.7	2.4	SUPER_13_unloc_2_RagTag	384067	384766	1065	C	rnd-5_family-538	DNA/CMC-Transib	(0)	1924	860	710872	1
8381	8.9	0.3	0.3	SUPER_13_unloc_2_RagTag	385243	386411	1168	C	rnd-5_family-538	DNA/CMC-Transib	(755)	1169	2	710872	1
###689	24.9	1.1	0.0	SUPER_13_unloc_2_RagTag	384636	384824	191	+	rnd-6_family-3236	DNA/CMC-Transib	841	1031	(2600)	710873	1	0.053
###265	30.1	2.6	1.7	SUPER_13_unloc_2_RagTag	385112	385226	116	C	rnd-1_family-1032	DNA/CMC-Transib	(359)	193	78	710874	1	0.210
###796	10.3	0.0	0.0	SUPER_13_unloc_2_RagTag	386804	386919	116	+	rnd-6_family-2247	LINE/Penelope	1	116	(86)	710878	1	0.574
###730	19.8	6.0	6.0	SUPER_13_unloc_2_RagTag	386952	387292	295	+	rnd-1_family-505	LINE/Penelope	19	313	(71)	710879	1	1.021
###928/1892	10.966	5.653	3.586	SUPER_13_unloc_2_RagTag	389303	389968	427	+	rnd-5_family-1987	LTR/Copia	1	427	(0)	710880/710881	2	No_ref_available
928	13.9	11.3	5.8	SUPER_13_unloc_2_RagTag	389303	389531	241	+	rnd-5_family-1987	LTR/Copia	1	241	(186)	710880	1
1892	8.6	1.1	1.8	SUPER_13_unloc_2_RagTag	389685	389968	282	+	rnd-5_family-1987	LTR/Copia	146	427	(0)	710881	1
###811	9.5	0.0	0.0	SUPER_13_unloc_2_RagTag	390001	390116	116	C	rnd-6_family-2247	LINE/Penelope	(86)	116	1	710882	1	0.574
###238	23.8	8.4	6.8	SUPER_13_unloc_2_RagTag	390117	390131	133	+	rnd-6_family-1104	LINE/Penelope	275	407	(17)	710884	1	0.314
###689	8.5	0.0	0.0	SUPER_13_unloc_2_RagTag	390259	390352	94	C	rnd-1_family-3	LINE/CR1	(1)	3866	3773	710885	1	0.024
###1778	4.2	0.0	0.0	SUPER_13_unloc_2_RagTag	391026	391241	216	C	rnd-1_family-976	DNA/P	(181)	256	41	710886	1	0.494
###3873	12.4	1.1	2.3	SUPER_13_unloc_2_RagTag	392493	393152	652	C	ltr-1_family-316	DNA/hAT-Charlie	(5442)	2550	1899	710889	1	0.082
###1026	24.8	1.0	1.0	SUPER_13_unloc_2_RagTag	394366	394670	305	C	rnd-1_family-185	LINE/Penelope	(214)	350	46	710896	1	0.541
###4853	10.0	8.2	1.5	SUPER_13_unloc_2_RagTag	394914	396363	1547	C	rnd-6_family-3558	DNA/P	(1192)	1547	1	710897	1	0.565
###4747	10.0	0.7	0.3	SUPER_13_unloc_2_RagTag	396875	397556	685	+	ltr-1_family-476	LTR/Copia	2595	3279	(3889)	710898	1	No_ref_available
###7629/1287/735	5.424	2.675	5.189	SUPER_13_unloc_2_RagTag	398688	402069	1351	+	ltr-1_family-366	LTR/Gypsy	6261	7611	(1819)	710901/710901/710905	3	No_ref_available
7629	5.3	3.1	6.3	SUPER_13_unloc_2_RagTag	398688	399822	1101	+	ltr-1_family-366	LTR/Gypsy	6261	7361	(2069)	710901	1
1287	5.0	0.0	0.0	SUPER_13_unloc_2_RagTag	400082	400240	159	+	ltr-1_family-366	LTR/Gypsy	7354	7512	(1918)	710901	1
735	7.9	2.0	0.0	SUPER_13_unloc_2_RagTag	401969	402069	103	+	ltr-1_family-366	LTR/Gypsy	7509	7611	(1819)	710905	1
###1726	10.7	4.6	0.0	SUPER_13_unloc_2_RagTag	399825	400086	274	+	ltr-1_family-550	LTR/Gypsy	485	758	(3209)	710902	1	No_ref_available
###1610/7177/841	13.810	4.804	0.964	SUPER_13_unloc_2_RagTag	400253	401981	1823	+	ltr-1_family-453	LTR/Pao	8347	10492	(99)	710903/710903/710903	3	No_ref_available
1610	20.4	5.8	1.7	SUPER_13_unloc_2_RagTag	400253	400716	483	+	ltr-1_family-453	LTR/Pao	8347	8829	(1762)	710903	1
7177	11.5	4.9	0.7	SUPER_13_unloc_2_RagTag	400687	401840	1203	+	ltr-1_family-453	LTR/Pao	8982	10184	(407)	710903	1
841	11.0	0.7	0.7	SUPER_13_unloc_2_RagTag	401845	401981	137	+	ltr-1_family-453	LTR/Pao	10356	10492	(99)	710903	1
###826	13.2	1.3	2.0	SUPER_13_unloc_2_RagTag	401827	401980	153	C	ltr-1_family-513	DNA/RC	(576)	471	319	710904	1	0.146
###2309	7.7	0.3	1.5	SUPER_13_unloc_2_RagTag	402334	402661	324	C	rnd-1_family-953	DNA/TcMar-m44	(199)	944	621	710907	1	0.283
###9724	4.8	0.3	0.0	SUPER_13_unloc_2_RagTag	402661	403885	1229	+	rnd-1_family-612	LINE/CR1	1	1229	(0)	710908	1	1.000
###4859	3.4	5.6	0.0	SUPER_13_unloc_2_RagTag	404035	404626	625	C	rnd-1_family-953	DNA/TcMar-m44	(516)	627	3	710910	1	0.547
###18022	5.4	1.6	2.1	SUPER_13_unloc_2_RagTag	404640	407021	2370	C	ltr-1_family-366	LTR/Gypsy	(800)	8630	6261	710911	1	No_ref_available
###1467	11.7	0.4	3.8	SUPER_13_unloc_2_RagTag	408268	408515	240	+	rnd-2_family-405	DNA/Ginger-2	1	240	(59)	710914	1	0.803
###8626	2.9	0.4	0.1	SUPER_13_unloc_2_RagTag	409040	410057	1021	+	rnd-5_family-18	DNA/hAT-hATm	1	1021	(649)	710917	1	0.611
###6427	5.0	2.9	3.1	SUPER_13_unloc_2_RagTag	410058	410961	902	+	rnd-5_family-357	DNA/hAT-hATx	1	902	(693)	710918	1	0.566
###27795	4.0	0.7	0.5	SUPER_13_unloc_2_RagTag	411233	414676	3451	+	ltr-1_family-10	LTR/Copia	6405	9855	(1922)	710921	1	No_ref_available
###18980/8812	11.771	0.796	0.620	SUPER_13_unloc_2_RagTag	415063	420429	4153	+	ltr-1_family-127	LTR/Gypsy	1710	5862	(5011)	710924/710925	2	No_ref_available
18980	12.9	0.7	0.5	SUPER_13_unloc_2_RagTag	415063	419133	3759	+	ltr-1_family-127	LTR/Gypsy	1710	5468	(5405)	710924	1
8812	8.2	1.1	1.0	SUPER_13_unloc_2_RagTag	419143	420429	1288	+	ltr-1_family-127	LTR/Gypsy	4575	5862	(5011)	710925	1
###1269	4.1	0.6	1.2	SUPER_13_unloc_2_RagTag	420520	420692	172	C	rnd-1_family-749	LINE/Penelope	(7)	224	53	710926	1	0.745
###439	11.0	0.0	2.7	SUPER_13_unloc_2_RagTag	420679	420753	73	+	rnd-1_family-484	LINE/Penelope	1238	1310	(45)	710927	1	0.054
###522	13.4	0.0	4.8	SUPER_13_unloc_2_RagTag	420743	420852	105	+	rnd-1_family-749	LINE/Penelope	76	180	(51)	710928	1	0.455
###577	16.4	0.0	0.0	SUPER_13_unloc_2_RagTag	421003	421106	104	C	rnd-1_family-484	LINE/Penelope	(340)	1015	912	710930	1	0.077
###518	22.3	6.3	5.8	SUPER_13_unloc_2_RagTag	421120	421309	191	+	rnd-1_family-749	LINE/Penelope	33	223	(8)	710931	1	0.827
###1982	14.5	4.9	5.4	SUPER_13_unloc_2_RagTag	421964	422459	415	+	rnd-1_family-378	LINE/Penelope	2	416	(0)	710936	1	0.998
###832	10.7	0.0	0.0	SUPER_13_unloc_2_RagTag	422992	423112	121	+	rnd-1_family-612	LINE/CR1	8	128	(1101)	710938	1	0.098
###1857	18.0	1.1	0.6	SUPER_13_unloc_2_RagTag	423118	423469	354	+	ltr-1_family-476	LTR/Copia	2910	3263	(3905)	710939	1	No_ref_available
###2202	9.7	0.7	0.3	SUPER_13_unloc_2_RagTag	423610	423919	311	C	ltr-1_family-476	LTR/Copia	(4260)	2908	2598	710941	1	No_ref_available
###284	20.9	4.4	1.4	SUPER_13_unloc_2_RagTag	424022	424089	70	C	rnd-1_family-77	DNA/hAT-hATm	(999)	892	823	710944	1	0.037
###1851	13.2	4.4	4.9	SUPER_13_unloc_2_RagTag	424749	425137	387	+	ltr-1_family-516	LTR/Pao	5911	6297	(5890)	710945	1	No_ref_available
###287	11.6	0.0	0.0	SUPER_13_unloc_2_RagTag	426568	426610	43	C	rnd-6_family-3234	DNA/CMC-EnSpm	(0)	1224	1182	710949	1	0.035
###1351/1438	20.608	4.330	6.878	SUPER_13_unloc_2_RagTag	426588	427538	835	+	rnd-6_family-3234	DNA/CMC-EnSpm	76	1224	(0)	710950/710951	2	0.682
1351	23.8	2.1	10.3	SUPER_13_unloc_2_RagTag	426588	427112	486	+	rnd-6_family-3234	DNA/CMC-EnSpm	76	561	(663)	710950	1
1438	15.5	7.9	1.4	SUPER_13_unloc_2_RagTag	427211	427538	349	+	rnd-6_family-3234	DNA/CMC-EnSpm	876	1224	(0)	710951	1
###266	11.9	18.6	0.0	SUPER_13_unloc_2_RagTag	427729	427787	70	C	rnd-1_family-1022	DNA/P	(0)	430	361	710953	1	0.163
###1195	12.9	2.5	1.0	SUPER_13_unloc_2_RagTag	430361	430563	206	+	rnd-1_family-1074	DNA/P	7	212	(153)	710956	1	0.564
###2270	19.4	2.8	4.3	SUPER_13_unloc_2_RagTag	430722	431491	1113	+	rnd-1_family-929	LINE/Penelope	1	1113	(242)	710957	1	0.821
###1112	30.0	3.5	5.2	SUPER_13_unloc_2_RagTag	431625	432744	1194	C	rnd-1_family-484	LINE/Penelope	(150)	1205	12	710960	1	0.881
###693	30.4	2.6	5.8	SUPER_13_unloc_2_RagTag	432884	433603	1194	+	rnd-1_family-929	LINE/Penelope	12	1205	(150)	710957	1	0.881
###533	10.4	1.4	1.8	SUPER_13_unloc_2_RagTag	433635	433800	170	C	rnd-1_family-749	LINE/Penelope	(5)	226	57	710964	1	0.736
###1082	10.7	2.6	2.1	SUPER_13_unloc_2_RagTag	433788	433978	192	+	rnd-1_family-749	LINE/Penelope	37	228	(3)	710965	1	0.831
###5951	3.4	0.0	0.0	SUPER_13_unloc_2_RagTag	434894	435591	698	+	rnd-5_family-18	DNA/hAT-hATm	1	698	(972)	710969	1	0.418
###1940	9.9	1.0	0.0	SUPER_13_unloc_2_RagTag	436079	436372	297	+	ltr-1_family-558	LTR/Gypsy	1284	1580	(9508)	710971	1	No_ref_available
###1195	12.9	2.5	1.0	SUPER_13_unloc_2_RagTag	438951	439153	206	C	rnd-1_family-1074	DNA/P	(153)	212	7	710975	1	0.564
###266	11.9	18.6	0.0	SUPER_13_unloc_2_RagTag	441724	441782	70	+	rnd-1_family-1022	DNA/P	361	430	(0)	710978	1	0.163
###1482/1351	20.339	4.330	6.878	SUPER_13_unloc_2_RagTag	441973	442923	835	C	rnd-6_family-3234	DNA/CMC-EnSpm	(0)	1224	76	710979/710979	2	0.682
1482	14.8	7.9	1.4	SUPER_13_unloc_2_RagTag	441973	442300	349	C	rnd-6_family-3234	DNA/CMC-EnSpm	(0)	1224	876	710979	1
1351	23.8	2.1	10.3	SUPER_13_unloc_2_RagTag	442399	442923	486	C	rnd-6_family-3234	DNA/CMC-EnSpm	(663)	561	76	710979	1
###287	11.6	0.0	0.0	SUPER_13_unloc_2_RagTag	442901	442943	43	+	rnd-6_family-3234	DNA/CMC-EnSpm	1182	1224	(0)	710980	1	0.035
###2429	12.1	1.0	1.0	SUPER_13_unloc_2_RagTag	443484	443874	391	C	ltr-1_family-558	LTR/Gypsy	(9808)	1280	890	710982	1	No_ref_available
###4362/2063	10.700	1.867	0.200	SUPER_13_unloc_2_RagTag	446117	455003	1046	C	ltr-1_family-558	LTR/Gypsy	(8674)	2414	1236	710984/711001	2	No_ref_available
4362	10.5	2.2	0.0	SUPER_13_unloc_2_RagTag	446117	446802	701	C	ltr-1_family-558	LTR/Gypsy	(8674)	2414	1714	710984	1
2063	11.1	1.2	0.6	SUPER_13_unloc_2_RagTag	454661	455003	345	C	ltr-1_family-558	LTR/Gypsy	(9508)	1580	1236	711001	1
###1238	26.1	0.3	0.5	SUPER_13_unloc_2_RagTag	447603	447994	391	+	rnd-1_family-316	LINE/Penelope	101	491	(74)	710987	1	0.692
###278	20.6	0.0	1.6	SUPER_13_unloc_2_RagTag	449448	449511	63	C	rnd-1_family-541	DNA/RC	(69)	190	128	710992	1	0.243
###269	16.7	0.0	0.0	SUPER_13_unloc_2_RagTag	450574	450621	48	+	rnd-5_family-2473	DNA/RC	1065	1112	(102)	710994	1	0.040
###283	7.7	0.0	0.0	SUPER_13_unloc_2_RagTag	450631	450669	39	C	rnd-1_family-81	LINE/Penelope	(2)	476	438	710995	1	0.082
###1017/2393	14.713	0.825	0.687	SUPER_13_unloc_2_RagTag	452200	453997	590	C	ltr-1_family-476	LTR/Copia	(3911)	3257	2596	711000/711000	2	No_ref_available
1017	12.1	2.2	1.1	SUPER_13_unloc_2_RagTag	452200	452383	186	C	ltr-1_family-476	LTR/Copia	(3911)	3257	3072	711000	1
2393	15.9	0.2	0.5	SUPER_13_unloc_2_RagTag	453593	453997	404	C	ltr-1_family-476	LTR/Copia	(4169)	2999	2596	711000	1
###373	12.1	0.0	0.0	SUPER_13_unloc_2_RagTag	455463	455520	58	C	rnd-6_family-1000	LINE/CR1	(696)	1390	1333	711003	1	0.028
###6199	12.5	2.9	2.3	SUPER_13_unloc_2_RagTag	455834	456915	1088	C	rnd-1_family-11	LINE/CR1	(762)	1329	242	711005	1	0.520
###9033	5.0	0.1	0.3	SUPER_13_unloc_2_RagTag	457330	458481	1150	C	rnd-1_family-612	LINE/CR1	(79)	1150	1	711008	1	0.936
###2483/1026	16.230	4.208	0.729	SUPER_13_unloc_2_RagTag	459295	460237	806	+	ltr-1_family-558	LTR/Gypsy	1725	2530	(8558)	711011/711011	2	No_ref_available
2483	15.5	4.5	0.7	SUPER_13_unloc_2_RagTag	459295	459852	579	+	ltr-1_family-558	LTR/Gypsy	1725	2303	(8785)	711011	1
1026	18.0	3.5	0.8	SUPER_13_unloc_2_RagTag	460008	460237	236	+	ltr-1_family-558	LTR/Gypsy	2295	2530	(8558)	711011	1
###380	17.6	11.7	2.1	SUPER_13_unloc_2_RagTag	460234	460361	140	C	ltr-1_family-178	LTR/Copia	(1124)	8477	8338	711013	1	No_ref_available
###935	12.3	0.0	1.3	SUPER_13_unloc_2_RagTag	460477	460633	155	+	rnd-1_family-381	DNA/hAT-Charlie	917	1071	(994)	711015	1	0.075
###555	12.4	0.0	0.0	SUPER_13_unloc_2_RagTag	463204	463292	89	+	rnd-3_family-164	LINE/CR1	1847	1935	(663)	711025	1	0.034
###769	14.8	0.0	2.1	SUPER_13_unloc_2_RagTag	463335	463479	142	C	ltr-1_family-22	LTR/Gypsy	(2375)	3626	3485	711026	1	No_ref_available
###383	19.1	0.0	16.8	SUPER_13_unloc_2_RagTag	463608	463627	113	C	rnd-4_family-703	DNA/hAT-Tip100	(5)	255	143	711028	1	0.435
###402	14.6	1.2	0.0	SUPER_13_unloc_2_RagTag	464134	464215	83	C	rnd-6_family-683	DNA/TcMar-Fot1	(104)	1540	1458	711032	1	0.050
###909	7.3	0.0	1.6	SUPER_13_unloc_2_RagTag	464896	465021	124	+	ltr-1_family-22	LTR/Gypsy	1896	2019	(3982)	711038	1	No_ref_available
###8538	4.1	0.9	0.5	SUPER_13_unloc_2_RagTag	464914	465966	1058	C	rnd-3_family-164	LINE/CR1	(0)	2598	1541	711039	1	0.407
###17124	3.8	0.1	1.4	SUPER_13_unloc_2_RagTag	465964	468075	2083	+	rnd-1_family-59	LINE/CR1	738	2820	(1340)	711040	1	0.501
###1183	7.3	0.0	0.0	SUPER_13_unloc_2_RagTag	468064	468214	151	C	rnd-1_family-3	LINE/CR1	(3327)	540	390	711041	1	0.039
###267	20.6	0.0	0.0	SUPER_13_unloc_2_RagTag	469361	469423	63	+	rnd-6_family-1003	LINE/CR1	1920	1982	(432)	711044	1	0.026
###613	19.6	0.0	1.5	SUPER_13_unloc_2_RagTag	469449	469583	133	+	rnd-1_family-394	LINE/RTE-BovB	868	1000	(142)	711045	1	0.116
###415	20.0	4.4	0.0	SUPER_13_unloc_2_RagTag	469639	469728	94	+	ltr-1_family-314	DNA/Sola-2	11104	11197	(3027)	711047	1	0.007
###3439	16.4	1.5	2.4	SUPER_13_unloc_2_RagTag	469657	470319	657	+	ltr-1_family-476	LTR/Copia	2607	3263	(3905)	711048	1	No_ref_available
###5758	7.9	1.1	0.6	SUPER_13_unloc_2_RagTag	470460	471250	795	+	rnd-1_family-0	LINE/CR1	1416	2210	(1)	711050	1	0.360
###668	21.1	7.6	9.9	SUPER_13_unloc_2_RagTag	472092	472328	232	C	ltr-1_family-550	LTR/Gypsy	(2175)	1792	1561	711053	1	No_ref_available
###1033	18.1	1.8	1.8	SUPER_13_unloc_2_RagTag	473589	473813	225	C	ltr-1_family-453	LTR/Pao	(134)	10457	10233	711055	1	No_ref_available
###884	20.3	0.0	2.5	SUPER_13_unloc_2_RagTag	475363	475569	202	C	ltr-1_family-558	LTR/Gypsy	(9627)	1461	1260	711063	1	No_ref_available
###3854	9.3	0.7	1.1	SUPER_13_unloc_2_RagTag	476510	477076	565	C	ltr-1_family-314	DNA/Sola-2	(12233)	1991	1427	711065	1	0.040
###1056	8.9	0.6	0.6	SUPER_13_unloc_2_RagTag	477071	477229	159	+	rnd-1_family-11	LINE/CR1	366	524	(1567)	711066	1	0.076
###7447/651	13.855	0.547	0.618	SUPER_13_unloc_2_RagTag	477215	478701	1387	+	ltr-1_family-127	LTR/Gypsy	1755	3802	(7071)	711067/711067	2	No_ref_available
7447	13.6	0.6	0.6	SUPER_13_unloc_2_RagTag	477215	478479	1266	+	ltr-1_family-127	LTR/Gypsy	1755	3020	(7853)	711067	1
651	16.5	0.0	0.8	SUPER_13_unloc_2_RagTag	478580	478701	121	+	ltr-1_family-127	LTR/Gypsy	3682	3802	(7071)	711067	1
###624	19.2	9.3	0.5	SUPER_13_unloc_2_RagTag	479306	479488	199	C	rnd-1_family-264	DNA/RC	(398)	446	248	711069	1	0.236
###332	20.3	1.4	0.0	SUPER_13_unloc_2_RagTag	479521	479589	70	+	rnd-5_family-2473	DNA/RC	1039	1108	(106)	711070	1	0.058
###1163/2352	14.164	1.005	0.500	SUPER_13_unloc_2_RagTag	481318	483113	591	C	ltr-1_family-476	LTR/Copia	(3911)	3257	2595	711077/711077	2	No_ref_available
1163	9.4	2.8	0.5	SUPER_13_unloc_2_RagTag	481318	481499	186	C	ltr-1_family-476	LTR/Copia	(3911)	3257	3072	711077	1
2352	16.3	0.2	0.5	SUPER_13_unloc_2_RagTag	482708	483113	405	C	ltr-1_family-476	LTR/Copia	(4169)	2999	2595	711077	1
###2625/1278	16.198	2.747	0.777	SUPER_13_unloc_2_RagTag	484550	496455	456	C	ltr-1_family-558	LTR/Gypsy	(9508)	1580	1125	711079/711116	2	No_ref_available
2625	12.4	2.1	0.0	SUPER_13_unloc_2_RagTag	484550	484985	445	C	ltr-1_family-558	LTR/Gypsy	(9508)	1580	1136	711079	1
1278	21.2	3.6	1.8	SUPER_13_unloc_2_RagTag	496125	496455	337	C	ltr-1_family-558	LTR/Gypsy	(9627)	1461	1125	711116	1
###846/1311	11.212	0.588	0.924	SUPER_13_unloc_2_RagTag	484985	485304	333	+	ltr-1_family-513	DNA/RC	327	815	(232)	711080/711080	2	0.318
846	12.5	0.7	2.1	SUPER_13_unloc_2_RagTag	484985	485131	145	+	ltr-1_family-513	DNA/RC	327	471	(576)	711080	1
1311	10.2	0.5	0.0	SUPER_13_unloc_2_RagTag	485118	485304	188	+	ltr-1_family-513	DNA/RC	628	815	(232)	711080	1
###2502/858	16.567	5.600	0.729	SUPER_13_unloc_2_RagTag	486243	487187	819	+	ltr-1_family-558	LTR/Gypsy	1712	2530	(8558)	711082/711082	2	No_ref_available
2502	15.4	4.9	0.7	SUPER_13_unloc_2_RagTag	486243	486810	592	+	ltr-1_family-558	LTR/Gypsy	1712	2303	(8785)	711082	1
858	19.4	7.3	0.8	SUPER_13_unloc_2_RagTag	486954	487187	249	+	ltr-1_family-558	LTR/Gypsy	2282	2530	(8558)	711082	1
###449	16.8	11.7	2.1	SUPER_13_unloc_2_RagTag	487184	487311	140	C	ltr-1_family-178	LTR/Copia	(1124)	8477	8338	711084	1	No_ref_available
###226	8.0	0.0	25.0	SUPER_13_unloc_2_RagTag	487389	487438	40	+	ltr-1_family-18	LTR/Unknown	1230	1269	(4282)	711086	1	No_ref_available
###989	10.3	0.0	1.3	SUPER_13_unloc_2_RagTag	487428	487584	155	+	rnd-1_family-381	DNA/hAT-Charlie	917	1071	(994)	711087	1	0.075
###2053	7.3	15.4	0.5	SUPER_13_unloc_2_RagTag	487760	488104	396	C	rnd-6_family-970	LINE/Penelope	(0)	707	312	711089	1	0.560
###256	24.6	0.0	0.0	SUPER_13_unloc_2_RagTag	492122	492182	61	+	ltr-1_family-366	LTR/Gypsy	3549	3609	(5821)	711101	1	No_ref_available
###453	17.9	0.0	11.5	SUPER_13_unloc_2_RagTag	493622	493747	113	C	rnd-4_family-703	DNA/hAT-Tip100	(5)	255	143	711105	1	0.435
###376	16.1	1.2	0.0	SUPER_13_unloc_2_RagTag	494143	494223	82	C	rnd-6_family-683	DNA/TcMar-Fot1	(105)	1539	1458	711107	1	0.050
###338	17.3	1.2	0.0	SUPER_13_unloc_2_RagTag	494401	494481	82	C	rnd-6_family-683	DNA/TcMar-Fot1	(105)	1539	1458	711109	1	0.050
###351	23.3	4.2	3.3	SUPER_13_unloc_2_RagTag	496599	496718	121	C	rnd-6_family-2216	DNA	(51)	630	510	711119	1	0.178
###629	25.8	3.0	1.8	SUPER_13_unloc_2_RagTag	497879	498147	272	+	rnd-6_family-1003	LINE/CR1	1923	2194	(220)	711123	1	0.113
###481	10.6	0.0	0.0	SUPER_13_unloc_2_RagTag	500484	500549	66	+	rnd-1_family-1077	DNA/hAT-Charlie	21	86	(7)	711127	1	0.710
###383	19.1	0.0	15.9	SUPER_13_unloc_2_RagTag	505598	505628	113	C	rnd-4_family-703	DNA/hAT-Tip100	(5)	255	143	711136	1	0.435
###375	17.1	1.2	0.0	SUPER_13_unloc_2_RagTag	506124	506205	83	C	rnd-6_family-683	DNA/TcMar-Fot1	(104)	1540	1458	711139	1	0.050
###304	21.8	1.3	0.0	SUPER_13_unloc_2_RagTag	507271	507348	79	+	rnd-6_family-1003	LINE/CR1	1920	1998	(416)	711145	1	0.033
###622	19.6	0.0	1.5	SUPER_13_unloc_2_RagTag	507360	507494	133	+	rnd-1_family-394	LINE/RTE-BovB	868	1000	(142)	711146	1	0.116
###428/280	19.501	3.860	0.000	SUPER_13_unloc_2_RagTag	507550	507701	160	+	ltr-1_family-314	DNA/Sola-2	11104	13078	(1146)	711148/711150	2	0.011
428	20.0	4.4	0.0	SUPER_13_unloc_2_RagTag	507550	507639	94	+	ltr-1_family-314	DNA/Sola-2	11104	11197	(3027)	711148	1
280	18.8	3.1	0.0	SUPER_13_unloc_2_RagTag	507638	507701	66	+	ltr-1_family-314	DNA/Sola-2	13013	13078	(1146)	711150	1
###686	13.1	3.3	0.0	SUPER_13_unloc_2_RagTag	507568	507689	126	+	ltr-1_family-476	LTR/Copia	2607	2732	(4436)	711149	1	No_ref_available
###5264	8.1	0.4	0.7	SUPER_13_unloc_2_RagTag	507705	508427	721	+	rnd-1_family-0	LINE/CR1	1490	2210	(1)	711151	1	0.326
###2085	13.5	4.2	1.4	SUPER_13_unloc_2_RagTag	508950	509378	441	C	rnd-5_family-2423	LINE/I-Jockey	(0)	441	1	711155	1	1.000
###477	26.9	5.6	7.3	SUPER_13_unloc_2_RagTag	509442	509998	548	C	rnd-4_family-1382	LINE/I-Jockey	(536)	4268	3721	711156	1	0.114
###838	24.3	1.6	2.9	SUPER_13_unloc_2_RagTag	514319	514632	310	C	ltr-1_family-453	LTR/Pao	(1944)	8647	8338	711160	1	No_ref_available
###345/2573	23.062	4.485	0.816	SUPER_13_unloc_2_RagTag	514617	526548	882	+	ltr-1_family-127	LTR/Gypsy	1763	2928	(7945)	711161/711198	2	No_ref_available
345	13.9	19.0	0.0	SUPER_13_unloc_2_RagTag	514617	514695	94	+	ltr-1_family-127	LTR/Gypsy	1763	1856	(9017)	711161	1
2573	24.0	3.0	0.9	SUPER_13_unloc_2_RagTag	525777	526548	788	+	ltr-1_family-127	LTR/Gypsy	2141	2928	(7945)	711198	1
###248	12.5	3.5	1.7	SUPER_13_unloc_2_RagTag	515655	515711	58	C	rnd-6_family-4093	DNA/PiggyBac	(1523)	197	140	711163	1	0.034
###3897	2.1	0.0	0.8	SUPER_13_unloc_2_RagTag	519095	519571	473	+	rnd-1_family-1	LINE/RTE-BovB	1977	2449	(0)	711171	1	0.193
###580	15.9	4.3	3.4	SUPER_13_unloc_2_RagTag	519672	519786	116	C	rnd-4_family-703	DNA/hAT-Tip100	(1)	259	144	711172	1	0.446
###294	19.1	6.6	7.8	SUPER_13_unloc_2_RagTag	519787	519877	90	+	rnd-1_family-79	DNA/hAT-Tip100	3	92	(179)	711173	1	0.332
###389	16.0	2.7	0.0	SUPER_13_unloc_2_RagTag	519852	519926	77	C	rnd-1_family-79	DNA/hAT-Tip100	(174)	97	21	711174	1	0.284
###302/334	16.697	3.167	14.118	SUPER_13_unloc_2_RagTag	519936	520240	96	C	rnd-1_family-79	DNA/hAT-Tip100	(153)	118	23	711175/711177	2	0.354
302	11.0	5.9	20.0	SUPER_13_unloc_2_RagTag	519936	520037	90	C	rnd-1_family-79	DNA/hAT-Tip100	(153)	118	29	711175	1
334	23.3	0.0	7.3	SUPER_13_unloc_2_RagTag	520153	520240	82	C	rnd-1_family-79	DNA/hAT-Tip100	(167)	104	23	711177	1
###512	11.2	3.3	1.1	SUPER_13_unloc_2_RagTag	520049	520138	92	C	rnd-6_family-2007	LINE/RTE-BovB	(299)	105	14	711176	1	0.228
###290	26.8	0.0	0.0	SUPER_13_unloc_2_RagTag	520800	520881	82	+	rnd-5_family-1080	DNA/hAT-Blackjack	694	775	(2013)	711181	1	0.029
###356	22.8	0.0	16.2	SUPER_13_unloc_2_RagTag	520917	520957	117	C	rnd-4_family-703	DNA/hAT-Tip100	(1)	259	143	711183	1	0.450
###448	16.7	10.2	0.0	SUPER_13_unloc_2_RagTag	522569	522676	119	+	rnd-1_family-601	DNA/CMC-Chapaev-3	252	370	(3)	711189	1	0.319
###4659	9.0	1.3	0.1	SUPER_13_unloc_2_RagTag	523013	523714	710	+	rnd-1_family-795	DNA/CMC-Chapaev-3	11	720	(0)	711191	1	0.986
###448	21.1	0.9	0.0	SUPER_13_unloc_2_RagTag	523718	523826	110	+	rnd-5_family-3953	DNA/CMC-Chapaev-3	4	113	(80)	711192	1	0.570
###3057	6.4	2.4	0.2	SUPER_13_unloc_2_RagTag	524539	524959	430	C	rnd-1_family-0	LINE/CR1	(4)	2207	1778	711194	1	0.194
###342	12.5	0.0	0.0	SUPER_13_unloc_2_RagTag	529799	529854	56	C	ltr-1_family-314	DNA/Sola-2	(634)	13590	13535	711203	1	0.004
###3290	1.8	0.2	0.0	SUPER_13_unloc_2_RagTag	529881	530274	395	C	ltr-1_family-63	LTR/Unknown	(0)	395	1	711204	1	No_ref_available
###1740/42957	0.918	0.000	0.076	SUPER_13_unloc_2_RagTag	530274	535479	5156	C	ltr-1_family-64	LTR/Gypsy	(0)	5156	1	711205/711205	2	No_ref_available
1740	1.3	0.0	1.7	SUPER_13_unloc_2_RagTag	530274	530507	230	C	ltr-1_family-64	LTR/Gypsy	(0)	5156	4927	711205	1
42957	0.9	0.0	0.0	SUPER_13_unloc_2_RagTag	530507	535479	4974	C	ltr-1_family-64	LTR/Gypsy	(182)	4974	1	711205	1
###4812/679	10.540	0.190	0.190	SUPER_13_unloc_2_RagTag	535480	536086	557	C	ltr-1_family-316	DNA/hAT-Charlie	(3698)	4294	49	711206/711207	2	0.070
4812	7.2	0.1	0.1	SUPER_13_unloc_2_RagTag	535480	535874	395	C	ltr-1_family-316	DNA/hAT-Charlie	(3698)	4294	3900	711206	1
679	18.3	0.4	0.4	SUPER_13_unloc_2_RagTag	535917	536086	162	C	ltr-1_family-316	DNA/hAT-Charlie	(7782)	210	49	711207	1
###2236	12.3	0.3	0.0	SUPER_13_unloc_2_RagTag	536544	536900	358	C	ltr-1_family-476	LTR/Copia	(4222)	2946	2589	711209	1	No_ref_available
###269	21.7	2.2	0.0	SUPER_13_unloc_2_RagTag	537236	537327	94	+	rnd-6_family-4371	LINE/RTE-BovB	916	1009	(203)	711211	1	0.078
###241	15.6	0.0	0.0	SUPER_13_unloc_2_RagTag	539197	539241	45	+	ltr-1_family-554	LTR/Gypsy	5	49	(2987)	711215	1	No_ref_available
###2377/225	29.127	3.118	3.104	SUPER_13_unloc_2_RagTag	539896	541200	1156	+	rnd-5_family-814	LTR/Gypsy	1761	3047	(1051)	711216/711216	2	No_ref_available
2377	30.2	2.1	2.6	SUPER_13_unloc_2_RagTag	539896	540945	1045	+	rnd-5_family-814	LTR/Gypsy	1761	2805	(1293)	711216	1
225	18.5	13.2	8.1	SUPER_13_unloc_2_RagTag	541095	541200	111	+	rnd-5_family-814	LTR/Gypsy	2937	3047	(1051)	711216	1
###568	30.1	0.9	2.8	SUPER_13_unloc_2_RagTag	542629	543105	457	C	rnd-1_family-929	LINE/Penelope	(144)	491	35	711223	1	0.337
###765	30.6	1.6	0.9	SUPER_13_unloc_2_RagTag	543401	543838	441	C	rnd-1_family-484	LINE/Penelope	(901)	454	14	711224	1	0.325
###919	4.8	7.3	0.0	SUPER_13_unloc_2_RagTag	543847	543970	133	+	rnd-6_family-420	LINE/Penelope	932	1064	(0)	711225	1	0.125
###233	32.8	0.0	0.0	SUPER_13_unloc_2_RagTag	543972	544099	128	+	rnd-1_family-1042	LINE/Penelope	7	134	(680)	711226	1	0.157
###1248/587	7.655	0.000	0.000	SUPER_13_unloc_2_RagTag	544126	544386	261	+	rnd-5_family-357	DNA/hAT-hATx	1	1162	(433)	711227/711228	2	0.164
1248	7.0	0.0	0.0	SUPER_13_unloc_2_RagTag	544126	544296	171	+	rnd-5_family-357	DNA/hAT-hATx	1	171	(1424)	711227	1
587	8.9	0.0	0.0	SUPER_13_unloc_2_RagTag	544297	544386	90	+	rnd-5_family-357	DNA/hAT-hATx	1073	1162	(433)	711228	1
###337	16.7	0.0	0.0	SUPER_13_unloc_2_RagTag	544383	544448	66	+	ltr-1_family-316	DNA/hAT-Charlie	5047	5112	(2880)	711229	1	0.008
###9267	6.8	0.8	0.6	SUPER_13_unloc_2_RagTag	544654	545957	1307	+	rnd-1_family-290	DNA/hAT-hATm	5	1311	(0)	711231	1	0.997
###4322/3385	7.838	2.504	1.469	SUPER_13_unloc_2_RagTag	545958	546667	591	C	rnd-1_family-77	DNA/hAT-hATm	(574)	1317	721	711232/711232	2	0.313
4322	8.5	0.6	1.8	SUPER_13_unloc_2_RagTag	545958	546059	94	C	rnd-1_family-77	DNA/hAT-hATm	(574)	1317	1224	711232	1
3385	7.7	2.9	1.4	SUPER_13_unloc_2_RagTag	546178	546667	497	C	rnd-1_family-77	DNA/hAT-hATm	(674)	1217	721	711232	1
###7808	6.8	0.2	1.1	SUPER_13_unloc_2_RagTag	546672	547755	1074	C	rnd-6_family-1473	DNA/hAT-hATm	(298)	1075	2	711234	1	0.782
###255	0.0	0.0	0.0	SUPER_13_unloc_2_RagTag	547761	547794	34	+	rnd-2_family-405	DNA/Ginger-2	265	298	(1)	711235	1	0.114
###281	20.0	6.5	2.7	SUPER_13_unloc_2_RagTag	549925	549972	112	C	rnd-1_family-298	DNA/CMC-Transib	(0)	1150	1039	711242	1	0.097
###730	28.2	1.4	1.4	SUPER_13_unloc_2_RagTag	550517	550862	346	C	rnd-1_family-568	DNA/CMC-Transib	(118)	1206	861	711244	1	0.261
###1036	7.2	7.0	3.1	SUPER_13_unloc_2_RagTag	550872	551057	193	C	rnd-6_family-3798	DNA/CMC-Transib	(0)	195	3	711245	1	0.990
###10408	2.3	0.2	0.4	SUPER_13_unloc_2_RagTag	551198	552472	1273	C	rnd-1_family-1092	DNA/hAT-hATm	(0)	1273	1	711248	1	1.000
###16641	7.5	0.8	0.2	SUPER_13_unloc_2_RagTag	552890	555248	2374	C	ltr-1_family-127	LTR/Gypsy	(6744)	4129	1756	711249	1	No_ref_available
###5875	16.7	2.4	1.1	SUPER_13_unloc_2_RagTag	557111	558696	956	+	rnd-5_family-5616	LINE/Penelope	1	956	(0)	711257	1	1.000
###341	23.9	2.7	11.7	SUPER_13_unloc_2_RagTag	558604	558864	240	+	ltr-1_family-518	LTR/Gypsy	11863	12102	(2633)	711258	1	No_ref_available
###5135	9.0	1.2	0.9	SUPER_13_unloc_2_RagTag	565626	566386	763	+	rnd-4_family-368	DNA/TcMar-Mariner	15	777	(0)	711264	1	0.982
###24293	6.2	0.1	0.1	SUPER_13_unloc_2_RagTag	566449	569770	3322	C	rnd-1_family-7	LINE/RTE-BovB	(2)	3323	2	711265	1	0.999
###784/6773/1479/296	13.401	4.142	1.586	SUPER_13_unloc_2_RagTag	573420	588809	1860	C	ltr-1_family-453	LTR/Pao	(107)	10484	2962	711269/711269/711269/711283	4	No_ref_available
784	10.2	0.8	0.8	SUPER_13_unloc_2_RagTag	573420	573548	129	C	ltr-1_family-453	LTR/Pao	(107)	10484	10356	711269	1
6773	12.0	3.6	0.8	SUPER_13_unloc_2_RagTag	573556	574723	1200	C	ltr-1_family-453	LTR/Pao	(410)	10181	8982	711269	1
1479	17.9	6.8	3.0	SUPER_13_unloc_2_RagTag	574722	575164	459	C	ltr-1_family-453	LTR/Pao	(1791)	8800	8342	711269	1
296	14.3	2.7	6.9	SUPER_13_unloc_2_RagTag	588735	588809	72	C	ltr-1_family-453	LTR/Pao	(7558)	3033	2962	711283	1
###739	14.7	0.7	2.1	SUPER_13_unloc_2_RagTag	573421	573566	144	+	ltr-1_family-513	DNA/RC	328	471	(576)	711270	1	0.138
###7174	5.6	0.9	2.4	SUPER_13_unloc_2_RagTag	575393	576403	996	+	rnd-6_family-1446	DNA/RC	1	996	(0)	711271	1	1.000
###552	20.1	4.7	0.9	SUPER_13_unloc_2_RagTag	576407	576721	427	C	rnd-5_family-227	LINE/RTE-BovB	(0)	1248	822	711272	1	0.129
###2953/1996	21.314	4.814	0.525	SUPER_13_unloc_2_RagTag	577524	579376	1284	C	rnd-1_family-7	LINE/RTE-BovB	(674)	2651	581	711274/711275	2	0.386
2953	17.9	1.4	0.0	SUPER_13_unloc_2_RagTag	577524	578108	593	C	rnd-1_family-7	LINE/RTE-BovB	(674)	2651	2059	711274	1
1996	24.4	7.9	1.0	SUPER_13_unloc_2_RagTag	578730	579376	691	C	rnd-1_family-7	LINE/RTE-BovB	(2054)	1271	581	711275	1
###1954	20.9	2.3	3.7	SUPER_13_unloc_2_RagTag	578126	578726	593	C	rnd-5_family-227	LINE/RTE-BovB	(1346)	1965	1373	711272	1	0.179
###6188/13525/5143	4.381	0.581	0.301	SUPER_13_unloc_2_RagTag	581577	587332	3204	C	rnd-6_family-973	DNA/Kolobok-E	(0)	3207	1	711277/711277/711277	3	0.999
6188	5.0	0.6	0.5	SUPER_13_unloc_2_RagTag	581577	582396	821	C	rnd-6_family-973	DNA/Kolobok-E	(0)	3207	2387	711277	1
13525	4.4	0.6	0.1	SUPER_13_unloc_2_RagTag	582580	584306	1737	C	rnd-6_family-973	DNA/Kolobok-E	(810)	2397	661	711277	1
5143	3.5	0.5	0.6	SUPER_13_unloc_2_RagTag	586675	587332	657	C	rnd-6_family-973	DNA/Kolobok-E	(2550)	657	1	711277	1
###3783	12.8	0.9	2.5	SUPER_13_unloc_2_RagTag	587378	588057	669	+	ltr-1_family-476	LTR/Copia	2595	3263	(3905)	711280	1	No_ref_available
###1486	10.6	0.4	0.4	SUPER_13_unloc_2_RagTag	588055	588290	236	+	ltr-1_family-626	LTR/Pao	518	753	(1100)	711281	1	No_ref_available
###449	1.8	0.0	0.0	SUPER_13_unloc_2_RagTag	588710	588764	55	C	rnd-1_family-637	LINE/Penelope	(1)	67	13	711282	1	0.809
###2522/1442	15.015	0.596	1.607	SUPER_13_unloc_2_RagTag	588969	590365	981	C	rnd-5_family-538	DNA/CMC-Transib	(0)	1924	944	711285/711285	2	0.510
2522	16.9	0.3	2.2	SUPER_13_unloc_2_RagTag	588969	589573	970	C	rnd-5_family-538	DNA/CMC-Transib	(0)	1924	955	711285	1
1442	9.9	1.4	0.0	SUPER_13_unloc_2_RagTag	590143	590365	226	C	rnd-5_family-538	DNA/CMC-Transib	(755)	1169	944	711285	1
###756	23.2	0.5	0.5	SUPER_13_unloc_2_RagTag	589541	589748	208	+	rnd-6_family-3236	DNA/CMC-Transib	845	1052	(2579)	711286	1	0.057
###830/1801	10.631	5.741	3.612	SUPER_13_unloc_2_RagTag	591705	592370	427	+	rnd-5_family-1987	LTR/Copia	1	427	(0)	711287/711288	2	No_ref_available
830	13.7	11.6	5.9	SUPER_13_unloc_2_RagTag	591705	591929	237	+	rnd-5_family-1987	LTR/Copia	1	237	(190)	711287	1
1801	8.2	1.1	1.8	SUPER_13_unloc_2_RagTag	592087	592370	282	+	rnd-5_family-1987	LTR/Copia	146	427	(0)	711288	1
###254	23.8	0.8	8.7	SUPER_13_unloc_2_RagTag	592371	592492	113	+	rnd-5_family-82	LINE/Penelope	268	380	(202)	711289	1	0.194
###811	7.8	0.0	0.0	SUPER_13_unloc_2_RagTag	592404	592519	116	C	rnd-6_family-2247	LINE/Penelope	(86)	116	1	711290	1	0.574
###594	9.7	1.1	0.0	SUPER_13_unloc_2_RagTag	592662	592754	94	C	rnd-1_family-3	LINE/CR1	(1)	3866	3773	711292	1	0.024
###1653	5.1	0.0	0.0	SUPER_13_unloc_2_RagTag	593428	593643	216	C	rnd-1_family-976	DNA/P	(181)	256	41	711293	1	0.494
###8098	3.9	2.1	0.0	SUPER_13_unloc_2_RagTag	596230	597394	1128	+	rnd-1_family-469	DNA/CMC-Transib	1	1128	(1)	711298	1	0.999
###3391	11.9	5.4	2.0	SUPER_13_unloc_2_RagTag	597912	598543	653	C	ltr-1_family-316	DNA/hAT-Charlie	(5441)	2551	1899	711299	1	0.082
###420	21.6	5.1	4.5	SUPER_13_unloc_2_RagTag	600501	600594	175	+	rnd-6_family-1104	LINE/Penelope	227	401	(22)	711305	1	0.413
###525	5.4	0.0	6.7	SUPER_13_unloc_2_RagTag	600595	600674	75	C	rnd-6_family-1593	DNA/hAT-Charlie	(537)	1933	1859	711307	1	0.030
###6609	11.3	1.1	4.9	SUPER_13_unloc_2_RagTag	600923	602248	1277	C	rnd-6_family-6268	LINE	(4)	1465	189	711309	1	0.869
###367	20.4	1.7	1.7	SUPER_13_unloc_2_RagTag	602397	602511	115	C	rnd-4_family-1382	LINE/I-Jockey	(820)	3984	3870	711310	1	0.024
###244	26.3	1.8	1.8	SUPER_13_unloc_2_RagTag	602622	602777	144	C	rnd-6_family-3355	LINE/I	(846)	2102	1959	711311	1	0.049
###336	26.1	2.8	3.2	SUPER_13_unloc_2_RagTag	602703	602951	248	C	rnd-5_family-727	LINE/I-Jockey	(0)	3348	3101	711312	1	0.074
###688	3.4	0.0	0.0	SUPER_13_unloc_2_RagTag	605471	605558	88	C	rnd-5_family-1742	LINE/CR1	(284)	1632	1545	711314	1	0.046
###5865	8.9	4.4	0.2	SUPER_13_unloc_2_RagTag	606541	607453	951	C	rnd-6_family-3558	DNA/P	(0)	2739	1789	711316	1	0.347
###678	22.5	2.7	2.7	SUPER_13_unloc_2_RagTag	607881	608104	224	+	rnd-6_family-4084	LINE/I-Jockey	497	720	(2689)	711319	1	0.066
###336	26.1	2.8	3.2	SUPER_13_unloc_2_RagTag	611032	611280	248	+	rnd-5_family-727	LINE/I-Jockey	3101	3348	(0)	711321	1	0.074
###244	26.3	1.8	1.8	SUPER_13_unloc_2_RagTag	611206	611361	144	+	rnd-6_family-3355	LINE/I	1959	2102	(846)	711322	1	0.049
###365	18.9	1.9	1.9	SUPER_13_unloc_2_RagTag	611472	611579	108	+	rnd-4_family-1382	LINE/I-Jockey	3870	3977	(827)	711323	1	0.022
###6023	10.0	5.2	1.2	SUPER_13_unloc_2_RagTag	611738	612840	1146	+	rnd-6_family-6268	LINE	189	1334	(135)	711324	1	0.780
###229	7.8	9.6	1.8	SUPER_13_unloc_2_RagTag	612846	612897	56	C	ltr-1_family-392	LTR/Gypsy	(3808)	9450	9395	711325	1	No_ref_available
###3864/1585/12431/10871	8.261	1.560	1.914	SUPER_13_unloc_2_RagTag	612908	619261	3845	+	ltr-1_family-392	LTR/Gypsy	355	9450	(3808)	711326/711326/711329/711329	4	No_ref_available
3864	9.8	0.5	2.8	SUPER_13_unloc_2_RagTag	612908	613524	603	+	ltr-1_family-392	LTR/Gypsy	355	957	(12301)	711326	1
1585	10.2	0.0	0.4	SUPER_13_unloc_2_RagTag	613523	613767	244	+	ltr-1_family-392	LTR/Gypsy	909	1152	(12106)	711326	1
12431	7.0	2.8	2.7	SUPER_13_unloc_2_RagTag	615793	617219	1428	+	ltr-1_family-392	LTR/Gypsy	1153	2580	(10678)	711329	1
10871	8.7	0.7	0.4	SUPER_13_unloc_2_RagTag	617648	619261	1619	+	ltr-1_family-392	LTR/Gypsy	7832	9450	(3808)	711329	1
###7072	13.4	3.5	0.9	SUPER_13_unloc_2_RagTag	617220	618509	1323	C	rnd-5_family-852	DNA/PiggyBac	(0)	2645	1323	711330	1	0.500
###920	8.0	1.4	0.0	SUPER_13_unloc_2_RagTag	619262	619399	140	+	rnd-6_family-6268	LINE	1330	1469	(0)	711324	1	0.095
###372	19.8	7.8	4.2	SUPER_13_unloc_2_RagTag	619442	619557	120	+	rnd-5_family-169	LINE/Penelope	101	220	(283)	711332	1	0.239
###6231/3616	10.069	7.412	1.193	SUPER_13_unloc_2_RagTag	619563	623262	1802	C	rnd-6_family-3558	DNA/P	(937)	1802	1	711316/711334	2	0.658
6231	10.0	9.0	1.4	SUPER_13_unloc_2_RagTag	619563	620674	1197	C	rnd-6_family-3558	DNA/P	(937)	1802	606	711316	1
3616	10.2	4.4	0.8	SUPER_13_unloc_2_RagTag	622677	623262	607	C	rnd-6_family-3558	DNA/P	(2132)	607	1	711334	1
###15425	4.1	0.1	1.2	SUPER_13_unloc_2_RagTag	620673	622680	1988	C	ltr-1_family-14	LTR/Gypsy	(1308)	10216	8229	711333	1	No_ref_available
###2494/2720	11.094	1.100	0.383	SUPER_13_unloc_2_RagTag	623782	630074	670	+	ltr-1_family-476	LTR/Copia	2595	3264	(3904)	711335/711354	2	No_ref_available
2494	10.0	1.1	0.0	SUPER_13_unloc_2_RagTag	623782	624150	373	+	ltr-1_family-476	LTR/Copia	2595	2967	(4201)	711335	1
2720	12.0	1.1	0.7	SUPER_13_unloc_2_RagTag	629629	630074	448	+	ltr-1_family-476	LTR/Copia	2817	3264	(3904)	711354	1
###577	17.1	1.4	1.4	SUPER_13_unloc_2_RagTag	624159	624300	142	+	rnd-1_family-222	LINE/Penelope	1569	1710	(1679)	711336	1	0.042
###2220	17.3	2.6	0.4	SUPER_13_unloc_2_RagTag	624421	624879	469	C	rnd-6_family-408	DNA/Sola-2	(0)	935	467	711337	1	0.502
###365	17.7	0.8	13.8	SUPER_13_unloc_2_RagTag	626549	626575	116	+	rnd-4_family-703	DNA/hAT-Tip100	143	258	(2)	711345	1	0.446
###763	10.2	0.0	0.8	SUPER_13_unloc_2_RagTag	630225	630343	118	C	rnd-1_family-81	LINE/Penelope	(34)	444	327	711356	1	0.247
###285	15.9	11.1	0.0	SUPER_13_unloc_2_RagTag	630413	630475	70	C	rnd-5_family-2473	DNA/RC	(106)	1108	1039	711358	1	0.058
###257	21.9	8.5	0.0	SUPER_13_unloc_2_RagTag	630416	630497	89	+	rnd-1_family-1040	DNA/RC	41	129	(163)	711359	1	0.305
###672	17.3	2.3	0.0	SUPER_13_unloc_2_RagTag	630499	630644	259	+	rnd-1_family-541	DNA/RC	1	259	(0)	711360	1	1.000
###1623	9.3	7.1	1.0	SUPER_13_unloc_2_RagTag	630644	630924	298	C	rnd-3_family-1276	DNA/Ginger-2	(1)	298	1	711361	1	0.997
###280	17.6	1.5	0.0	SUPER_13_unloc_2_RagTag	630928	630995	69	+	rnd-1_family-535	DNA/RC	16	84	(217)	711362	1	0.229
###4147	10.4	1.2	0.8	SUPER_13_unloc_2_RagTag	631959	632625	670	+	ltr-1_family-476	LTR/Copia	2595	3264	(3904)	711368	1	No_ref_available
###18853	7.0	0.4	0.3	SUPER_13_unloc_2_RagTag	633594	636967	3384	C	rnd-1_family-1	LINE/RTE-BovB	(0)	3384	1	711369	1	1.382
###1157/1341	20.875	5.647	0.314	SUPER_13_unloc_2_RagTag	638273	638897	574	+	ltr-1_family-116	LTR/Gypsy	4631	5204	(6248)	711370/711371	2	No_ref_available
1157	20.3	11.5	0.0	SUPER_13_unloc_2_RagTag	638273	638568	330	+	ltr-1_family-116	LTR/Gypsy	4631	4960	(6492)	711370	1
1341	21.4	0.3	0.6	SUPER_13_unloc_2_RagTag	638574	638897	323	+	ltr-1_family-116	LTR/Gypsy	4882	5204	(6248)	711371	1
###1435	0.0	0.0	0.0	SUPER_13_unloc_2_RagTag	639176	639351	176	C	ltr-1_family-310	LTR/Unknown	(0)	176	1	711372	1	No_ref_available
###32802/1558	1.000	0.164	1.189	SUPER_13_unloc_2_RagTag	639354	647677	4218	C	ltr-1_family-311	LTR/Copia	(3)	4218	1	711373/711373	2	No_ref_available
32802	1.0	0.1	1.1	SUPER_13_unloc_2_RagTag	639354	643406	4014	C	ltr-1_family-311	LTR/Copia	(3)	4218	205	711373	1
1558	1.0	1.4	2.9	SUPER_13_unloc_2_RagTag	647467	647677	208	C	ltr-1_family-311	LTR/Copia	(4013)	208	1	711373	1
###6364	3.7	0.3	1.9	SUPER_13_unloc_2_RagTag	643407	644296	876	+	ltr-1_family-79	LTR/Unknown	1	876	(0)	711374	1	No_ref_available
###18198	2.3	0.0	0.0	SUPER_13_unloc_2_RagTag	644297	646530	2235	+	ltr-1_family-80	LTR/Gypsy	1	2235	(0)	711375	1	No_ref_available
###3510	3.8	0.3	2.3	SUPER_13_unloc_2_RagTag	646531	647466	876	+	ltr-1_family-79	LTR/Unknown	1	876	(0)	711376	1	No_ref_available
###1418	0.6	0.0	0.0	SUPER_13_unloc_2_RagTag	647678	647853	176	C	ltr-1_family-310	LTR/Unknown	(0)	176	1	711377	1	No_ref_available
###12598/12858	4.298	0.050	0.100	SUPER_13_unloc_2_RagTag	648652	653448	3325	+	rnd-1_family-7	LINE/RTE-BovB	1	3325	(0)	711379/711384	2	1.000
12598	4.6	0.0	0.1	SUPER_13_unloc_2_RagTag	648652	650306	1654	+	rnd-1_family-7	LINE/RTE-BovB	1	1654	(1671)	711379	1
12858	4.0	0.1	0.1	SUPER_13_unloc_2_RagTag	651774	653448	1676	+	rnd-1_family-7	LINE/RTE-BovB	1650	3325	(0)	711384	1
###5144	3.8	6.8	1.1	SUPER_13_unloc_2_RagTag	653447	654192	755	C	rnd-1_family-631	DNA/TcMar-Tigger	(0)	755	1	711385	1	1.000
###1331	1.2	0.0	0.0	SUPER_13_unloc_2_RagTag	655774	655933	160	C	rnd-1_family-602	DNA/TcMar-Tigger	(95)	187	28	711385	1	0.567
###890	16.8	4.8	3.5	SUPER_13_unloc_2_RagTag	657022	657249	231	+	rnd-6_family-2007	LINE/RTE-BovB	1	231	(173)	711391	1	0.572
###1174	16.6	3.3	3.6	SUPER_13_unloc_2_RagTag	658062	658538	402	C	rnd-1_family-255	LINE/Penelope	(22)	402	1	711394	1	2.271
###1104	5.8	2.2	2.8	SUPER_13_unloc_2_RagTag	658540	658717	177	+	rnd-1_family-255	LINE/Penelope	1	177	(0)	711395	1	1.000
###471	4.7	0.0	3.1	SUPER_13_unloc_2_RagTag	660639	660704	64	+	rnd-1_family-0	LINE/CR1	1426	1489	(722)	711404	1	0.029
###2592	4.6	0.3	0.0	SUPER_13_unloc_2_RagTag	660706	661029	325	+	rnd-1_family-2	LINE/CR1	332	656	(0)	711405	1	0.495
###4940/6008	6.731	2.159	5.407	SUPER_13_unloc_2_RagTag	662407	666424	2292	+	rnd-6_family-14308	DNA	1332	3623	(0)	711416/711418	2	0.633
4940	4.3	0.7	1.1	SUPER_13_unloc_2_RagTag	662407	663103	694	+	rnd-6_family-14308	DNA	1332	2025	(1598)	711416	1
6008	7.8	2.8	7.3	SUPER_13_unloc_2_RagTag	664839	666424	1600	+	rnd-6_family-14308	DNA	2024	3623	(0)	711418	1
###9959	5.3	4.9	2.6	SUPER_13_unloc_2_RagTag	663104	664838	1668	C	ltr-1_family-424	LTR/Gypsy	(402)	6306	4639	711417	1	No_ref_available
###916	15.7	16.4	0.7	SUPER_13_unloc_2_RagTag	666430	666673	282	+	rnd-3_family-1276	DNA/Ginger-2	15	296	(3)	711419	1	0.943
###4203	11.4	1.3	1.2	SUPER_13_unloc_2_RagTag	668448	669217	771	C	rnd-5_family-920	LINE/RTE-BovB	(0)	3384	2614	711421	1	0.228
###3138	12.3	2.9	5.3	SUPER_13_unloc_2_RagTag	669250	669977	711	+	rnd-6_family-774	LINE/RTE-BovB	1897	2607	(73)	711422	1	0.265
###325	9.7	2.6	5.4	SUPER_13_unloc_2_RagTag	670307	670382	74	C	ltr-1_family-476	LTR/Copia	(3905)	3263	3190	711423	1	No_ref_available
###392	24.4	13.0	2.0	SUPER_13_unloc_2_RagTag	670374	670557	204	C	rnd-4_family-197	LINE/CR1	(490)	2132	1929	711424	1	0.078
###2539	12.7	3.1	2.7	SUPER_13_unloc_2_RagTag	670690	671165	478	C	rnd-6_family-6337	DNA/TcMar-Tigger	(137)	751	274	711426	1	0.538
###1094	7.5	0.0	0.0	SUPER_13_unloc_2_RagTag	671589	671742	154	C	rnd-1_family-841	DNA/CMC-Chapaev-3	(0)	166	13	711428	1	0.928
###11399	6.8	2.6	1.6	SUPER_13_unloc_2_RagTag	671743	673982	1915	C	rnd-1_family-365	DNA/CMC-Chapaev-3	(0)	1915	1	711429	1	1.000
###1542/1465	10.209	3.471	2.554	SUPER_13_unloc_2_RagTag	673981	674813	548	C	rnd-1_family-446	DNA/TcMar-Tigger	(1)	769	1	711430/711430	2	0.712
1542	9.2	3.7	3.7	SUPER_13_unloc_2_RagTag	673981	674274	294	C	rnd-1_family-446	DNA/TcMar-Tigger	(1)	769	476	711430	1
1465	11.4	3.2	1.2	SUPER_13_unloc_2_RagTag	674565	674813	254	C	rnd-1_family-446	DNA/TcMar-Tigger	(516)	254	1	711430	1
###709	13.5	9.0	0.0	SUPER_13_unloc_2_RagTag	674290	674445	170	C	ltr-1_family-415	LTR/Gypsy	(3358)	1148	979	711431	1	No_ref_available
###322	13.1	9.9	9.9	SUPER_13_unloc_2_RagTag	674814	674964	151	C	rnd-1_family-365	DNA/CMC-Chapaev-3	(1760)	155	5	711429	1	0.079
###480	21.1	2.6	0.0	SUPER_13_unloc_2_RagTag	674976	675089	117	C	rnd-1_family-387	DNA/TcMar-Tigger	(450)	168	52	711433	1	0.189
###3392	9.9	3.1	2.1	SUPER_13_unloc_2_RagTag	675101	675675	581	+	ltr-1_family-313	LTR/Unknown	1	581	(1)	711434	1	No_ref_available
###245	21.8	17.5	0.9	SUPER_13_unloc_2_RagTag	675683	675779	113	C	rnd-1_family-389	DNA	(293)	174	62	711435	1	0.242
###11106	6.0	3.8	1.7	SUPER_13_unloc_2_RagTag	679098	680803	1741	C	rnd-1_family-396	DNA/TcMar-Tigger	(0)	1741	1	711444	1	1.000
###1146	3.4	11.7	1.0	SUPER_13_unloc_2_RagTag	682629	682808	199	+	rnd-6_family-1338	DNA/hAT-Tip100	17	215	(70)	711447	1	0.698
###347	21.3	0.8	15.7	SUPER_13_unloc_2_RagTag	683025	683141	102	C	rnd-1_family-387	DNA/TcMar-Tigger	(67)	551	450	711448	1	0.165
###632	10.7	3.2	1.6	SUPER_13_unloc_2_RagTag	683626	683748	125	C	rnd-1_family-246	LINE/Penelope	(301)	314	190	711450	1	0.203
###444	14.4	8.8	1.6	SUPER_13_unloc_2_RagTag	683737	683849	121	+	rnd-1_family-246	LINE/Penelope	312	432	(183)	711451	1	0.197
###646	17.0	1.7	9.2	SUPER_13_unloc_2_RagTag	685706	685880	163	+	rnd-1_family-246	LINE/Penelope	449	611	(4)	711451	1	0.265
###3486	15.2	2.6	1.6	SUPER_13_unloc_2_RagTag	685885	686548	670	+	ltr-1_family-476	LTR/Copia	2594	3263	(3905)	711453	1	No_ref_available
###1092	16.6	0.0	0.0	SUPER_13_unloc_2_RagTag	686648	686834	187	+	rnd-1_family-304	LINE/RTE-BovB	2	188	(651)	711455	1	0.223
###1711	15.6	12.6	1.4	SUPER_13_unloc_2_RagTag	686837	687458	691	C	ltr-1_family-22	LTR/Gypsy	(1883)	4118	3428	711456	1	No_ref_available
###439	12.4	8.7	1.6	SUPER_13_unloc_2_RagTag	687361	687475	123	C	rnd-1_family-170	DNA/TcMar-Pogo	(2451)	615	493	711457	1	0.040
###1599	18.4	0.3	2.0	SUPER_13_unloc_2_RagTag	687585	687944	354	C	ltr-1_family-178	LTR/Copia	(1126)	8475	8122	711458	1	No_ref_available
###779/483	7.498	0.529	1.058	SUPER_13_unloc_2_RagTag	688322	698851	187	+	ltr-1_family-476	LTR/Copia	2595	3261	(3907)	711460/711488	2	No_ref_available
779	7.8	0.0	1.7	SUPER_13_unloc_2_RagTag	688322	688438	115	+	ltr-1_family-476	LTR/Copia	2595	2709	(4459)	711460	1
483	7.0	1.4	0.0	SUPER_13_unloc_2_RagTag	698781	698851	72	+	ltr-1_family-476	LTR/Copia	3190	3261	(3907)	711488	1
###778	9.9	0.8	0.0	SUPER_13_unloc_2_RagTag	688543	688663	122	+	rnd-1_family-564	DNA/hAT-hATm	300	421	(0)	711462	1	0.290
###1843	12.7	4.4	0.0	SUPER_13_unloc_2_RagTag	689173	689512	355	+	rnd-1_family-601	DNA/CMC-Chapaev-3	1	355	(18)	711465	1	0.952
###2880	11.7	0.8	0.2	SUPER_13_unloc_2_RagTag	689555	690026	475	C	rnd-1_family-1088	DNA/CMC-Chapaev-3	(0)	475	1	711466	1	1.000
###330	25.8	0.0	2.0	SUPER_13_unloc_2_RagTag	690216	690318	101	C	rnd-1_family-365	DNA/CMC-Chapaev-3	(293)	1622	1522	711467	1	0.053
###392	17.3	0.9	3.8	SUPER_13_unloc_2_RagTag	691207	691314	105	C	rnd-5_family-3953	DNA/CMC-Chapaev-3	(0)	193	89	711469	1	0.544
###4178	6.7	0.9	0.2	SUPER_13_unloc_2_RagTag	691330	691901	576	C	rnd-1_family-304	LINE/RTE-BovB	(263)	576	1	711470	1	0.687
###5497	4.2	1.7	0.1	SUPER_13_unloc_2_RagTag	691943	692655	724	+	rnd-1_family-84	DNA	1	724	(715)	711471	1	0.503
###2495	8.7	2.4	2.9	SUPER_13_unloc_2_RagTag	692752	693165	412	+	rnd-1_family-767	DNA/TcMar-Tc2	1	412	(170)	711473	1	0.708
###1236	7.9	2.5	3.6	SUPER_13_unloc_2_RagTag	693166	693363	196	C	rnd-1_family-105	DNA/hAT-Tip100	(0)	198	3	711474	1	0.990
###826	16.5	3.5	2.3	SUPER_13_unloc_2_RagTag	693209	693382	176	+	rnd-6_family-171	DNA/PiggyBac	1547	1722	(2488)	711475	1	0.042
###3658	11.9	4.7	2.3	SUPER_13_unloc_2_RagTag	693836	694480	660	C	rnd-1_family-33	DNA/hAT-Ac	(626)	1059	400	711477	1	0.392
###9737	7.6	2.5	1.0	SUPER_13_unloc_2_RagTag	694601	696026	1447	+	rnd-1_family-102	DNA/TcMar-Tc2	1	1447	(71)	711478	1	0.953
###684	26.7	8.6	0.4	SUPER_13_unloc_2_RagTag	695825	696057	252	C	ltr-1_family-314	DNA/Sola-2	(9063)	5161	4910	711479	1	0.018
###489/1348	17.410	0.964	2.460	SUPER_13_unloc_2_RagTag	696340	697742	401	+	ltr-1_family-178	LTR/Copia	8072	8477	(1124)	711483/711483	2	No_ref_available
489	23.5	1.8	2.4	SUPER_13_unloc_2_RagTag	696340	696503	163	+	ltr-1_family-178	LTR/Copia	8072	8234	(1367)	711483	1
1348	13.3	0.4	2.5	SUPER_13_unloc_2_RagTag	697500	697742	238	+	ltr-1_family-178	LTR/Copia	8240	8477	(1124)	711483	1
###5166	11.1	2.9	1.9	SUPER_13_unloc_2_RagTag	696504	697381	886	+	rnd-1_family-668	DNA/TcMar-Tigger	1	886	(0)	711484	1	1.000
###527	22.1	0.0	0.8	SUPER_13_unloc_2_RagTag	697382	697499	117	+	rnd-1_family-446	DNA/TcMar-Tigger	653	769	(1)	711485	1	0.152
###1810	18.1	10.9	1.7	SUPER_13_unloc_2_RagTag	698180	698771	440	C	ltr-1_family-314	DNA/Sola-2	(8879)	5345	4906	711487	1	0.031
###1721	16.7	0.0	0.0	SUPER_13_unloc_2_RagTag	698862	699179	318	+	rnd-5_family-2508	DNA/TcMar-Tc1	405	722	(0)	711489	1	0.440
###657/618	20.548	2.686	6.504	SUPER_13_unloc_2_RagTag	699401	699853	435	+	rnd-5_family-562	DNA/PiggyBac	504	1120	(24)	711491/711492	2	0.380
657	23.6	1.8	3.6	SUPER_13_unloc_2_RagTag	699401	699629	225	+	rnd-5_family-562	DNA/PiggyBac	504	728	(416)	711491	1
618	17.4	3.6	9.5	SUPER_13_unloc_2_RagTag	699632	699853	210	+	rnd-5_family-562	DNA/PiggyBac	911	1120	(24)	711492	1
###1443	4.6	5.1	0.0	SUPER_13_unloc_2_RagTag	702217	702412	206	+	rnd-1_family-898	DNA/hAT-Ac	32	237	(451)	711503	1	0.299
###520	10.3	0.0	1.3	SUPER_13_unloc_2_RagTag	702467	702545	78	+	rnd-6_family-6337	DNA/TcMar-Tigger	693	770	(118)	711505	1	0.088
###3886	21.8	1.9	1.3	SUPER_13_unloc_2_RagTag	702591	704481	2794	+	rnd-1_family-459	LINE/CR1	1	2794	(1)	711506	1	4.332
###1117	10.2	0.0	0.0	SUPER_13_unloc_2_RagTag	704478	704643	166	C	rnd-6_family-2388	DNA/hAT-hATm	(559)	729	564	711507	1	0.129
###1150	12.4	0.5	0.5	SUPER_13_unloc_2_RagTag	704654	704848	195	C	rnd-6_family-1311	DNA/hAT-hATm	(579)	195	1	711508	1	0.252
###2600	10.6	3.3	0.7	SUPER_13_unloc_2_RagTag	704851	705279	440	+	rnd-6_family-1097	DNA/hAT-hATm	1	440	(0)	711509	1	1.000
###475	20.0	0.0	0.0	SUPER_13_unloc_2_RagTag	706119	706233	115	+	ltr-1_family-476	LTR/Copia	2595	2709	(4459)	711511	1	No_ref_available
###1090	9.8	7.8	7.8	SUPER_13_unloc_2_RagTag	706464	706695	232	+	rnd-6_family-3699	DNA/TcMar-Tc2	1858	2089	(35)	711513	1	0.109
###347	11.3	0.0	0.0	SUPER_13_unloc_2_RagTag	707021	707073	53	C	rnd-5_family-3312	DNA/TcMar-Tigger	(0)	410	358	711515	1	0.129
###9463	6.0	0.3	0.1	SUPER_13_unloc_2_RagTag	707679	709860	1349	C	rnd-1_family-484	LINE/Penelope	(6)	1349	1	711519	1	0.996
###8411	0.2	0.3	0.5	SUPER_13_unloc_2_RagTag	709862	710887	1024	C	rnd-6_family-2390	LINE/Penelope	(0)	1024	1	711520	1	1.000
###3988	5.0	1.5	0.0	SUPER_13_unloc_2_RagTag	710891	711430	548	C	rnd-1_family-869	LINE/Penelope	(43)	548	1	711521	1	0.927
###817	27.5	2.1	3.6	SUPER_13_unloc_2_RagTag	711660	712134	468	C	rnd-1_family-488	LINE/Penelope	(616)	726	259	711522	1	0.349
###305	5.3	0.0	0.0	SUPER_13_unloc_2_RagTag	713951	713988	38	+	rnd-6_family-2392	DNA/hAT-Ac	337	374	(181)	711528	1	0.068
###631/260/2284	15.303	0.022	0.054	SUPER_13_unloc_2_RagTag	714078	717805	549	C	ltr-1_family-350	LTR/Gypsy	(2566)	3183	1685	711529/711537/711537	3	No_ref_available
631	13.3	0.0	0.0	SUPER_13_unloc_2_RagTag	714078	714182	105	C	ltr-1_family-350	LTR/Gypsy	(2566)	3183	3079	711529	1
260	19.6	0.0	0.0	SUPER_13_unloc_2_RagTag	717358	717403	46	C	ltr-1_family-350	LTR/Gypsy	(2667)	3082	3037	711537	1
2284	16.0	0.2	0.5	SUPER_13_unloc_2_RagTag	717403	717805	402	C	ltr-1_family-350	LTR/Gypsy	(3663)	2086	1685	711537	1
###819/589	12.339	4.237	0.000	SUPER_13_unloc_2_RagTag	714181	717352	245	C	ltr-1_family-550	LTR/Gypsy	(3215)	752	482	711530/711536	2	No_ref_available
819	8.4	7.6	0.0	SUPER_13_unloc_2_RagTag	714181	714311	141	C	ltr-1_family-550	LTR/Gypsy	(3215)	752	612	711530	1
589	17.3	0.0	0.0	SUPER_13_unloc_2_RagTag	717249	717352	104	C	ltr-1_family-550	LTR/Gypsy	(3382)	585	482	711536	1
###584	5.4	1.1	0.0	SUPER_13_unloc_2_RagTag	714743	714835	94	C	rnd-6_family-154	LINE/Penelope	(0)	1461	1368	711533	1	0.064
###629	33.4	0.7	1.2	SUPER_13_unloc_2_RagTag	714901	715306	404	C	rnd-6_family-2393	LINE/L2	(596)	1780	1377	711534	1	0.170
###409	29.3	2.5	2.0	SUPER_13_unloc_2_RagTag	716178	716421	245	C	rnd-6_family-4784	DNA/Sola-1	(20)	249	5	711535	1	0.911
###451	6.7	1.3	0.0	SUPER_13_unloc_2_RagTag	718049	718123	76	+	rnd-1_family-79	DNA/hAT-Tip100	67	142	(129)	711539	1	0.280
###2081	11.7	2.4	0.6	SUPER_13_unloc_2_RagTag	718134	718468	341	+	rnd-1_family-381	DNA/hAT-Charlie	1	341	(1724)	711540	1	0.165
###7500/611/1695	7.857	1.052	0.640	SUPER_13_unloc_2_RagTag	718477	721168	1420	C	rnd-1_family-396	DNA/TcMar-Tigger	(124)	1617	33	711541/711541/711541	3	0.816
7500	6.9	0.1	0.7	SUPER_13_unloc_2_RagTag	718477	719517	1035	C	rnd-1_family-396	DNA/TcMar-Tigger	(124)	1617	583	711541	1
611	6.1	3.0	1.0	SUPER_13_unloc_2_RagTag	719507	719606	102	C	rnd-1_family-396	DNA/TcMar-Tigger	(1324)	417	316	711541	1
1695	11.9	3.8	0.3	SUPER_13_unloc_2_RagTag	720882	721168	297	C	rnd-1_family-396	DNA/TcMar-Tigger	(1412)	329	33	711541	1
###5501	3.9	0.1	0.0	SUPER_13_unloc_2_RagTag	719749	720445	698	C	rnd-1_family-180	LINE/Penelope	(0)	698	1	711543	1	1.000
###10816/982/8639	8.398	2.335	1.180	SUPER_13_unloc_2_RagTag	721317	747636	3011	+	ltr-1_family-314	DNA/Sola-2	8552	12628	(1596)	711547/711590/711592	3	0.212
10816	8.4	2.6	1.2	SUPER_13_unloc_2_RagTag	721317	722968	1675	+	ltr-1_family-314	DNA/Sola-2	8552	10226	(3998)	711547	1
982	10.1	0.7	0.0	SUPER_13_unloc_2_RagTag	745739	745886	149	+	ltr-1_family-314	DNA/Sola-2	11196	11344	(2880)	711590	1
8639	6.4	0.8	2.3	SUPER_13_unloc_2_RagTag	745897	747636	1187	+	ltr-1_family-314	DNA/Sola-2	11442	12628	(1596)	711592	1
###912	2.5	0.8	0.0	SUPER_13_unloc_2_RagTag	723389	723508	121	C	rnd-1_family-574	DNA/Sola-2	(0)	1012	892	711550	1	0.120
###2650	6.1	1.6	0.0	SUPER_13_unloc_2_RagTag	723507	723869	369	C	rnd-5_family-2342	DNA/Sola-2	(2229)	369	1	711551	1	0.142
###7536	11.2	1.1	2.2	SUPER_13_unloc_2_RagTag	723870	724879	1442	+	rnd-1_family-574	DNA/Sola-2	345	1786	(916)	711552	1	1.425
###699	26.2	1.2	9.6	SUPER_13_unloc_2_RagTag	725481	725729	230	+	rnd-6_family-6337	DNA/TcMar-Tigger	563	792	(96)	711555	1	0.259
###334	16.7	0.0	2.8	SUPER_13_unloc_2_RagTag	725746	725819	72	+	rnd-5_family-1080	DNA/hAT-Blackjack	835	906	(1882)	711556	1	0.026
###446	8.2	0.0	1.4	SUPER_13_unloc_2_RagTag	725834	725907	73	C	rnd-1_family-195	DNA/TcMar-Tigger	(129)	590	518	711557	1	0.102
###9212	9.8	0.6	3.0	SUPER_13_unloc_2_RagTag	726176	727634	1425	C	rnd-1_family-4	DNA/RC	(0)	1454	30	711559	1	0.980
###2583	15.3	7.1	1.4	SUPER_13_unloc_2_RagTag	727383	727991	552	C	ltr-1_family-316	DNA/hAT-Charlie	(1679)	6313	5762	711560	1	0.069
###754	30.9	2.6	2.3	SUPER_13_unloc_2_RagTag	728345	728874	532	+	rnd-4_family-1382	LINE/I-Jockey	3992	4523	(281)	711563	1	0.111
###911	10.2	1.8	1.8	SUPER_13_unloc_2_RagTag	728925	729094	170	+	rnd-5_family-39	SINE/tRNA-Deu-RTE	1	170	(11)	711565	1	0.939
###584	23.7	1.8	1.4	SUPER_13_unloc_2_RagTag	731221	731438	219	C	ltr-1_family-268	LTR/Gypsy	(6068)	4049	3831	711570	1	No_ref_available
###3287	8.7	0.0	0.2	SUPER_13_unloc_2_RagTag	732272	732722	450	C	rnd-1_family-195	DNA/TcMar-Tigger	(246)	473	24	711557	1	0.626
###615	10.8	3.2	4.0	SUPER_13_unloc_2_RagTag	732914	733039	125	+	rnd-1_family-677	LINE/L2	242	366	(0)	711574	1	0.342
###364	19.4	9.7	9.4	SUPER_13_unloc_2_RagTag	732976	733345	371	+	rnd-6_family-515	LINE/CR1	1001	1371	(3)	711575	1	0.270
###281	15.9	0.0	7.0	SUPER_13_unloc_2_RagTag	733416	733476	57	+	rnd-1_family-267	DNA/TcMar-Tigger	334	390	(234)	711577	1	0.091
###1365/1449	15.926	6.777	0.300	SUPER_13_unloc_2_RagTag	733813	736639	624	+	ltr-1_family-314	DNA/Sola-2	3943	4566	(9658)	711578/711582	2	0.044
1365	15.0	9.4	0.3	SUPER_13_unloc_2_RagTag	733813	734099	313	+	ltr-1_family-314	DNA/Sola-2	3943	4255	(9969)	711578	1
1449	16.8	4.3	0.3	SUPER_13_unloc_2_RagTag	736336	736639	316	+	ltr-1_family-314	DNA/Sola-2	4251	4566	(9658)	711582	1
###5565/2089/3356	8.151	2.295	0.571	SUPER_13_unloc_2_RagTag	734100	736334	1628	C	rnd-5_family-267	DNA/TcMar-Pogo	(0)	2164	1	711579/711579/711579	3	0.752
5565	7.2	3.5	0.1	SUPER_13_unloc_2_RagTag	734100	734891	819	C	rnd-5_family-267	DNA/TcMar-Pogo	(0)	2164	1346	711579	1
2089	7.6	1.6	0.7	SUPER_13_unloc_2_RagTag	735521	735825	308	C	rnd-5_family-267	DNA/TcMar-Pogo	(1099)	1065	758	711579	1
3356	11.0	0.0	1.6	SUPER_13_unloc_2_RagTag	735826	736334	501	C	rnd-5_family-267	DNA/TcMar-Pogo	(1663)	501	1	711579	1
###1098	28.0	5.3	4.0	SUPER_13_unloc_2_RagTag	735077	735489	601	+	rnd-6_family-3440	DNA/TcMar-Mariner	6	606	(3)	711581	1	0.987
###514	11.1	1.1	0.0	SUPER_13_unloc_2_RagTag	737096	737185	91	C	rnd-5_family-1393	DNA/PiggyBac	(905)	91	1	711584	1	0.091
###730	21.7	9.2	1.6	SUPER_13_unloc_2_RagTag	745502	745740	257	C	rnd-1_family-195	DNA/TcMar-Tigger	(4)	715	459	711588	1	0.357
###281/915/299	20.413	4.786	5.818	SUPER_13_unloc_2_RagTag	745734	763620	507	C	ltr-1_family-314	DNA/Sola-2	(1205)	13019	1429	711589/711595/711617	3	0.036
281	9.8	0.0	0.0	SUPER_13_unloc_2_RagTag	745734	745774	41	C	ltr-1_family-314	DNA/Sola-2	(1205)	13019	12979	711589	1
915	21.4	5.4	6.7	SUPER_13_unloc_2_RagTag	748177	748507	327	C	ltr-1_family-314	DNA/Sola-2	(8982)	5242	4916	711595	1
299	26.3	4.4	2.9	SUPER_13_unloc_2_RagTag	763484	763620	139	C	ltr-1_family-314	DNA/Sola-2	(12657)	1567	1429	711617	1
###398/303	21.763	0.000	8.245	SUPER_13_unloc_2_RagTag	747634	747831	177	C	rnd-1_family-195	DNA/TcMar-Tigger	(258)	461	1	711588/711588	2	0.246
398	22.5	0.0	12.4	SUPER_13_unloc_2_RagTag	747634	747760	113	C	rnd-1_family-195	DNA/TcMar-Tigger	(258)	461	349	711588	1
303	20.3	0.0	0.0	SUPER_13_unloc_2_RagTag	747768	747831	64	C	rnd-1_family-195	DNA/TcMar-Tigger	(655)	64	1	711588	1
###246	19.4	0.0	14.3	SUPER_13_unloc_2_RagTag	747844	747915	63	+	rnd-5_family-3312	DNA/TcMar-Tigger	348	410	(0)	711593	1	0.154
###890	14.4	0.5	2.8	SUPER_13_unloc_2_RagTag	747954	748161	245	+	rnd-1_family-286	DNA	1	245	(27)	711594	1	0.901
###340	22.1	0.0	3.2	SUPER_13_unloc_2_RagTag	748697	748794	95	C	rnd-1_family-519	DNA/Sola-2	(291)	426	332	711596	1	0.132
###769/351	21.796	8.474	1.340	SUPER_13_unloc_2_RagTag	750411	750748	368	C	rnd-1_family-195	DNA/TcMar-Tigger	(0)	719	1	711599/711599	2	0.512
769	23.2	10.6	1.3	SUPER_13_unloc_2_RagTag	750411	750685	300	C	rnd-1_family-195	DNA/TcMar-Tigger	(0)	719	420	711599	1
351	16.2	0.0	1.5	SUPER_13_unloc_2_RagTag	750680	750748	68	C	rnd-1_family-195	DNA/TcMar-Tigger	(651)	68	1	711599	1
###634/2993	12.410	2.323	0.946	SUPER_13_unloc_2_RagTag	751513	754619	637	C	ltr-1_family-476	LTR/Copia	(3905)	3263	2627	711601/711601	2	No_ref_available
634	5.7	0.0	0.0	SUPER_13_unloc_2_RagTag	751513	751600	88	C	ltr-1_family-476	LTR/Copia	(3905)	3263	3176	711601	1
2993	13.5	2.7	1.1	SUPER_13_unloc_2_RagTag	754078	754619	551	C	ltr-1_family-476	LTR/Copia	(3991)	3177	2627	711601	1
###18156	5.6	1.1	1.1	SUPER_13_unloc_2_RagTag	751597	752856	2481	C	ltr-1_family-482	LTR/Gypsy	(1652)	5814	3334	711602	1	No_ref_available
###9665	3.7	1.4	0.0	SUPER_13_unloc_2_RagTag	752857	754077	1238	C	rnd-1_family-571	DNA/PiggyBac	(363)	1238	1	711603	1	0.773
###3708	15.0	0.8	0.3	SUPER_13_unloc_2_RagTag	754616	755269	657	+	ltr-1_family-476	LTR/Copia	2608	3264	(3904)	711604	1	No_ref_available
###5119	9.6	1.6	0.0	SUPER_13_unloc_2_RagTag	756022	756825	817	C	rnd-5_family-5616	LINE/Penelope	(4)	952	136	711609	1	0.855
###591	26.8	3.9	2.8	SUPER_13_unloc_2_RagTag	756795	757182	392	C	rnd-1_family-859	LINE/Penelope	(22)	569	178	711610	1	0.289
###11604	11.1	5.4	1.8	SUPER_13_unloc_2_RagTag	757180	759223	2116	+	ltr-1_family-453	LTR/Pao	8356	10471	(120)	711611	1	No_ref_available
###229	0.0	0.0	0.0	SUPER_13_unloc_2_RagTag	759241	759271	31	+	rnd-5_family-442	LINE/Penelope	36	66	(443)	711612	1	0.061
###3272	28.9	3.6	1.4	SUPER_13_unloc_2_RagTag	759295	760956	1699	C	rnd-5_family-1255	LINE/L2	(9)	1704	6	711613	1	0.992
###2227	7.0	0.3	0.6	SUPER_13_unloc_2_RagTag	761475	761806	331	C	rnd-1_family-465	LINE/Penelope	(113)	331	1	711615	1	0.745
###1581	6.9	5.8	1.0	SUPER_13_unloc_2_RagTag	761808	762098	305	C	rnd-5_family-442	LINE/Penelope	(0)	509	205	711616	1	0.599
###618	20.1	0.2	8.6	SUPER_13_unloc_2_RagTag	764538	764782	210	C	rnd-1_family-42	LINE/Penelope	(7)	210	1	711618	1	1.750
###10553	3.2	0.7	0.1	SUPER_13_unloc_2_RagTag	764794	766131	1346	+	rnd-6_family-1781	LTR/Gypsy	1	1346	(1095)	711619	1	No_ref_available
###7769	2.6	0.6	1.3	SUPER_13_unloc_2_RagTag	766134	767139	999	C	rnd-1_family-574	DNA/Sola-2	(0)	1012	14	711620	1	0.987
###9862/7383	4.184	0.695	0.100	SUPER_13_unloc_2_RagTag	767143	769737	2246	+	rnd-5_family-2342	DNA/Sola-2	1	2246	(352)	711621/711623	2	0.865
9862	5.4	1.1	0.1	SUPER_13_unloc_2_RagTag	767143	768475	1345	+	rnd-5_family-2342	DNA/Sola-2	1	1345	(1253)	711621	1
7383	2.4	0.1	0.1	SUPER_13_unloc_2_RagTag	768829	769737	909	+	rnd-5_family-2342	DNA/Sola-2	1338	2246	(352)	711623	1
###2678	3.7	1.4	1.1	SUPER_13_unloc_2_RagTag	768476	768828	354	+	rnd-1_family-56	DNA	1	354	(0)	711622	1	1.000
###1786	6.1	0.0	0.4	SUPER_13_unloc_2_RagTag	769729	769974	245	C	rnd-5_family-2342	DNA/Sola-2	(2353)	245	1	711624	1	0.094
###7905	2.3	0.4	0.7	SUPER_13_unloc_2_RagTag	769978	770979	999	+	rnd-1_family-574	DNA/Sola-2	14	1012	(0)	711625	1	0.987
###8760	2.7	1.5	0.1	SUPER_13_unloc_2_RagTag	770982	772065	1099	+	rnd-6_family-1781	LTR/Gypsy	1343	2441	(0)	711619	1	No_ref_available
###1107	3.8	11.9	0.5	SUPER_13_unloc_2_RagTag	772067	772251	206	C	rnd-5_family-442	LINE/Penelope	(303)	206	1	711626	1	0.405
###6225	8.2	0.1	0.3	SUPER_13_unloc_2_RagTag	772253	773239	985	C	rnd-6_family-1773	LINE/Penelope	(0)	1331	347	711627	1	0.740
###468	20.4	8.4	1.8	SUPER_13_unloc_2_RagTag	775686	775840	165	+	ltr-1_family-513	DNA/RC	5	169	(878)	711636	1	0.158
###704	13.1	1.3	4.1	SUPER_13_unloc_2_RagTag	776728	776878	147	C	ltr-1_family-314	DNA/Sola-2	(5700)	8524	8378	711640	1	0.010
###720	24.2	4.5	9.5	SUPER_13_unloc_2_RagTag	777061	777302	231	+	rnd-6_family-6337	DNA/TcMar-Tigger	556	786	(102)	711642	1	0.260
###393	11.2	6.0	3.5	SUPER_13_unloc_2_RagTag	777306	777388	85	C	rnd-1_family-87	DNA/hAT-Tip100	(371)	154	70	711643	1	0.162
###429/2434	15.022	2.100	5.296	SUPER_13_unloc_2_RagTag	777386	778330	602	+	ltr-1_family-476	LTR/Copia	2621	3236	(3932)	711644/711644	2	No_ref_available
429	3.7	0.0	0.0	SUPER_13_unloc_2_RagTag	777386	777439	54	+	ltr-1_family-476	LTR/Copia	2621	2674	(4494)	711644	1
2434	16.1	2.3	5.8	SUPER_13_unloc_2_RagTag	777764	778330	548	+	ltr-1_family-476	LTR/Copia	2689	3236	(3932)	711644	1
###351	16.7	0.0	0.0	SUPER_13_unloc_2_RagTag	777440	777451	66	+	ltr-1_family-315	LTR/Unknown	25	90	(207)	711646	1	No_ref_available
###1138	4.8	0.0	0.0	SUPER_13_unloc_2_RagTag	778399	778543	145	+	rnd-6_family-2791	DNA/TcMar-Tigger	215	359	(22)	711648	1	0.381
###467	10.8	11.8	0.0	SUPER_13_unloc_2_RagTag	779876	779968	104	+	rnd-6_family-774	LINE/RTE-BovB	2330	2433	(247)	711649	1	0.039
###760	12.4	0.0	0.0	SUPER_13_unloc_2_RagTag	780380	780500	121	+	rnd-5_family-1352	DNA/TcMar-Tigger	107	227	(328)	711653	1	0.218
###2420	11.5	4.8	0.5	SUPER_13_unloc_2_RagTag	780492	780885	411	+	rnd-1_family-195	DNA/TcMar-Tigger	307	717	(2)	711654	1	0.572
###3939	8.3	0.5	1.9	SUPER_13_unloc_2_RagTag	781007	781596	582	+	rnd-1_family-767	DNA/TcMar-Tc2	1	582	(0)	711655	1	1.000
###273	24.3	0.0	0.0	SUPER_13_unloc_2_RagTag	782461	782530	70	+	rnd-6_family-352	DNA/TcMar-Tc2	1487	1556	(478)	711656	1	0.034
###286	9.5	25.4	0.0	SUPER_13_unloc_2_RagTag	783666	783728	79	+	rnd-1_family-102	DNA/TcMar-Tc2	884	962	(556)	711657	1	0.052
###312/243	15.637	0.000	0.000	SUPER_13_unloc_2_RagTag	783914	783998	54	+	rnd-6_family-6337	DNA/TcMar-Tigger	398	451	(437)	711658/711658	2	0.061
312	15.1	0.0	0.0	SUPER_13_unloc_2_RagTag	783914	783966	53	+	rnd-6_family-6337	DNA/TcMar-Tigger	398	450	(438)	711658	1
243	16.3	0.0	0.0	SUPER_13_unloc_2_RagTag	783956	783998	43	+	rnd-6_family-6337	DNA/TcMar-Tigger	409	451	(437)	711658	1
###264	13.9	0.0	0.0	SUPER_13_unloc_2_RagTag	783987	784029	43	+	rnd-6_family-6337	DNA/TcMar-Tigger	409	451	(437)	711658	1	0.048
###302	30.4	0.0	0.0	SUPER_13_unloc_2_RagTag	784065	784179	115	+	rnd-5_family-351	DNA/hAT-Ac	240	354	(11)	711659	1	0.315
###4534	9.4	0.9	0.9	SUPER_13_unloc_2_RagTag	784345	785092	748	+	rnd-5_family-920	LINE/RTE-BovB	2625	3372	(12)	711661	1	0.221
###3865/549	10.723	3.659	0.577	SUPER_13_unloc_2_RagTag	787425	788761	712	C	rnd-1_family-195	DNA/TcMar-Tigger	(1)	718	4	711667/711667	2	0.990
3865	10.8	4.2	0.5	SUPER_13_unloc_2_RagTag	787425	788026	624	C	rnd-1_family-195	DNA/TcMar-Tigger	(1)	718	95	711667	1
549	10.2	0.0	1.1	SUPER_13_unloc_2_RagTag	788673	788761	88	C	rnd-1_family-195	DNA/TcMar-Tigger	(628)	91	4	711667	1
###4975	2.6	0.2	0.2	SUPER_13_unloc_2_RagTag	788027	788633	607	C	rnd-1_family-446	DNA/TcMar-Tigger	(1)	769	163	711668	1	0.788
###258	7.9	0.0	2.6	SUPER_13_unloc_2_RagTag	788633	788671	38	C	rnd-1_family-668	DNA/TcMar-Tigger	(848)	38	1	711669	1	0.043
###529	18.1	0.7	3.0	SUPER_13_unloc_2_RagTag	789518	789654	134	C	ltr-1_family-588	LTR/Gypsy	(2007)	214	81	711671	1	No_ref_available
###279	24.4	1.1	1.1	SUPER_13_unloc_2_RagTag	789848	789938	91	C	rnd-1_family-98	LINE/Penelope	(206)	274	184	711673	1	0.190
###432	33.0	4.1	0.0	SUPER_13_unloc_2_RagTag	789938	790134	205	+	rnd-1_family-628	LINE/Penelope	73	277	(228)	711674	1	0.406
###1514/6534	9.282	1.381	1.705	SUPER_13_unloc_2_RagTag	790153	792751	1252	+	rnd-5_family-1171	DNA/PiggyBac	1	2263	(0)	711675/711679	2	0.553
1514	11.8	0.0	0.0	SUPER_13_unloc_2_RagTag	790153	790388	236	+	rnd-5_family-1171	DNA/PiggyBac	1	236	(2027)	711675	1
6534	8.7	1.7	2.1	SUPER_13_unloc_2_RagTag	791732	792751	1016	+	rnd-5_family-1171	DNA/PiggyBac	1248	2263	(0)	711679	1
###3788	3.2	0.2	0.0	SUPER_13_unloc_2_RagTag	790389	790850	463	C	rnd-1_family-396	DNA/TcMar-Tigger	(0)	1741	1279	711676	1	0.266
###272	27.2	3.2	3.2	SUPER_13_unloc_2_RagTag	791108	791297	190	+	rnd-6_family-1726	LINE/L2	8	197	(449)	711677	1	0.294
###10637	4.6	0.6	0.2	SUPER_13_unloc_2_RagTag	792835	794271	1442	+	rnd-1_family-1	LINE/RTE-BovB	1005	2446	(3)	711680	1	0.589
###1485	15.3	2.4	1.7	SUPER_13_unloc_2_RagTag	794323	794614	294	C	rnd-2_family-405	DNA/Ginger-2	(5)	294	1	711682	1	0.983
###606	21.8	6.1	5.6	SUPER_13_unloc_2_RagTag	796480	796693	215	C	ltr-1_family-511	LTR/Gypsy	(2731)	886	672	711692	1	No_ref_available
###4047	9.5	10.4	0.4	SUPER_13_unloc_2_RagTag	797483	798135	718	C	rnd-1_family-195	DNA/TcMar-Tigger	(1)	718	1	711693	1	0.999
###34737	1.4	0.4	0.2	SUPER_13_unloc_2_RagTag	798854	803001	4157	+	rnd-6_family-5239	LINE/R1-LOA	1	4157	(0)	711696	1	1.000
###8655	4.0	0.7	0.2	SUPER_13_unloc_2_RagTag	803003	804103	1107	+	rnd-5_family-451	LINE/R1-LOA	1	1107	(0)	711697	1	1.000
###292/292	26.900	5.600	2.700	SUPER_13_unloc_2_RagTag	804107	804320	220	+	rnd-1_family-827	LINE/L2	109	328	(553)	711698/711698	2	0.250
292	26.9	5.6	2.7	SUPER_13_unloc_2_RagTag	804107	804192	132	+	rnd-1_family-827	LINE/L2	109	240	(641)	711698	1
292	26.9	5.6	2.7	SUPER_13_unloc_2_RagTag	804266	804320	88	+	rnd-1_family-827	LINE/L2	241	328	(553)	711698	1
###906	24.2	7.1	8.7	SUPER_13_unloc_2_RagTag	804280	804759	473	C	rnd-6_family-803	LINE/L2	(5)	1359	887	711700	1	0.347
###676	16.2	1.3	0.6	SUPER_13_unloc_2_RagTag	806062	806216	156	C	rnd-6_family-1615	LINE/CR1	(1)	1584	1429	711703	1	0.098
###841	23.2	9.0	1.3	SUPER_13_unloc_2_RagTag	806661	806948	310	C	rnd-6_family-5074	LTR/DIRS	(32)	2637	2328	711706	1	No_ref_available
###677/2359	12.829	0.000	2.614	SUPER_13_unloc_2_RagTag	807048	807557	500	+	rnd-5_family-2508	DNA/TcMar-Tc1	68	625	(97)	711708/711709	2	0.693
677	8.5	0.0	0.0	SUPER_13_unloc_2_RagTag	807048	807141	94	+	rnd-5_family-2508	DNA/TcMar-Tc1	68	161	(561)	711708	1
2359	13.8	0.0	3.2	SUPER_13_unloc_2_RagTag	807139	807557	406	+	rnd-5_family-2508	DNA/TcMar-Tc1	220	625	(97)	711709	1
###268	8.1	0.0	0.0	SUPER_13_unloc_2_RagTag	807964	808000	37	+	rnd-1_family-311	DNA/hAT-Ac	1	37	(171)	711712	1	0.178
###512	13.5	0.0	1.1	SUPER_13_unloc_2_RagTag	808417	808506	89	C	rnd-1_family-170	DNA/TcMar-Pogo	(0)	3066	2978	711714	1	0.029
###10358/706	18.283	2.820	0.976	SUPER_13_unloc_2_RagTag	811255	814234	2398	+	rnd-6_family-7039	DNA/TcMar-Fot1	1	2849	(0)	711716/711717	2	0.842
10358	17.6	2.8	0.8	SUPER_13_unloc_2_RagTag	811255	813380	2167	+	rnd-6_family-7039	DNA/TcMar-Fot1	1	2167	(682)	711716	1
706	24.6	3.0	2.6	SUPER_13_unloc_2_RagTag	814005	814234	231	+	rnd-6_family-7039	DNA/TcMar-Fot1	2619	2849	(0)	711717	1
###506	8.4	9.3	11.3	SUPER_13_unloc_2_RagTag	814633	814740	106	C	ltr-1_family-415	LTR/Gypsy	(4230)	276	171	711719	1	No_ref_available
###1566	17.3	0.3	0.3	SUPER_13_unloc_2_RagTag	814743	815055	313	C	rnd-6_family-14308	DNA	(0)	3623	3311	711720	1	0.086
###698	15.0	2.0	0.0	SUPER_13_unloc_2_RagTag	815643	815789	150	+	ltr-1_family-268	LTR/Gypsy	3840	3989	(6128)	711723	1	No_ref_available
###559	10.1	0.0	0.0	SUPER_13_unloc_2_RagTag	815818	815896	79	+	rnd-1_family-195	DNA/TcMar-Tigger	1	79	(640)	711724	1	0.110
###289	14.3	0.0	3.6	SUPER_13_unloc_2_RagTag	816411	816468	56	+	ltr-1_family-79	LTR/Unknown	1	56	(820)	711728	1	No_ref_available
###960	11.8	8.6	0.0	SUPER_13_unloc_2_RagTag	817098	817280	199	C	rnd-6_family-774	LINE/RTE-BovB	(77)	2603	2405	711732	1	0.074
###1304	9.7	0.5	1.4	SUPER_13_unloc_2_RagTag	817281	817490	208	C	rnd-1_family-22	DNA/CMC-EnSpm	(0)	208	1	711733	1	1.000
###2172	9.8	2.0	0.0	SUPER_13_unloc_2_RagTag	817491	817836	353	C	rnd-5_family-920	LINE/RTE-BovB	(197)	3187	2835	711734	1	0.104
###380/1683	10.434	3.768	0.000	SUPER_13_unloc_2_RagTag	818078	818663	329	C	rnd-1_family-195	DNA/TcMar-Tigger	(0)	719	1	711736/711736	2	0.458
380	13.5	12.2	0.0	SUPER_13_unloc_2_RagTag	818078	818151	83	C	rnd-1_family-195	DNA/TcMar-Tigger	(0)	719	637	711736	1
1683	9.5	1.2	0.0	SUPER_13_unloc_2_RagTag	818421	818663	246	C	rnd-1_family-195	DNA/TcMar-Tigger	(473)	246	1	711736	1
###311	29.3	4.9	1.6	SUPER_13_unloc_2_RagTag	818150	818333	190	+	rnd-6_family-2817	DNA/PiggyBac	288	477	(2470)	711738	1	0.064
###242	3.3	0.0	0.0	SUPER_13_unloc_2_RagTag	819183	819212	30	+	rnd-5_family-3312	DNA/TcMar-Tigger	29	58	(352)	711741	1	0.073
###880	8.9	0.0	1.6	SUPER_13_unloc_2_RagTag	819433	819557	123	+	rnd-4_family-368	DNA/TcMar-Mariner	1	123	(654)	711742	1	0.158
###3976	10.7	0.2	1.0	SUPER_13_unloc_2_RagTag	819946	820558	608	+	rnd-4_family-368	DNA/TcMar-Mariner	1	608	(169)	711744	1	0.782
###3800	4.3	0.4	1.6	SUPER_13_unloc_2_RagTag	820593	821093	495	C	ltr-1_family-366	LTR/Gypsy	(5443)	3987	3493	711745	1	No_ref_available
###3210/1313	11.401	0.848	0.824	SUPER_13_unloc_2_RagTag	821356	822681	699	+	rnd-1_family-195	DNA/TcMar-Tigger	1	718	(1)	711746/711749	2	0.972
3210	10.2	0.0	0.4	SUPER_13_unloc_2_RagTag	821356	821807	450	+	rnd-1_family-195	DNA/TcMar-Tigger	1	450	(269)	711746	1
1313	13.6	2.4	1.6	SUPER_13_unloc_2_RagTag	822435	822681	249	+	rnd-1_family-195	DNA/TcMar-Tigger	470	718	(1)	711749	1
###1557/2280	9.221	0.828	0.500	SUPER_13_unloc_2_RagTag	821850	822434	592	+	rnd-5_family-2651	DNA/PiggyBac	1736	2854	(0)	711747/711748	2	0.207
1557	7.5	0.0	0.5	SUPER_13_unloc_2_RagTag	821850	822063	213	+	rnd-5_family-2651	DNA/PiggyBac	1736	1948	(906)	711747	1
2280	10.2	1.3	0.5	SUPER_13_unloc_2_RagTag	822059	822434	379	+	rnd-5_family-2651	DNA/PiggyBac	2476	2854	(0)	711748	1
###3145	13.8	2.9	1.8	SUPER_13_unloc_2_RagTag	823995	824661	491	+	rnd-1_family-779	LINE/Dong-R4	2	492	(10)	711752	1	0.978
###237	33.3	0.0	0.0	SUPER_13_unloc_2_RagTag	824731	824829	99	+	ltr-1_family-417	LINE/Dong-R4	3115	3213	(1917)	711754	1	0.019
###634	29.4	0.9	3.2	SUPER_13_unloc_2_RagTag	825209	825528	313	+	rnd-1_family-657	LINE/Dong-R4	159	471	(496)	711755	1	0.324
###2008	10.8	6.2	1.0	SUPER_13_unloc_2_RagTag	825591	825963	392	+	rnd-5_family-164	LINE/Dong-R4	10	401	(0)	711756	1	0.978
###466	32.6	2.7	1.5	SUPER_13_unloc_2_RagTag	826245	826574	334	+	rnd-6_family-970	LINE/Penelope	22	355	(352)	711757	1	0.472
###301	17.3	8.8	6.5	SUPER_13_unloc_2_RagTag	826880	827015	139	+	rnd-5_family-152	DNA/TcMar-Tc1	123	261	(56)	711760	1	0.438
###2836	9.3	0.9	0.2	SUPER_13_unloc_2_RagTag	827029	827478	453	+	rnd-1_family-779	LINE/Dong-R4	47	499	(3)	711761	1	0.902
###1729	6.5	0.0	0.0	SUPER_13_unloc_2_RagTag	827504	827732	229	+	rnd-5_family-920	LINE/RTE-BovB	1	229	(3155)	711762	1	0.068
###1292	26.4	3.9	0.6	SUPER_13_unloc_2_RagTag	827753	828210	473	+	rnd-1_family-185	LINE/Penelope	76	548	(16)	711763	1	0.839
###3629	12.6	14.5	3.2	SUPER_13_unloc_2_RagTag	828233	828977	828	C	rnd-6_family-6337	DNA/TcMar-Tigger	(59)	829	2	711765	1	0.932
###1360	10.4	0.8	2.5	SUPER_13_unloc_2_RagTag	829055	829301	243	+	rnd-6_family-774	LINE/RTE-BovB	2128	2370	(310)	711766	1	0.091
###3019	10.2	0.4	6.3	SUPER_13_unloc_2_RagTag	829364	829866	475	+	rnd-1_family-168	DNA	112	586	(69)	711768	1	0.725
###1707	19.6	0.5	1.5	SUPER_13_unloc_2_RagTag	829864	830261	394	C	ltr-1_family-178	LTR/Copia	(1124)	8477	8084	711769	1	No_ref_available
###1460	12.8	4.9	3.3	SUPER_13_unloc_2_RagTag	831026	831291	270	C	ltr-1_family-550	LTR/Gypsy	(3215)	752	483	711771	1	No_ref_available
###1429/658	20.198	0.740	2.674	SUPER_13_unloc_2_RagTag	833383	845780	385	+	ltr-1_family-178	LTR/Copia	8101	8485	(1116)	711773/711809	2	No_ref_available
1429	21.6	0.8	1.6	SUPER_13_unloc_2_RagTag	833383	833763	378	+	ltr-1_family-178	LTR/Copia	8101	8478	(1123)	711773	1
658	16.9	0.6	5.2	SUPER_13_unloc_2_RagTag	845619	845780	155	+	ltr-1_family-178	LTR/Copia	8331	8485	(1116)	711809	1
###1721	20.1	0.2	1.5	SUPER_13_unloc_2_RagTag	834094	834492	394	+	ltr-1_family-178	LTR/Copia	8084	8477	(1124)	711776	1	No_ref_available
###427	12.9	1.4	0.0	SUPER_13_unloc_2_RagTag	834490	834559	71	+	rnd-1_family-168	DNA	585	655	(0)	711777	1	0.108
###709	19.5	0.6	0.6	SUPER_13_unloc_2_RagTag	834963	835132	170	+	rnd-5_family-920	LINE/RTE-BovB	3000	3169	(215)	711779	1	0.050
###3079	6.1	4.0	1.5	SUPER_13_unloc_2_RagTag	835140	835590	462	+	rnd-1_family-167	DNA/hAT-Ac	1	462	(0)	711780	1	1.000
###1343	8.3	3.6	1.3	SUPER_13_unloc_2_RagTag	835591	835809	224	+	rnd-6_family-774	LINE/RTE-BovB	2382	2605	(75)	711781	1	0.084
###680	14.0	3.3	1.9	SUPER_13_unloc_2_RagTag	835813	835965	155	+	rnd-6_family-774	LINE/RTE-BovB	2281	2435	(245)	711782	1	0.058
###2417/506	8.626	2.790	3.208	SUPER_13_unloc_2_RagTag	836294	841354	437	+	rnd-6_family-774	LINE/RTE-BovB	2180	2616	(64)	711784/711799	2	0.163
2417	9.1	3.1	3.6	SUPER_13_unloc_2_RagTag	836294	836713	418	+	rnd-6_family-774	LINE/RTE-BovB	2180	2597	(83)	711784	1
506	6.2	1.2	1.2	SUPER_13_unloc_2_RagTag	841273	841354	82	+	rnd-6_family-774	LINE/RTE-BovB	2535	2616	(64)	711799	1
###704	22.1	2.7	1.8	SUPER_13_unloc_2_RagTag	836756	836976	223	C	rnd-5_family-457	LINE/Penelope	(2)	239	17	711785	1	0.925
###1773	11.2	0.3	4.0	SUPER_13_unloc_2_RagTag	837088	837402	304	+	rnd-5_family-2019	DNA/hAT-Ac	2	305	(235)	711787	1	0.563
###262	20.1	1.1	14.6	SUPER_13_unloc_2_RagTag	837550	837642	82	+	rnd-1_family-277	DNA/PiggyBac	91	172	(621)	711790	1	0.103
###1950	8.9	12.0	0.0	SUPER_13_unloc_2_RagTag	838125	838533	458	C	rnd-1_family-195	DNA/TcMar-Tigger	(1)	718	261	711791	1	0.637
###5743	4.7	0.3	1.2	SUPER_13_unloc_2_RagTag	839135	839914	773	+	rnd-1_family-763	DNA/Sola-2	265	1037	(277)	711792	1	0.588
###2493	8.0	0.5	3.5	SUPER_13_unloc_2_RagTag	839913	840290	367	+	rnd-5_family-2789	DNA/hAT-hATm	1516	1882	(0)	711793	1	0.195
###976	4.1	0.0	0.0	SUPER_13_unloc_2_RagTag	840307	840427	121	C	ltr-1_family-314	DNA/Sola-2	(14042)	182	62	711794	1	0.009
###571	12.0	6.0	0.0	SUPER_13_unloc_2_RagTag	841350	841449	106	C	rnd-1_family-602	DNA/TcMar-Tigger	(147)	135	30	711800	1	0.376
###1487	4.8	0.0	3.9	SUPER_13_unloc_2_RagTag	841814	842028	207	C	rnd-1_family-22	DNA/CMC-EnSpm	(1)	207	1	711801	1	0.995
###1778	13.1	13.5	1.2	SUPER_13_unloc_2_RagTag	842038	842407	415	C	rnd-1_family-180	LINE/Penelope	(3)	695	281	711802	1	0.595
###531	17.7	0.9	0.0	SUPER_13_unloc_2_RagTag	843444	843556	114	+	rnd-6_family-6337	DNA/TcMar-Tigger	1	114	(774)	711804	1	0.128
###1615	7.9	0.0	1.2	SUPER_13_unloc_2_RagTag	843596	843839	241	C	rnd-5_family-164	LINE/Dong-R4	(0)	401	161	711805	1	0.601
###10161	1.9	1.2	0.1	SUPER_13_unloc_2_RagTag	843912	845183	1286	+	ltr-1_family-417	LINE/Dong-R4	3133	4418	(712)	711807	1	0.251
###2344	8.8	0.9	7.3	SUPER_13_unloc_2_RagTag	845179	845645	439	C	rnd-1_family-418	LINE/CR1	(0)	703	265	711808	1	0.624
###859	17.8	4.6	1.4	SUPER_13_unloc_2_RagTag	845788	846003	223	C	ltr-1_family-468	LTR/Unknown	(0)	223	1	711810	1	No_ref_available
###24061	9.8	0.5	1.0	SUPER_13_unloc_2_RagTag	846004	849505	3483	+	ltr-1_family-2	LTR/Gypsy	1	3483	(494)	711811	1	No_ref_available
###1810	7.7	8.1	0.0	SUPER_13_unloc_2_RagTag	850653	850864	236	+	rnd-5_family-2019	DNA/hAT-Ac	1	236	(304)	711813	1	0.437
###3996	9.7	0.9	3.2	SUPER_13_unloc_2_RagTag	850865	851502	624	+	rnd-1_family-267	DNA/TcMar-Tigger	1	624	(0)	711814	1	1.000
###26552	6.8	0.8	1.3	SUPER_13_unloc_2_RagTag	851583	855411	3807	+	ltr-1_family-390	LTR/Gypsy	736	4542	(4004)	711817	1	No_ref_available
###271	16.4	16.4	0.0	SUPER_13_unloc_2_RagTag	855356	855422	78	C	ltr-1_family-390	LTR/Gypsy	(7734)	812	735	711818	1	No_ref_available
###2851	12.2	4.8	0.2	SUPER_13_unloc_2_RagTag	858135	858617	505	+	ltr-1_family-2	LTR/Gypsy	3473	3977	(0)	711823	1	No_ref_available
###1002	12.5	2.6	6.8	SUPER_13_unloc_2_RagTag	858619	858849	222	+	ltr-1_family-1	LTR/Unknown	2	223	(0)	711824	1	No_ref_available
###619	13.2	0.9	0.9	SUPER_13_unloc_2_RagTag	858896	859002	107	+	rnd-6_family-6337	DNA/TcMar-Tigger	244	350	(538)	711825	1	0.120
###3910/11540	3.888	1.281	0.227	SUPER_13_unloc_2_RagTag	860663	862657	2014	+	ltr-1_family-453	LTR/Pao	8347	10483	(108)	711829/711829	2	No_ref_available
3910	2.3	0.6	0.0	SUPER_13_unloc_2_RagTag	860663	861148	489	+	ltr-1_family-453	LTR/Pao	8347	8835	(1756)	711829	1
11540	4.4	1.5	0.3	SUPER_13_unloc_2_RagTag	861151	862657	1525	+	ltr-1_family-453	LTR/Pao	8959	10483	(108)	711829	1
###1264	26.4	0.2	0.5	SUPER_13_unloc_2_RagTag	863040	863477	437	C	rnd-1_family-316	LINE/Penelope	(74)	491	55	711832	1	0.773
###472	27.2	4.2	4.1	SUPER_13_unloc_2_RagTag	863535	863891	485	C	rnd-6_family-100	LINE/Penelope	(774)	485	1	711833	1	0.385
###5008	5.6	4.9	0.4	SUPER_13_unloc_2_RagTag	864160	865094	755	+	rnd-1_family-631	DNA/TcMar-Tigger	1	755	(0)	711835	1	1.000
###362	7.5	1.9	0.0	SUPER_13_unloc_2_RagTag	865095	865145	52	C	rnd-1_family-195	DNA/TcMar-Tigger	(20)	699	648	711836	1	0.072
###3888/3314	9.672	2.850	0.525	SUPER_13_unloc_2_RagTag	865213	866301	718	+	rnd-1_family-195	DNA/TcMar-Tigger	1	718	(1)	711837/711838	2	0.999
3888	9.1	3.9	0.0	SUPER_13_unloc_2_RagTag	865213	865782	592	+	rnd-1_family-195	DNA/TcMar-Tigger	1	592	(127)	711837	1
3314	10.3	1.7	1.1	SUPER_13_unloc_2_RagTag	865782	866301	523	+	rnd-1_family-195	DNA/TcMar-Tigger	196	718	(1)	711838	1
###365	34.1	1.9	0.0	SUPER_13_unloc_2_RagTag	866634	866844	215	+	rnd-5_family-901	LINE/L2	367	581	(2031)	711839	1	0.082
###2542	17.3	10.2	0.8	SUPER_13_unloc_2_RagTag	866992	867580	644	C	rnd-1_family-195	DNA/TcMar-Tigger	(75)	644	1	711836	1	0.896
###347	18.8	1.2	0.0	SUPER_13_unloc_2_RagTag	867868	867947	81	+	rnd-4_family-32	LINE/RTE-BovB	757	837	(236)	711840	1	0.075
###635/635	18.000	0.000	3.600	SUPER_13_unloc_2_RagTag	867948	868151	138	C	rnd-6_family-5136	DNA/PiggyBac	(0)	512	375	711841/711841	2	0.270
635	18.0	0.0	3.6	SUPER_13_unloc_2_RagTag	867948	868073	122	C	rnd-6_family-5136	DNA/PiggyBac	(0)	512	391	711841	1
635	18.0	0.0	3.6	SUPER_13_unloc_2_RagTag	868135	868151	16	C	rnd-6_family-5136	DNA/PiggyBac	(122)	390	375	711841	1
###1306	4.0	0.6	0.0	SUPER_13_unloc_2_RagTag	868152	868311	178	+	rnd-1_family-657	LINE/Dong-R4	613	790	(177)	711843	1	0.184
###1338/6251	3.103	0.000	0.166	SUPER_13_unloc_2_RagTag	868315	869340	962	C	rnd-1_family-416	LTR/Copia	(414)	990	28	711844/711844	2	No_ref_available
1338	3.6	0.0	0.0	SUPER_13_unloc_2_RagTag	868315	868480	166	C	rnd-1_family-416	LTR/Copia	(414)	990	825	711844	1
6251	3.0	0.0	0.2	SUPER_13_unloc_2_RagTag	868543	869340	796	C	rnd-1_family-416	LTR/Copia	(581)	823	28	711844	1
###1359	20.2	0.3	0.6	SUPER_13_unloc_2_RagTag	869349	869677	498	C	rnd-1_family-505	LINE/Penelope	(67)	498	1	711846	1	1.723
###837	28.8	3.0	0.5	SUPER_13_unloc_2_RagTag	869905	870299	405	C	rnd-1_family-377	LINE/Penelope	(668)	633	229	711847	1	0.311
###1517	8.5	0.0	0.0	SUPER_13_unloc_2_RagTag	870385	870595	211	+	rnd-1_family-110	LINE/Penelope	1	211	(159)	711848	1	0.570
###3200	5.7	0.2	0.0	SUPER_13_unloc_2_RagTag	870621	871056	437	+	rnd-5_family-227	LINE/RTE-BovB	1575	2011	(1300)	711849	1	0.132
###7704	7.6	0.0	0.0	SUPER_13_unloc_2_RagTag	871058	872150	1093	+	rnd-1_family-7	LINE/RTE-BovB	2233	3325	(0)	711850	1	0.329
###4601	6.9	2.4	0.8	SUPER_13_unloc_2_RagTag	872773	873430	669	+	ltr-1_family-476	LTR/Copia	2595	3263	(3905)	711852	1	No_ref_available
###631	5.0	0.0	0.0	SUPER_13_unloc_2_RagTag	873428	873507	80	+	rnd-1_family-33	DNA/hAT-Ac	1603	1682	(3)	711853	1	0.047
###2837	9.4	3.7	0.6	SUPER_13_unloc_2_RagTag	873708	874197	505	C	rnd-1_family-872	LINE/L2	(1)	569	65	711855	1	0.886
###1161	26.5	0.7	1.4	SUPER_13_unloc_2_RagTag	876245	876684	437	+	rnd-1_family-316	LINE/Penelope	55	491	(74)	711860	1	0.773
###1993	17.5	0.9	1.0	SUPER_13_unloc_2_RagTag	876912	877607	497	+	rnd-1_family-263	LINE/Penelope	1	497	(68)	711863	1	1.624
###880	14.7	11.1	1.3	SUPER_13_unloc_2_RagTag	878079	878285	227	C	rnd-1_family-631	DNA/TcMar-Tigger	(0)	755	529	711866	1	0.301
###340/3395	11.969	1.406	0.997	SUPER_13_unloc_2_RagTag	878287	880939	627	C	ltr-1_family-314	DNA/Sola-2	(9652)	4572	3946	711867/711867	2	0.044
340	13.6	3.4	0.0	SUPER_13_unloc_2_RagTag	878287	878345	61	C	ltr-1_family-314	DNA/Sola-2	(9652)	4572	4512	711867	1
3395	11.8	1.2	1.1	SUPER_13_unloc_2_RagTag	880369	880939	572	C	ltr-1_family-314	DNA/Sola-2	(9707)	4517	3946	711867	1
###14171	7.3	3.2	0.4	SUPER_13_unloc_2_RagTag	878341	880372	2089	+	rnd-1_family-11	LINE/CR1	3	2091	(0)	711868	1	0.999
###309	20.3	0.0	0.0	SUPER_13_unloc_2_RagTag	881016	881074	59	+	rnd-5_family-227	LINE/RTE-BovB	2864	2922	(389)	711870	1	0.018
###2295	11.8	1.8	0.2	SUPER_13_unloc_2_RagTag	882023	882414	398	+	rnd-4_family-21	LINE/RTE-BovB	603	1000	(248)	711873	1	0.319
###1701/640	16.529	2.696	0.631	SUPER_13_unloc_2_RagTag	882594	883114	491	C	ltr-1_family-127	LTR/Gypsy	(8396)	2477	1823	711876/711876	2	No_ref_available
1701	15.5	3.6	0.6	SUPER_13_unloc_2_RagTag	882594	882924	341	C	ltr-1_family-127	LTR/Gypsy	(8396)	2477	2137	711876	1
640	18.8	0.7	0.7	SUPER_13_unloc_2_RagTag	882965	883114	150	C	ltr-1_family-127	LTR/Gypsy	(8901)	1972	1823	711876	1
###2759	12.3	2.7	0.6	SUPER_13_unloc_2_RagTag	883115	883597	493	+	rnd-6_family-66	LINE/Penelope	433	925	(0)	711878	1	0.533
###1410/1660	10.068	2.734	0.614	SUPER_13_unloc_2_RagTag	884591	885067	488	C	rnd-1_family-195	DNA/TcMar-Tigger	(2)	717	1	711882/711882	2	0.679
1410	9.9	0.5	0.0	SUPER_13_unloc_2_RagTag	884591	884801	212	C	rnd-1_family-195	DNA/TcMar-Tigger	(2)	717	506	711882	1
1660	10.2	4.5	1.1	SUPER_13_unloc_2_RagTag	884801	885067	276	C	rnd-1_family-195	DNA/TcMar-Tigger	(443)	276	1	711882	1
###495	27.2	0.9	4.6	SUPER_13_unloc_2_RagTag	885167	885393	219	+	rnd-1_family-73	LINE/Penelope	145	363	(810)	711883	1	0.187
###1296	20.1	0.7	0.3	SUPER_13_unloc_2_RagTag	885542	885851	311	+	rnd-1_family-316	LINE/Penelope	28	338	(227)	711884	1	0.550
###423	12.1	0.0	0.0	SUPER_13_unloc_2_RagTag	885851	885916	66	+	ltr-1_family-371	LTR/Gypsy	1517	1582	(9365)	711885	1	No_ref_available
###2178	11.8	3.9	1.5	SUPER_13_unloc_2_RagTag	885911	886299	398	C	ltr-1_family-22	LTR/Gypsy	(1881)	4120	3723	711886	1	No_ref_available
###2556	13.3	0.2	0.2	SUPER_13_unloc_2_RagTag	886405	886832	428	+	rnd-1_family-81	LINE/Penelope	51	478	(0)	711888	1	0.895
###1647	3.8	0.0	0.9	SUPER_13_unloc_2_RagTag	892267	892478	210	+	ltr-1_family-290	LTR/Gypsy	6128	6337	(5133)	711896	1	No_ref_available
###1636/5559	3.653	0.456	0.520	SUPER_13_unloc_2_RagTag	892479	893436	930	C	ltr-1_family-290	LTR/Gypsy	(3044)	8426	6119	711897/711897	2	No_ref_available
1636	5.4	0.0	0.9	SUPER_13_unloc_2_RagTag	892479	892702	222	C	ltr-1_family-290	LTR/Gypsy	(3044)	8426	8205	711897	1
5559	3.1	0.6	0.4	SUPER_13_unloc_2_RagTag	892730	893436	708	C	ltr-1_family-290	LTR/Gypsy	(4644)	6826	6119	711897	1
###1829	9.8	0.6	2.7	SUPER_13_unloc_2_RagTag	893655	893989	328	+	rnd-1_family-929	LINE/Penelope	31	358	(0)	711899	1	0.242
###438	1.7	0.0	0.0	SUPER_13_unloc_2_RagTag	894348	894401	54	+	ltr-1_family-576	LTR/Unknown	1342	1395	(8)	711902	1	No_ref_available
###1191/333	30.895	3.506	3.224	SUPER_13_unloc_2_RagTag	894403	897338	1168	+	rnd-5_family-1638	LINE/L1-Tx1	3952	6093	(145)	711903/711905	2	0.187
1191	31.9	3.8	3.0	SUPER_13_unloc_2_RagTag	894403	895476	1083	+	rnd-5_family-1638	LINE/L1-Tx1	3952	5034	(1204)	711903	1
333	18.9	0.0	5.9	SUPER_13_unloc_2_RagTag	897249	897338	85	+	rnd-5_family-1638	LINE/L1-Tx1	6009	6093	(145)	711905	1
###234/966	34.613	1.345	2.017	SUPER_13_unloc_2_RagTag	899018	900382	791	C	ltr-1_family-165	LTR/Gypsy	(2056)	5130	3684	711910/711910	2	No_ref_available
234	33.1	0.0	0.0	SUPER_13_unloc_2_RagTag	899018	899144	127	C	ltr-1_family-165	LTR/Gypsy	(2056)	5130	5004	711910	1
966	34.9	1.6	2.4	SUPER_13_unloc_2_RagTag	899714	900382	664	C	ltr-1_family-165	LTR/Gypsy	(2839)	4347	3684	711910	1
###3976/670	10.081	3.125	0.760	SUPER_13_unloc_2_RagTag	901173	901881	662	C	ltr-1_family-198	DNA	(0)	662	1	711914/711915	2	1.000
3976	8.9	3.7	0.9	SUPER_13_unloc_2_RagTag	901173	901797	642	C	ltr-1_family-198	DNA	(0)	662	21	711914	1
670	16.5	0.0	0.0	SUPER_13_unloc_2_RagTag	901767	901881	115	C	ltr-1_family-198	DNA	(547)	115	1	711915	1
###576	33.5	2.9	2.9	SUPER_13_unloc_2_RagTag	902251	902865	615	+	rnd-4_family-162	LINE/L2	1043	1657	(2342)	711916	1	0.154
###613	10.4	0.0	0.0	SUPER_13_unloc_2_RagTag	905357	905452	96	+	rnd-6_family-2247	LINE/Penelope	23	118	(84)	711924	1	0.475
###2391	18.4	0.9	0.3	SUPER_13_unloc_2_RagTag	907470	907993	514	+	rnd-4_family-360	LINE/L2	2	515	(133)	711927	1	0.764
###2765	17.9	0.3	1.6	SUPER_13_unloc_2_RagTag	908017	908589	566	+	rnd-6_family-11814	LINE/CR1	2099	2664	(0)	711928	1	0.212
###856	19.1	1.0	1.0	SUPER_13_unloc_2_RagTag	908890	909090	201	C	rnd-5_family-2647	LTR/Copia	(1515)	1616	1416	711930	1	No_ref_available
###3943	29.7	1.0	1.4	SUPER_13_unloc_2_RagTag	909288	910835	1542	C	ltr-1_family-4	LTR/Copia	(1795)	2663	1122	711931	1	No_ref_available
###1255	18.9	0.8	11.6	SUPER_13_unloc_2_RagTag	917440	917573	323	C	ltr-1_family-72	LTR/Pao	(1843)	5031	4709	711941	1	No_ref_available
###1822	18.9	10.4	3.4	SUPER_13_unloc_2_RagTag	917689	918377	612	C	ltr-1_family-476	LTR/Copia	(1538)	5630	5019	711942	1	No_ref_available
###1230	29.9	3.9	3.0	SUPER_13_unloc_2_RagTag	921845	922465	626	C	ltr-1_family-4	LTR/Copia	(3453)	1005	380	711948	1	No_ref_available
###1651	10.2	2.8	0.7	SUPER_13_unloc_2_RagTag	924801	925085	291	C	rnd-5_family-2662	LINE	(0)	291	1	711950	1	1.000
###527/527	29.900	2.500	6.500	SUPER_13_unloc_2_RagTag	925023	925336	294	C	rnd-1_family-771	LINE/L2	(218)	294	1	711951/711951	2	0.574
527	29.9	2.5	6.5	SUPER_13_unloc_2_RagTag	925023	925095	127	C	rnd-1_family-771	LINE/L2	(218)	294	168	711951	1
527	29.9	2.5	6.5	SUPER_13_unloc_2_RagTag	925243	925336	167	C	rnd-1_family-771	LINE/L2	(218)	167	1	711951	1
###439	9.4	0.0	0.0	SUPER_13_unloc_2_RagTag	925974	926037	64	C	rnd-6_family-1000	LINE/CR1	(696)	1390	1327	711953	1	0.031
###225	17.2	10.9	0.0	SUPER_13_unloc_2_RagTag	929603	929666	71	C	rnd-1_family-11	LINE/CR1	(1800)	291	221	711955	1	0.034
###662/734	32.984	2.395	2.125	SUPER_13_unloc_2_RagTag	929767	931247	926	C	rnd-4_family-162	LINE/L2	(1180)	2819	1345	711956/711956	2	0.232
662	32.2	2.5	2.7	SUPER_13_unloc_2_RagTag	929767	930207	440	C	rnd-4_family-162	LINE/L2	(1180)	2819	2380	711956	1
734	33.7	2.3	1.6	SUPER_13_unloc_2_RagTag	930765	931247	486	C	rnd-4_family-162	LINE/L2	(2169)	1830	1345	711956	1
###14883	4.2	2.1	0.8	SUPER_13_unloc_2_RagTag	931424	933421	2023	C	ltr-1_family-558	LTR/Gypsy	(6493)	4595	2573	711957	1	No_ref_available
###287	32.0	1.6	5.7	SUPER_13_unloc_2_RagTag	933680	933861	175	C	rnd-6_family-1762	LINE/L2	(2224)	331	157	711958	1	0.068
###288	13.0	0.0	0.0	SUPER_13_unloc_2_RagTag	938551	938596	46	C	rnd-1_family-129	LTR/Gypsy	(0)	300	255	711967	1	No_ref_available
###950	5.3	2.1	1.7	SUPER_13_unloc_2_RagTag	941912	942055	276	+	rnd-1_family-129	LTR/Gypsy	25	300	(0)	711968	1	No_ref_available
###271	14.3	4.1	14.6	SUPER_13_unloc_2_RagTag	941983	942080	89	C	rnd-1_family-129	LTR/Gypsy	(99)	201	113	711967	1	No_ref_available
###12858/241	5.590	0.640	2.535	SUPER_13_unloc_2_RagTag	942209	945868	1805	+	ltr-1_family-254	LTR/Copia	2838	5363	(242)	711970/711983	2	No_ref_available
12858	5.4	0.6	2.6	SUPER_13_unloc_2_RagTag	942209	944000	1758	+	ltr-1_family-254	LTR/Copia	2838	4595	(1010)	711970	1
241	13.0	2.2	0.0	SUPER_13_unloc_2_RagTag	945823	945868	47	+	ltr-1_family-254	LTR/Copia	5317	5363	(242)	711983	1
###609	9.5	2.1	0.0	SUPER_13_unloc_2_RagTag	944059	944153	97	C	rnd-6_family-3097	DNA/Merlin	(306)	1372	1276	711971	1	0.058
###349	30.8	1.1	1.7	SUPER_13_unloc_2_RagTag	946889	947063	174	+	rnd-5_family-2411	LINE/L2	297	470	(1390)	711985	1	0.094
###9161	4.6	0.2	0.4	SUPER_13_unloc_2_RagTag	949638	950859	1219	C	rnd-6_family-10559	LINE/CR1	(1638)	1219	1	711990	1	0.427
###3039	10.1	2.0	2.2	SUPER_13_unloc_2_RagTag	951447	951942	495	+	ltr-1_family-415	LTR/Gypsy	681	1175	(3331)	711992	1	No_ref_available
###353	24.3	1.7	13.9	SUPER_13_unloc_2_RagTag	951988	952221	209	+	rnd-5_family-2647	LTR/Copia	516	724	(2407)	711994	1	No_ref_available
###932	22.9	0.8	1.6	SUPER_13_unloc_2_RagTag	952338	952581	242	C	ltr-1_family-393	LTR/Unknown	(0)	242	1	711996	1	No_ref_available
###764	18.0	8.4	2.1	SUPER_13_unloc_2_RagTag	953729	953955	241	+	ltr-1_family-133	LTR/Copia	1641	1881	(4331)	712000	1	No_ref_available
###3766	14.2	4.9	1.3	SUPER_13_unloc_2_RagTag	955431	956159	755	+	ltr-1_family-366	LTR/Gypsy	3496	4250	(5180)	712002	1	No_ref_available
###266/266	22.600	2.400	11.500	SUPER_13_unloc_2_RagTag	956769	956938	156	+	rnd-6_family-11814	LINE/CR1	1903	2058	(606)	712003/712003	2	0.059
266	22.6	2.4	11.5	SUPER_13_unloc_2_RagTag	956769	956786	79	+	rnd-6_family-11814	LINE/CR1	1903	1981	(683)	712003	1
266	22.6	2.4	11.5	SUPER_13_unloc_2_RagTag	956924	956938	77	+	rnd-6_family-11814	LINE/CR1	1982	2058	(606)	712003	1
###664	21.2	1.2	0.0	SUPER_13_unloc_2_RagTag	956843	957007	167	C	rnd-6_family-11814	LINE/CR1	(673)	1991	1825	712005	1	0.063
###20603	3.8	0.3	0.2	SUPER_13_unloc_2_RagTag	958182	960770	2591	+	rnd-1_family-3	LINE/CR1	1270	3860	(7)	712008	1	0.670
###2740/408	18.516	1.048	0.262	SUPER_13_unloc_2_RagTag	963197	963846	589	+	rnd-6_family-558	DNA/Maverick	12278	12866	(186)	712011/712012	2	0.045
2740	18.2	1.2	0.3	SUPER_13_unloc_2_RagTag	963197	963763	572	+	rnd-6_family-558	DNA/Maverick	12278	12849	(203)	712011	1
408	20.7	0.0	0.0	SUPER_13_unloc_2_RagTag	963765	963846	82	+	rnd-6_family-558	DNA/Maverick	12785	12866	(186)	712012	1
###428/584/614/408/1155/315	32.415	2.067	2.790	SUPER_13_unloc_2_RagTag	965583	971304	2374	C	rnd-6_family-1756	DNA/Maverick	(2236)	10055	3930	712013/712014/712014/712015/712015/712017	6	0.193
428	31.5	2.5	1.4	SUPER_13_unloc_2_RagTag	965583	965865	286	C	rnd-6_family-1756	DNA/Maverick	(2236)	10055	9770	712013	1
584	34.0	1.4	3.2	SUPER_13_unloc_2_RagTag	966677	967190	505	C	rnd-6_family-1756	DNA/Maverick	(3362)	8929	8425	712014	1
614	32.6	2.8	4.5	SUPER_13_unloc_2_RagTag	967472	968040	560	C	rnd-6_family-1756	DNA/Maverick	(4206)	8085	7526	712014	1
408	32.0	2.6	2.3	SUPER_13_unloc_2_RagTag	968689	968995	308	C	rnd-6_family-1756	DNA/Maverick	(5265)	7026	6719	712015	1
1155	31.3	1.6	2.1	SUPER_13_unloc_2_RagTag	969076	969708	630	C	rnd-6_family-1756	DNA/Maverick	(5650)	6641	6012	712015	1
315	21.9	3.7	0.0	SUPER_13_unloc_2_RagTag	971223	971304	85	C	rnd-6_family-1756	DNA/Maverick	(8277)	4014	3930	712017	1
###925/831/2258/1021	31.918	2.764	2.690	SUPER_13_unloc_2_RagTag	970317	975755	4359	C	rnd-6_family-558	DNA/Maverick	(7711)	5341	362	712016/712016/712016/712016	4	0.334
925	35.0	2.1	3.2	SUPER_13_unloc_2_RagTag	970317	971063	739	C	rnd-6_family-558	DNA/Maverick	(7711)	5341	4603	712016	1
831	31.0	2.4	2.6	SUPER_13_unloc_2_RagTag	972430	973092	662	C	rnd-6_family-558	DNA/Maverick	(8753)	4299	3638	712016	1
2258	30.6	3.5	1.9	SUPER_13_unloc_2_RagTag	973389	974739	1372	C	rnd-6_family-558	DNA/Maverick	(9474)	3578	2207	712016	1
1021	30.1	3.3	3.2	SUPER_13_unloc_2_RagTag	974841	975755	1586	C	rnd-6_family-558	DNA/Maverick	(11105)	1947	362	712016	1
###779	27.0	6.8	1.5	SUPER_13_unloc_2_RagTag	982086	982469	404	+	ltr-1_family-414	LTR/Copia	1572	1975	(3657)	712022	1	No_ref_available
###2248	7.0	0.3	0.0	SUPER_13_unloc_2_RagTag	984033	984333	302	C	ltr-1_family-366	LTR/Gypsy	(3507)	5923	5622	712025	1	No_ref_available
###2859/5757	9.864	3.758	3.737	SUPER_13_unloc_2_RagTag	984359	986047	1474	+	ltr-1_family-476	LTR/Copia	4332	5805	(1363)	712026/712026	2	No_ref_available
2859	10.2	0.2	3.2	SUPER_13_unloc_2_RagTag	984359	984843	471	+	ltr-1_family-476	LTR/Copia	4332	4802	(2366)	712026	1
5757	9.7	5.5	4.0	SUPER_13_unloc_2_RagTag	985057	986047	1006	+	ltr-1_family-476	LTR/Copia	4800	5805	(1363)	712026	1
###326	15.6	0.0	1.6	SUPER_13_unloc_2_RagTag	986056	986120	64	+	ltr-1_family-574	LTR/Unknown	187	250	(0)	712027	1	No_ref_available
###1010	17.9	8.6	2.5	SUPER_13_unloc_2_RagTag	989561	989829	285	+	ltr-1_family-480	LTR/Unknown	1	285	(4)	712033	1	No_ref_available
###5657	5.4	2.0	1.3	SUPER_13_unloc_2_RagTag	989869	990614	751	+	ltr-1_family-22	LTR/Gypsy	3369	4119	(1882)	712034	1	No_ref_available
###603	19.3	5.7	0.0	SUPER_13_unloc_2_RagTag	990676	990815	148	C	rnd-6_family-1193	LINE/Penelope	(0)	877	730	712035	1	0.169
###15099	4.5	0.3	0.2	SUPER_13_unloc_2_RagTag	993337	995278	1944	C	rnd-1_family-457	LINE/L2	(3)	1944	1	712039	1	0.998
###12376	0.4	0.6	0.0	SUPER_13_unloc_2_RagTag	995280	996682	1411	C	rnd-6_family-647	LINE/CR1	(0)	2419	1009	712040	1	0.583
###329	9.1	0.0	0.0	SUPER_13_unloc_2_RagTag	999083	999126	44	+	rnd-1_family-84	DNA	1078	1121	(318)	712044	1	0.031
###3929	12.6	2.2	2.4	SUPER_13_unloc_2_RagTag	999231	999896	665	C	rnd-1_family-33	DNA/hAT-Ac	(621)	1064	400	712046	1	0.395
###6270	7.0	1.0	0.1	SUPER_13_unloc_2_RagTag	1000021	1000852	839	+	rnd-1_family-102	DNA/TcMar-Tc2	1	839	(679)	712047	1	0.553
###245	3.6	0.0	0.0	SUPER_13_unloc_2_RagTag	1000875	1000902	28	+	rnd-4_family-506	DNA/TcMar-Mariner	1089	1116	(2128)	712049	1	0.009
###1014	17.1	1.4	8.9	SUPER_13_unloc_2_RagTag	1003270	1003558	269	C	ltr-1_family-72	LTR/Pao	(1906)	4985	4717	712054	1	No_ref_available
###413	13.8	19.5	0.0	SUPER_13_unloc_2_RagTag	1004981	1005067	104	+	ltr-1_family-476	LTR/Copia	3372	3475	(3693)	712057	1	No_ref_available
###442	8.8	0.0	0.0	SUPER_13_unloc_2_RagTag	1005057	1005113	57	+	ltr-1_family-366	LTR/Gypsy	5867	5923	(3507)	712058	1	No_ref_available
###3550	12.3	6.5	3.8	SUPER_13_unloc_2_RagTag	1006431	1007141	729	+	rnd-4_family-900	DNA/TcMar-Fot1	23	751	(200)	712060	1	0.767
###416	28.5	0.0	0.7	SUPER_13_unloc_2_RagTag	1007540	1007677	137	+	rnd-6_family-2144	DNA/CMC-EnSpm	1071	1207	(661)	712062	1	0.073
###520	29.8	0.0	0.7	SUPER_13_unloc_2_RagTag	1009166	1009178	76	C	rnd-6_family-3177	DNA/PIF-ISL2EU	(148)	2676	2601	712069	1	0.027
###232	16.3	14.3	0.0	SUPER_13_unloc_2_RagTag	1011616	1011664	56	+	ltr-1_family-22	LTR/Gypsy	1964	2019	(3982)	712075	1	No_ref_available
###1598	22.8	2.2	1.7	SUPER_13_unloc_2_RagTag	1011775	1012189	417	C	rnd-3_family-164	LINE/CR1	(1721)	877	461	712077	1	0.161
###1183/623/675	17.172	4.466	0.891	SUPER_13_unloc_2_RagTag	1013106	1014124	535	C	rnd-6_family-1293	DNA/PiggyBac	(4)	2150	1	712079/712080/712080	3	0.248
1183	14.4	0.0	0.5	SUPER_13_unloc_2_RagTag	1013106	1013300	194	C	rnd-6_family-1293	DNA/PiggyBac	(4)	2150	1957	712079	1
623	20.9	10.8	1.7	SUPER_13_unloc_2_RagTag	1013299	1013512	233	C	rnd-6_family-1293	DNA/PiggyBac	(1696)	458	226	712080	1
675	14.8	0.0	0.0	SUPER_13_unloc_2_RagTag	1014017	1014124	108	C	rnd-6_family-1293	DNA/PiggyBac	(2046)	108	1	712080	1
###989/686	18.494	5.197	0.845	SUPER_13_unloc_2_RagTag	1014514	1014864	358	+	ltr-1_family-14	LTR/Gypsy	5087	6243	(5281)	712084/712084	2	No_ref_available
989	19.5	5.8	0.0	SUPER_13_unloc_2_RagTag	1014514	1014718	217	+	ltr-1_family-14	LTR/Gypsy	5087	5303	(6221)	712084	1
686	17.0	4.3	2.1	SUPER_13_unloc_2_RagTag	1014727	1014864	141	+	ltr-1_family-14	LTR/Gypsy	6103	6243	(5281)	712084	1
###408	23.3	4.0	4.0	SUPER_13_unloc_2_RagTag	1015408	1015532	125	C	ltr-1_family-14	LTR/Gypsy	(6521)	5003	4879	712088	1	No_ref_available
###1447	7.8	0.0	0.0	SUPER_13_unloc_2_RagTag	1015757	1015947	191	C	ltr-1_family-190	LTR/Unknown	(0)	191	1	712090	1	No_ref_available
###32218	4.6	1.0	0.2	SUPER_13_unloc_2_RagTag	1015948	1019902	3985	+	ltr-1_family-470	LTR/Gypsy	1	3985	(322)	712091	1	No_ref_available
###508	24.5	3.0	3.0	SUPER_13_unloc_2_RagTag	1020707	1020870	142	+	rnd-6_family-1344	LINE/RTE-BovB	249	390	(271)	712094	1	0.215
###6594	6.7	0.9	0.5	SUPER_13_unloc_2_RagTag	1020871	1021755	889	+	rnd-1_family-290	DNA/hAT-hATm	1	889	(422)	712095	1	0.678
###11314	9.8	1.3	0.9	SUPER_13_unloc_2_RagTag	1021762	1022867	1112	+	rnd-1_family-77	DNA/hAT-hATm	209	1320	(571)	712096	1	0.588
###9506	7.2	1.1	0.3	SUPER_13_unloc_2_RagTag	1022868	1024167	1311	C	rnd-1_family-290	DNA/hAT-hATm	(0)	1311	1	712097	1	1.000
###253	20.3	1.4	4.3	SUPER_13_unloc_2_RagTag	1024188	1024259	70	+	rnd-6_family-2070	DNA/hAT-hATm	2	71	(505)	712098	1	0.122
###2295	19.8	0.6	1.1	SUPER_13_unloc_2_RagTag	1024947	1025472	523	+	ltr-1_family-127	LTR/Gypsy	1861	2383	(8490)	712101	1	No_ref_available
###4322	8.9	0.4	0.4	SUPER_13_unloc_2_RagTag	1025864	1026509	844	C	rnd-1_family-264	DNA/RC	(0)	844	1	712103	1	1.000
###1877	9.5	1.3	4.4	SUPER_13_unloc_2_RagTag	1026612	1026918	298	+	rnd-3_family-1276	DNA/Ginger-2	1	298	(1)	712105	1	0.997
###11272	4.7	0.1	0.0	SUPER_13_unloc_2_RagTag	1031307	1032682	1378	C	rnd-5_family-655	DNA/hAT-hATm	(209)	1378	1	712112	1	0.868
###398	24.6	4.3	0.7	SUPER_13_unloc_2_RagTag	1033392	1033530	144	+	rnd-6_family-774	LINE/RTE-BovB	2462	2605	(75)	712114	1	0.054
###400	26.7	3.3	3.3	SUPER_13_unloc_2_RagTag	1033451	1033601	151	+	ltr-1_family-322	LTR/Unknown	318	468	(1908)	712115	1	No_ref_available
###1325	7.5	4.0	9.6	SUPER_13_unloc_2_RagTag	1033782	1034033	239	+	rnd-6_family-5610	SINE/tRNA-Deu-L2	130	368	(149)	712118	1	0.462
###250	20.7	5.2	0.0	SUPER_13_unloc_2_RagTag	1034137	1034194	61	+	rnd-6_family-33	LINE/RTE-BovB	469	529	(284)	712119	1	0.075
###404	23.8	8.3	7.3	SUPER_13_unloc_2_RagTag	1034194	1034455	274	+	rnd-6_family-3278	DNA	24	297	(1563)	712120	1	0.147
###2445	23.4	6.6	2.7	SUPER_13_unloc_2_RagTag	1034823	1035645	854	+	ltr-1_family-371	LTR/Gypsy	6368	7221	(3726)	712122	1	No_ref_available
###2425	19.8	2.3	15.1	SUPER_13_unloc_2_RagTag	1034868	1035753	787	+	rnd-5_family-2647	LTR/Copia	830	1616	(1515)	712123	1	No_ref_available
###3403	15.7	0.6	1.6	SUPER_13_unloc_2_RagTag	1036048	1036670	617	C	rnd-6_family-11814	LINE/CR1	(0)	2664	2048	712125	1	0.232
###271	14.6	0.0	0.0	SUPER_13_unloc_2_RagTag	1036655	1036702	48	+	rnd-6_family-11814	LINE/CR1	1829	1876	(788)	712126	1	0.018
###398	20.8	5.8	1.9	SUPER_13_unloc_2_RagTag	1036706	1036808	107	C	rnd-6_family-3278	DNA	(1730)	130	24	712127	1	0.058
###556/441	26.453	1.889	3.178	SUPER_13_unloc_2_RagTag	1036970	1039646	428	+	rnd-4_family-506	DNA/TcMar-Mariner	138	744	(2500)	712128/712133	2	0.132
556	27.5	0.6	0.6	SUPER_13_unloc_2_RagTag	1036970	1037141	172	+	rnd-4_family-506	DNA/TcMar-Mariner	138	309	(2935)	712128	1
441	24.9	3.8	7.0	SUPER_13_unloc_2_RagTag	1039531	1039646	256	+	rnd-4_family-506	DNA/TcMar-Mariner	489	744	(2500)	712133	1
###12576	3.6	0.1	0.6	SUPER_13_unloc_2_RagTag	1038036	1039538	1495	C	ltr-1_family-350	LTR/Gypsy	(2570)	3179	1685	712132	1	No_ref_available
###1456	17.1	1.8	3.9	SUPER_13_unloc_2_RagTag	1041448	1041733	280	+	rnd-1_family-767	DNA/TcMar-Tc2	67	346	(236)	712136	1	0.481
###369	30.0	3.3	1.6	SUPER_13_unloc_2_RagTag	1041811	1041932	124	+	rnd-5_family-2050	LINE/Dong-R4	2677	2800	(68)	712137	1	0.043
###398	27.9	10.1	2.5	SUPER_13_unloc_2_RagTag	1041922	1042299	406	+	rnd-5_family-367	LINE	78	483	(8)	712138	1	0.827
###3772	4.3	1.8	0.0	SUPER_13_unloc_2_RagTag	1045898	1046386	498	C	rnd-5_family-623	LINE/L2	(0)	498	1	712144	1	1.000
###1605	4.3	4.7	0.0	SUPER_13_unloc_2_RagTag	1047876	1048109	245	C	ltr-1_family-345	LTR/Unknown	(0)	261	17	712148	1	No_ref_available
###1455/22785	4.084	2.181	0.216	SUPER_13_unloc_2_RagTag	1048120	1052997	3758	C	ltr-1_family-346	LTR/Gypsy	(1301)	3758	1	712149/712149	2	No_ref_available
1455	3.8	0.0	0.5	SUPER_13_unloc_2_RagTag	1048120	1048305	185	C	ltr-1_family-346	LTR/Gypsy	(1301)	3758	3574	712149	1
22785	4.1	2.3	0.2	SUPER_13_unloc_2_RagTag	1049591	1052997	3577	C	ltr-1_family-346	LTR/Gypsy	(1482)	3577	1	712149	1
###1956	2.7	0.0	0.4	SUPER_13_unloc_2_RagTag	1052999	1053259	260	C	ltr-1_family-345	LTR/Unknown	(1)	260	1	712151	1	No_ref_available
###443	27.4	13.0	1.0	SUPER_13_unloc_2_RagTag	1053646	1053914	301	C	rnd-5_family-1080	DNA/hAT-Blackjack	(96)	2692	2392	712154	1	0.108
###319	28.1	7.0	8.0	SUPER_13_unloc_2_RagTag	1053756	1053934	338	+	rnd-1_family-500	LINE/Penelope	507	844	(231)	712155	1	0.314
###388	22.9	2.5	8.5	SUPER_13_unloc_2_RagTag	1053935	1054096	153	+	rnd-1_family-678	DNA/RC	74	226	(915)	712156	1	0.134
###9379/7740	5.414	1.585	1.556	SUPER_13_unloc_2_RagTag	1054096	1056895	2369	+	ltr-1_family-366	LTR/Gypsy	6260	8628	(802)	712157/712157	2	No_ref_available
9379	5.8	2.1	2.5	SUPER_13_unloc_2_RagTag	1054096	1055451	1350	+	ltr-1_family-366	LTR/Gypsy	6260	7609	(1821)	712157	1
7740	4.9	0.9	0.3	SUPER_13_unloc_2_RagTag	1055877	1056895	1025	+	ltr-1_family-366	LTR/Gypsy	7604	8628	(802)	712157	1
###320	10.7	0.0	0.0	SUPER_13_unloc_2_RagTag	1055453	1055508	56	C	rnd-5_family-125	DNA/hAT-Tip100	(0)	56	1	712158	1	1.000
###550	16.7	1.0	0.0	SUPER_13_unloc_2_RagTag	1056896	1056997	103	+	rnd-1_family-678	DNA/RC	219	321	(820)	712156	1	0.090
###449/244	27.656	2.428	1.730	SUPER_13_unloc_2_RagTag	1059808	1060182	370	+	rnd-6_family-1773	LINE/Penelope	474	1155	(176)	712164/712164	2	0.278
449	28.8	3.0	0.7	SUPER_13_unloc_2_RagTag	1059808	1060104	304	+	rnd-6_family-1773	LINE/Penelope	474	777	(554)	712164	1
244	22.8	0.0	6.1	SUPER_13_unloc_2_RagTag	1060113	1060182	66	+	rnd-6_family-1773	LINE/Penelope	1090	1155	(176)	712164	1
###598	20.8	2.0	1.4	SUPER_13_unloc_2_RagTag	1060216	1060361	147	C	rnd-6_family-1209	LINE/CR1	(363)	154	8	712165	1	0.284
###1793	11.1	3.2	6.5	SUPER_13_unloc_2_RagTag	1061269	1061616	337	+	rnd-1_family-33	DNA/hAT-Ac	1034	1370	(315)	712171	1	0.200
###471	27.0	13.0	1.0	SUPER_13_unloc_2_RagTag	1062040	1062308	301	C	rnd-5_family-1080	DNA/hAT-Blackjack	(96)	2692	2392	712173	1	0.108
###1390	23.4	4.6	5.0	SUPER_13_unloc_2_RagTag	1062150	1062689	538	+	rnd-1_family-500	LINE/Penelope	507	1044	(31)	712174	1	0.500
###1433	20.8	4.1	3.9	SUPER_13_unloc_2_RagTag	1062329	1062813	486	+	rnd-1_family-678	DNA/RC	74	559	(582)	712175	1	0.426
###2184	22.4	2.0	1.4	SUPER_13_unloc_2_RagTag	1063494	1064577	810	+	rnd-1_family-859	LINE/Penelope	2	811	(3)	712178	1	0.598
###2523	16.9	2.4	1.6	SUPER_13_unloc_2_RagTag	1064706	1065282	582	+	rnd-1_family-422	LINE/Penelope	1	582	(53)	712179	1	0.917
###6619	14.2	1.9	0.4	SUPER_13_unloc_2_RagTag	1066116	1067789	1355	+	rnd-1_family-484	LINE/Penelope	1	1355	(0)	712182	1	1.000
###2194	25.6	0.7	0.7	SUPER_13_unloc_2_RagTag	1070570	1071170	601	+	rnd-6_family-7139	LTR/Gypsy	2542	3142	(5)	712186	1	No_ref_available
###354	22.5	4.5	2.2	SUPER_13_unloc_2_RagTag	1071178	1071309	135	+	rnd-5_family-814	LTR/Gypsy	2816	2950	(1148)	712187	1	No_ref_available
###9281	8.2	0.8	1.8	SUPER_13_unloc_2_RagTag	1073423	1074828	1392	+	rnd-1_family-11	LINE/CR1	1	1392	(699)	712194	1	0.666
###274/4317	6.974	0.281	0.468	SUPER_13_unloc_2_RagTag	1074830	1075531	645	+	rnd-6_family-1000	LINE/CR1	1442	2086	(0)	712195/712195	2	0.309
274	9.5	0.0	0.0	SUPER_13_unloc_2_RagTag	1074830	1074871	42	+	rnd-6_family-1000	LINE/CR1	1442	1483	(603)	712195	1
4317	6.8	0.3	0.5	SUPER_13_unloc_2_RagTag	1074924	1075531	607	+	rnd-6_family-1000	LINE/CR1	1480	2086	(0)	712195	1
###1691	6.5	6.5	0.0	SUPER_13_unloc_2_RagTag	1075534	1075794	278	C	rnd-1_family-11	LINE/CR1	(933)	1158	881	712196	1	0.133
###1052	18.9	1.6	0.9	SUPER_13_unloc_2_RagTag	1075800	1076134	386	+	rnd-1_family-531	LINE/Penelope	3	388	(687)	712197	1	1.345
###506	16.1	0.0	0.4	SUPER_13_unloc_2_RagTag	1076229	1076338	105	C	rnd-5_family-169	LINE/Penelope	(111)	106	2	712198	1	0.209
###490	14.2	7.0	3.3	SUPER_13_unloc_2_RagTag	1076234	1076372	139	+	rnd-6_family-2229	LINE/Penelope	103	241	(31)	712199	1	0.594
###939	17.4	4.5	0.5	SUPER_13_unloc_2_RagTag	1079651	1079884	223	C	rnd-5_family-26	LINE/CR1	(1)	872	650	712205	1	0.255
###1380	21.1	4.5	1.8	SUPER_13_unloc_2_RagTag	1079904	1080280	387	+	rnd-1_family-59	LINE/CR1	1311	1697	(2463)	712206	1	0.093
###1831/5499/2039	14.882	4.687	2.901	SUPER_13_unloc_2_RagTag	1080887	1089541	1836	+	ltr-1_family-453	LTR/Pao	8648	10483	(108)	712208/712208/712208	3	No_ref_available
1831	14.1	5.7	8.2	SUPER_13_unloc_2_RagTag	1080887	1081325	429	+	ltr-1_family-453	LTR/Pao	8648	9076	(1515)	712208	1
5499	15.5	4.7	1.0	SUPER_13_unloc_2_RagTag	1084738	1085812	1114	+	ltr-1_family-453	LTR/Pao	9066	10179	(412)	712208	1
2039	11.6	0.0	0.0	SUPER_13_unloc_2_RagTag	1089224	1089541	318	+	ltr-1_family-453	LTR/Pao	10166	10483	(108)	712208	1
###24467	5.9	0.2	0.3	SUPER_13_unloc_2_RagTag	1081349	1084734	3384	+	rnd-5_family-920	LINE/RTE-BovB	1	3384	(0)	712209	1	1.000
###18798	7.4	0.2	0.1	SUPER_13_unloc_2_RagTag	1085835	1089222	3384	+	rnd-1_family-1	LINE/RTE-BovB	1	3384	(0)	712211	1	1.382
###283	19.3	0.0	4.6	SUPER_13_unloc_2_RagTag	1090474	1090587	109	+	ltr-1_family-322	LTR/Unknown	2015	2123	(253)	712216	1	No_ref_available
###255	24.9	1.7	6.3	SUPER_13_unloc_2_RagTag	1090622	1090737	111	+	rnd-4_family-506	DNA/TcMar-Mariner	505	615	(2629)	712217	1	0.034
###323	33.7	4.8	5.3	SUPER_13_unloc_2_RagTag	1092118	1093072	951	+	rnd-6_family-6579	DNA/PiggyBac	1738	2688	(650)	712221	1	0.285
###1747	15.6	3.7	4.3	SUPER_13_unloc_2_RagTag	1093872	1094247	374	+	rnd-1_family-11	LINE/CR1	654	1027	(1064)	712222	1	0.179
###677	22.6	0.6	0.6	SUPER_13_unloc_2_RagTag	1095707	1095884	178	+	rnd-1_family-77	DNA/hAT-hATm	557	734	(1157)	712225	1	0.094
###2335	15.1	1.2	7.7	SUPER_13_unloc_2_RagTag	1095895	1096403	478	C	rnd-6_family-3669	DNA/hAT-hATm	(0)	505	28	712226	1	0.947
###336	15.3	1.4	0.0	SUPER_13_unloc_2_RagTag	1096891	1096962	73	C	rnd-5_family-3365	DNA/CMC-Chapaev-3	(101)	515	443	712228	1	0.119
###764	15.6	5.7	8.9	SUPER_13_unloc_2_RagTag	1097284	1097588	250	+	rnd-5_family-2647	LTR/Copia	13	262	(2869)	712229	1	No_ref_available
###6393/6770/2656/3240	5.446	2.251	1.272	SUPER_13_unloc_2_RagTag	1098328	1104296	2828	C	rnd-5_family-2647	LTR/Copia	(0)	3131	304	712231/712233/712233/712233	4	No_ref_available
6393	4.4	4.2	0.3	SUPER_13_unloc_2_RagTag	1098328	1099221	929	C	rnd-5_family-2647	LTR/Copia	(0)	3131	2203	712231	1
6770	5.0	0.1	0.2	SUPER_13_unloc_2_RagTag	1100525	1101423	898	C	rnd-5_family-2647	LTR/Copia	(925)	2206	1309	712233	1
2656	8.0	3.5	7.5	SUPER_13_unloc_2_RagTag	1102963	1103474	493	C	rnd-5_family-2647	LTR/Copia	(1821)	1310	818	712233	1
3240	8.2	1.4	1.2	SUPER_13_unloc_2_RagTag	1103780	1104296	518	C	rnd-5_family-2647	LTR/Copia	(2310)	821	304	712233	1
###510	19.5	26.9	0.7	SUPER_13_unloc_2_RagTag	1104392	1104618	286	C	rnd-5_family-2647	LTR/Copia	(2816)	315	30	712233	1	No_ref_available
###341	17.0	3.3	5.3	SUPER_13_unloc_2_RagTag	1104646	1104742	149	C	rnd-5_family-2647	LTR/Copia	(2815)	316	168	712236	1	No_ref_available
###1442	7.3	1.5	0.0	SUPER_13_unloc_2_RagTag	1106514	1106717	207	C	rnd-1_family-59	LINE/CR1	(3333)	827	621	712240	1	0.050
###3718	5.9	1.7	0.3	SUPER_13_unloc_2_RagTag	1106722	1107410	866	C	rnd-5_family-4740	LTR/Gypsy	(0)	2145	1280	712241	1	No_ref_available
###1004	9.2	0.0	1.3	SUPER_13_unloc_2_RagTag	1108874	1109027	152	C	rnd-6_family-1887	DNA/TcMar-Tc4	(0)	738	587	712249	1	0.206
###1008	25.7	0.9	5.5	SUPER_13_unloc_2_RagTag	1109089	1109528	421	+	rnd-6_family-100	LINE/Penelope	59	479	(780)	712250	1	0.334
###2178	14.4	0.4	1.4	SUPER_13_unloc_2_RagTag	1109676	1110365	503	+	rnd-1_family-263	LINE/Penelope	1	503	(62)	712251	1	1.644
###281	21.8	5.1	0.0	SUPER_13_unloc_2_RagTag	1110319	1110396	82	C	rnd-1_family-77	DNA/hAT-hATm	(1000)	891	810	712252	1	0.043
###558	7.9	0.0	0.0	SUPER_13_unloc_2_RagTag	1114464	1114539	76	C	ltr-1_family-366	LTR/Gypsy	(5824)	3606	3531	712261	1	No_ref_available
###280	22.5	1.0	5.0	SUPER_13_unloc_2_RagTag	1116063	1116165	99	C	rnd-6_family-2216	DNA	(581)	100	2	712264	1	0.145
###840	14.5	0.6	3.0	SUPER_13_unloc_2_RagTag	1117991	1118161	167	C	rnd-6_family-2307	LTR/Pao	(1807)	181	15	712270	1	No_ref_available
###1368	15.8	0.0	0.0	SUPER_13_unloc_2_RagTag	1119797	1120042	246	+	rnd-4_family-360	LINE/L2	1	246	(427)	712273	1	0.366
###1117	23.1	2.3	1.3	SUPER_13_unloc_2_RagTag	1120877	1121178	305	+	rnd-4_family-360	LINE/L2	243	547	(126)	712273	1	0.453
###613	20.6	1.5	10.1	SUPER_13_unloc_2_RagTag	1121965	1122169	189	+	rnd-6_family-2307	LTR/Pao	185	373	(1615)	712278	1	No_ref_available
###355	21.6	1.9	1.0	SUPER_13_unloc_2_RagTag	1124230	1124332	104	+	ltr-1_family-356	LTR/Copia	4836	4939	(1824)	712282	1	No_ref_available
###1022	23.7	2.7	2.7	SUPER_13_unloc_2_RagTag	1124539	1124872	334	C	rnd-6_family-469	LINE/Penelope	(617)	352	19	712284	1	0.345
###971/2935	16.465	8.983	0.958	SUPER_13_unloc_2_RagTag	1124975	1126147	1113	C	rnd-6_family-1002	LINE/Penelope	(122)	2648	1401	712285/712285	2	0.402
971	18.1	17.8	0.9	SUPER_13_unloc_2_RagTag	1124975	1125403	501	C	rnd-6_family-1002	LINE/Penelope	(122)	2648	2148	712285	1
2935	15.3	2.7	1.0	SUPER_13_unloc_2_RagTag	1125546	1126147	612	C	rnd-6_family-1002	LINE/Penelope	(758)	2012	1401	712285	1
###526	16.8	0.0	1.8	SUPER_13_unloc_2_RagTag	1125433	1125547	113	+	rnd-6_family-469	LINE/Penelope	843	955	(14)	712286	1	0.117
###2971/5743	9.174	1.412	1.819	SUPER_13_unloc_2_RagTag	1126307	1127716	1336	C	rnd-1_family-102	DNA/TcMar-Tc2	(0)	1518	3	712288/712288	2	0.880
2971	9.8	1.6	4.7	SUPER_13_unloc_2_RagTag	1126307	1126807	486	C	rnd-1_family-102	DNA/TcMar-Tc2	(0)	1518	1033	712288	1
5743	8.8	1.3	0.1	SUPER_13_unloc_2_RagTag	1126877	1127716	850	C	rnd-1_family-102	DNA/TcMar-Tc2	(666)	852	3	712288	1
###3977	11.7	1.5	2.4	SUPER_13_unloc_2_RagTag	1127843	1128510	662	+	rnd-1_family-33	DNA/hAT-Ac	400	1061	(624)	712291	1	0.393
###1139/10045	1.850	0.450	1.531	SUPER_13_unloc_2_RagTag	1129556	1131153	1379	+	rnd-6_family-11815	DNA/hAT-Ac	1	1379	(0)	712294/712295	2	1.000
1139	1.4	0.0	0.0	SUPER_13_unloc_2_RagTag	1129556	1129694	139	+	rnd-6_family-11815	DNA/hAT-Ac	1	139	(1240)	712294	1
10045	1.9	0.5	1.7	SUPER_13_unloc_2_RagTag	1129898	1131153	1241	+	rnd-6_family-11815	DNA/hAT-Ac	139	1379	(0)	712295	1
###4867	8.1	0.1	0.0	SUPER_13_unloc_2_RagTag	1131343	1132010	669	C	ltr-1_family-476	LTR/Copia	(3905)	3263	2595	712296	1	No_ref_available
###4831	11.8	1.9	2.4	SUPER_13_unloc_2_RagTag	1132065	1132934	866	+	ltr-1_family-290	LTR/Gypsy	1567	2432	(9038)	712298	1	No_ref_available
###10686	3.3	2.7	0.5	SUPER_13_unloc_2_RagTag	1134296	1135888	1669	C	ltr-1_family-424	LTR/Gypsy	(401)	6307	4639	712302	1	No_ref_available
###2745/264	19.889	1.631	12.181	SUPER_13_unloc_2_RagTag	1138080	1143870	843	+	ltr-1_family-366	LTR/Gypsy	7037	8236	(1194)	712303/712306	2	No_ref_available
2745	20.4	1.7	12.7	SUPER_13_unloc_2_RagTag	1138080	1138971	805	+	ltr-1_family-366	LTR/Gypsy	7037	7841	(1589)	712303	1
264	7.9	0.0	0.0	SUPER_13_unloc_2_RagTag	1143833	1143870	38	+	ltr-1_family-366	LTR/Gypsy	8199	8236	(1194)	712306	1
###7358	3.6	5.1	0.3	SUPER_13_unloc_2_RagTag	1140627	1142250	1143	C	rnd-1_family-953	DNA/TcMar-m44	(0)	1143	1	712304	1	1.000
###11384	7.9	1.3	2.2	SUPER_13_unloc_2_RagTag	1147050	1148751	1686	+	ltr-1_family-314	DNA/Sola-2	8552	10237	(3987)	712310	1	0.119
###234	8.6	0.0	0.0	SUPER_13_unloc_2_RagTag	1148721	1148755	35	C	ltr-1_family-314	DNA/Sola-2	(2999)	11225	11191	712311	1	0.002
###2424	18.9	7.5	3.0	SUPER_13_unloc_2_RagTag	1149920	1150600	711	+	rnd-5_family-2811	DNA/TcMar-Tigger	71	781	(798)	712313	1	0.450
###916	19.7	5.5	0.8	SUPER_13_unloc_2_RagTag	1150733	1150967	246	+	ltr-1_family-127	LTR/Gypsy	1765	2010	(8863)	712314	1	No_ref_available
###963	27.9	2.9	2.5	SUPER_13_unloc_2_RagTag	1151919	1152477	561	+	rnd-1_family-827	LINE/L2	151	711	(170)	712316	1	0.637
###12537	5.2	1.3	0.3	SUPER_13_unloc_2_RagTag	1152482	1154150	1685	+	rnd-1_family-33	DNA/hAT-Ac	1	1685	(0)	712317	1	1.000
###1112	25.4	0.6	7.8	SUPER_13_unloc_2_RagTag	1154984	1155104	473	+	rnd-4_family-506	DNA/TcMar-Mariner	489	961	(2281)	712320	1	0.146
###405	12.9	0.0	1.4	SUPER_13_unloc_2_RagTag	1155667	1155737	70	C	rnd-6_family-3669	DNA/hAT-hATm	(408)	97	28	712322	1	0.139
###933	9.0	16.9	0.0	SUPER_13_unloc_2_RagTag	1156259	1156436	208	+	rnd-1_family-311	DNA/hAT-Ac	1	208	(0)	712325	1	1.000
###481	25.4	1.1	0.5	SUPER_13_unloc_2_RagTag	1156517	1156706	191	+	rnd-5_family-1925	LINE/CR1	714	904	(394)	712326	1	0.147
###236	7.3	4.9	0.0	SUPER_13_unloc_2_RagTag	1157438	1157478	43	C	rnd-6_family-1091	DNA/hAT-Ac	(29)	554	512	712329	1	0.074
###697	18.6	0.6	0.6	SUPER_13_unloc_2_RagTag	1159288	1159455	168	C	rnd-1_family-215	DNA/hAT-Ac	(224)	279	112	712331	1	0.334
###1356	15.9	0.4	0.8	SUPER_13_unloc_2_RagTag	1159454	1159706	252	+	rnd-1_family-87	DNA/hAT-Tip100	151	402	(123)	712332	1	0.480
###362	16.5	0.0	3.1	SUPER_13_unloc_2_RagTag	1159853	1159952	97	C	rnd-5_family-1940	DNA/RC	(158)	124	28	712333	1	0.344
###945/2330	6.523	0.918	0.000	SUPER_13_unloc_2_RagTag	1161227	1161671	450	+	rnd-1_family-924	DNA/hAT-hAT19	1	547	(3)	712337/712338	2	0.818
945	7.9	1.4	0.0	SUPER_13_unloc_2_RagTag	1161227	1161365	141	+	rnd-1_family-924	DNA/hAT-hAT19	1	141	(409)	712337	1
2330	5.9	0.7	0.0	SUPER_13_unloc_2_RagTag	1161365	1161671	309	+	rnd-1_family-924	DNA/hAT-hAT19	239	547	(3)	712338	1
###960	14.8	2.7	1.0	SUPER_13_unloc_2_RagTag	1162004	1162227	214	C	rnd-1_family-264	DNA/RC	(0)	844	631	712340	1	0.254
###1611	12.5	1.5	0.2	SUPER_13_unloc_2_RagTag	1162348	1162903	311	C	rnd-1_family-360	DNA/RC	(286)	311	1	712341	1	0.521
###529	28.7	2.4	2.4	SUPER_13_unloc_2_RagTag	1163057	1163411	346	+	rnd-5_family-3730	DNA/TcMar-Mariner	1	346	(180)	712342	1	0.445
###1009	31.6	3.8	2.3	SUPER_13_unloc_2_RagTag	1163413	1164392	888	+	rnd-5_family-3730	DNA/TcMar-Mariner	315	1202	(151)	712343	1	1.141
###1317	22.3	10.3	4.1	SUPER_13_unloc_2_RagTag	1164653	1164865	509	+	rnd-1_family-500	LINE/Penelope	497	1005	(70)	712344	1	0.473
###1334	19.4	1.1	1.4	SUPER_13_unloc_2_RagTag	1164866	1165148	282	+	rnd-1_family-678	DNA/RC	123	404	(737)	712345	1	0.247
###3651	13.0	3.2	0.6	SUPER_13_unloc_2_RagTag	1165774	1166491	750	C	rnd-1_family-387	DNA/TcMar-Tigger	(138)	750	1	712347	1	1.214
###563/249	25.870	10.541	0.770	SUPER_13_unloc_2_RagTag	1166757	1167441	547	+	rnd-6_family-1773	LINE/Penelope	755	1301	(30)	712348/712348	2	0.411
563	25.6	9.1	1.1	SUPER_13_unloc_2_RagTag	1166757	1167108	380	+	rnd-6_family-1773	LINE/Penelope	755	1134	(197)	712348	1
249	26.5	13.9	0.0	SUPER_13_unloc_2_RagTag	1167291	1167441	172	+	rnd-6_family-1773	LINE/Penelope	1130	1301	(30)	712348	1
###718	17.3	15.0	0.0	SUPER_13_unloc_2_RagTag	1167112	1167284	199	+	rnd-1_family-22	DNA/CMC-EnSpm	2	200	(8)	712349	1	0.957
###406/2738/793	22.029	5.118	2.361	SUPER_13_unloc_2_RagTag	1168226	1171742	1399	+	rnd-4_family-2135	DNA/Sola-2	172	3126	(205)	712350/712354/712355	3	0.420
406	24.1	5.6	1.1	SUPER_13_unloc_2_RagTag	1168226	1168405	188	+	rnd-4_family-2135	DNA/Sola-2	172	359	(2972)	712350	1
2738	21.2	5.0	2.4	SUPER_13_unloc_2_RagTag	1170500	1171317	839	+	rnd-4_family-2135	DNA/Sola-2	1790	2628	(703)	712354	1
793	24.6	5.2	4.0	SUPER_13_unloc_2_RagTag	1171375	1171742	372	+	rnd-4_family-2135	DNA/Sola-2	2755	3126	(205)	712355	1
###636	17.6	0.0	1.5	SUPER_13_unloc_2_RagTag	1174128	1174265	136	C	ltr-1_family-513	DNA/RC	(878)	169	34	712364	1	0.130
###313	14.5	1.6	1.6	SUPER_13_unloc_2_RagTag	1175081	1175143	63	+	rnd-6_family-1002	LINE/Penelope	78	140	(2630)	712368	1	0.023
###923	22.7	1.1	11.5	SUPER_13_unloc_2_RagTag	1176804	1177176	338	C	rnd-1_family-678	DNA/RC	(578)	563	226	712372	1	0.296
###887	22.7	10.6	1.1	SUPER_13_unloc_2_RagTag	1182710	1183039	361	C	ltr-1_family-415	LTR/Gypsy	(3343)	1163	803	712377	1	No_ref_available
###19329	13.0	1.4	0.4	SUPER_13_unloc_2_RagTag	1183335	1186493	3190	C	ltr-1_family-209	LTR/Gypsy	(19)	4062	873	712379	1	No_ref_available
###292	12.8	0.0	0.0	SUPER_13_unloc_2_RagTag	1186581	1186627	47	+	ltr-1_family-209	LTR/Gypsy	2460	2506	(1575)	712380	1	No_ref_available
###2156	6.8	0.6	0.3	SUPER_13_unloc_2_RagTag	1186626	1186949	325	+	rnd-1_family-669	DNA/CMC-Transib	402	726	(0)	712381	1	0.448
###230	20.3	4.5	3.0	SUPER_13_unloc_2_RagTag	1187825	1187890	67	+	ltr-1_family-453	LTR/Pao	2967	3033	(7558)	712385	1	No_ref_available
###334	6.4	0.0	0.0	SUPER_13_unloc_2_RagTag	1187863	1187909	47	C	rnd-5_family-3792	DNA/P	(3090)	49	3	712386	1	0.015
###5267	11.2	7.4	1.1	SUPER_13_unloc_2_RagTag	1188681	1189617	995	+	rnd-5_family-1393	DNA/PiggyBac	1	995	(1)	712389	1	0.999
###474	7.8	0.0	0.0	SUPER_13_unloc_2_RagTag	1189808	1189884	77	+	ltr-1_family-530	DNA/RC	304	380	(0)	712391	1	0.203
###3685/8308	5.720	0.372	0.000	SUPER_13_unloc_2_RagTag	1189884	1191461	1599	C	ltr-1_family-402	LTR/Gypsy	(2)	4333	2010	712392/712392	2	No_ref_available
3685	8.3	1.1	0.0	SUPER_13_unloc_2_RagTag	1189884	1190422	545	C	ltr-1_family-402	LTR/Gypsy	(2)	4333	3789	712392	1
8308	4.4	0.0	0.0	SUPER_13_unloc_2_RagTag	1190408	1191461	1054	C	ltr-1_family-402	LTR/Gypsy	(1272)	3063	2010	712392	1
###1019	9.6	0.6	0.0	SUPER_13_unloc_2_RagTag	1191460	1191615	157	C	ltr-1_family-327	LTR/Gypsy	(4990)	157	1	712393	1	No_ref_available
###2314	10.4	4.0	1.4	SUPER_13_unloc_2_RagTag	1191617	1192031	426	C	ltr-1_family-326	LTR/Unknown	(7)	514	89	712394	1	No_ref_available
###4924	4.2	0.7	0.1	SUPER_13_unloc_2_RagTag	1192032	1192701	1176	+	rnd-1_family-679	DNA/CMC-Chapaev-3	1	1176	(0)	712395	1	1.000
###4997	6.3	1.1	0.8	SUPER_13_unloc_2_RagTag	1192700	1193605	773	+	rnd-1_family-667	DNA/CMC-Chapaev-3	1	773	(1)	712396	1	0.999
###651/9164	13.899	0.850	1.228	SUPER_13_unloc_2_RagTag	1193606	1198366	1675	+	rnd-6_family-558	DNA/Maverick	10181	11855	(1197)	712397/712402	2	0.128
651	10.5	0.0	0.0	SUPER_13_unloc_2_RagTag	1193606	1193699	94	+	rnd-6_family-558	DNA/Maverick	10181	10274	(2778)	712397	1
9164	14.1	0.9	1.3	SUPER_13_unloc_2_RagTag	1196775	1198366	1585	+	rnd-6_family-558	DNA/Maverick	10271	11855	(1197)	712402	1
###646/4926	5.578	0.358	1.163	SUPER_13_unloc_2_RagTag	1193698	1196780	750	C	ltr-1_family-22	LTR/Gypsy	(1883)	4118	3369	712398/712398	2	No_ref_available
646	3.7	0.0	0.0	SUPER_13_unloc_2_RagTag	1193698	1193778	81	C	ltr-1_family-22	LTR/Gypsy	(1883)	4118	4038	712398	1
4926	5.8	0.4	1.3	SUPER_13_unloc_2_RagTag	1196095	1196780	680	C	ltr-1_family-22	LTR/Gypsy	(1953)	4048	3369	712398	1
###453	3.7	0.0	0.0	SUPER_13_unloc_2_RagTag	1194333	1194386	54	+	ltr-1_family-22	LTR/Gypsy	2150	2203	(3798)	712399	1	No_ref_available
###1647	11.7	0.7	2.9	SUPER_13_unloc_2_RagTag	1194341	1194623	277	C	rnd-3_family-716	LINE/CR1	(0)	840	564	712400	1	0.330
###793	10.0	0.0	0.0	SUPER_13_unloc_2_RagTag	1195152	1195271	120	+	rnd-3_family-164	LINE/CR1	2445	2564	(34)	712401	1	0.046
###873/741	15.650	1.604	4.755	SUPER_13_unloc_2_RagTag	1198537	1198956	358	+	rnd-6_family-2307	LTR/Pao	3	373	(1615)	712403/712403	2	No_ref_available
873	15.7	0.0	2.8	SUPER_13_unloc_2_RagTag	1198537	1198720	179	+	rnd-6_family-2307	LTR/Pao	3	181	(1807)	712403	1
741	15.6	3.2	6.7	SUPER_13_unloc_2_RagTag	1198772	1198956	179	+	rnd-6_family-2307	LTR/Pao	195	373	(1615)	712403	1
###13898	2.4	0.1	0.1	SUPER_13_unloc_2_RagTag	1200954	1202652	1699	C	rnd-6_family-1563	LTR/ERVK	(0)	1699	1	712406	1	No_ref_available
###1451	28.0	2.4	1.7	SUPER_13_unloc_2_RagTag	1202654	1203235	586	+	rnd-1_family-1017	DNA/CMC-Transib	70	655	(32)	712407	1	0.853
###360	33.9	2.6	0.0	SUPER_13_unloc_2_RagTag	1203356	1203550	200	+	rnd-5_family-349	DNA/CMC-Transib	136	335	(1240)	712408	1	0.127
###837	30.2	1.3	3.6	SUPER_13_unloc_2_RagTag	1203621	1204104	616	+	rnd-6_family-1060	DNA/CMC-Transib	448	1063	(232)	712409	1	0.476
###774	25.9	0.4	0.8	SUPER_13_unloc_2_RagTag	1204246	1204561	467	+	rnd-1_family-669	DNA/CMC-Transib	23	489	(661)	712410	1	0.643
###4548	3.7	0.0	0.0	SUPER_13_unloc_2_RagTag	1205528	1206092	565	+	rnd-6_family-1563	LTR/ERVK	1135	1699	(0)	712411	1	No_ref_available
###3562	6.7	1.0	0.4	SUPER_13_unloc_2_RagTag	1207780	1208271	495	C	ltr-1_family-403	LTR/Copia	(1391)	3118	2624	712416	1	No_ref_available
###7456	4.9	0.3	0.2	SUPER_13_unloc_2_RagTag	1212069	1213063	996	C	rnd-5_family-1393	DNA/PiggyBac	(0)	996	1	712420	1	1.000
###4638	8.2	1.2	3.1	SUPER_13_unloc_2_RagTag	1216196	1216922	714	C	ltr-1_family-403	LTR/Copia	(1879)	2630	1917	712416	1	No_ref_available
###13091	10.4	3.8	0.7	SUPER_13_unloc_2_RagTag	1219445	1221564	2185	C	ltr-1_family-138	LTR/Copia	(4720)	4702	2518	712424	1	No_ref_available
###1056/2959	11.419	1.424	0.429	SUPER_13_unloc_2_RagTag	1221920	1222890	710	+	rnd-5_family-5113	DNA/TcMar-Pogo	2	798	(13)	712426/712427	2	0.875
1056	14.6	1.0	0.5	SUPER_13_unloc_2_RagTag	1221920	1222125	207	+	rnd-5_family-5113	DNA/TcMar-Pogo	2	208	(603)	712426	1
2959	10.1	1.6	0.4	SUPER_13_unloc_2_RagTag	1222394	1222890	503	+	rnd-5_family-5113	DNA/TcMar-Pogo	296	798	(13)	712427	1
###414	13.9	1.3	0.0	SUPER_13_unloc_2_RagTag	1225421	1225499	80	+	rnd-6_family-2144	DNA/CMC-EnSpm	1305	1384	(484)	712429	1	0.043
###980/441	13.915	0.000	0.000	SUPER_13_unloc_2_RagTag	1225469	1226570	207	+	rnd-6_family-2144	DNA/CMC-EnSpm	1071	1303	(565)	712430/712435	2	0.111
980	15.2	0.0	0.0	SUPER_13_unloc_2_RagTag	1225469	1225605	137	+	rnd-6_family-2144	DNA/CMC-EnSpm	1071	1207	(661)	712430	1
441	11.4	0.0	0.0	SUPER_13_unloc_2_RagTag	1226501	1226570	70	+	rnd-6_family-2144	DNA/CMC-EnSpm	1234	1303	(565)	712435	1
###679	15.8	14.8	6.3	SUPER_13_unloc_2_RagTag	1225606	1225841	255	C	rnd-4_family-703	DNA/hAT-Tip100	(3)	257	3	712431	1	0.981
###844	26.9	0.6	1.9	SUPER_13_unloc_2_RagTag	1228595	1228905	307	+	rnd-6_family-774	LINE/RTE-BovB	2299	2605	(75)	712445	1	0.115
###334	26.8	2.0	4.7	SUPER_13_unloc_2_RagTag	1228829	1228981	149	+	ltr-1_family-322	LTR/Unknown	325	473	(1903)	712446	1	No_ref_available
###905	26.5	1.7	6.2	SUPER_13_unloc_2_RagTag	1230586	1231056	451	+	rnd-4_family-506	DNA/TcMar-Mariner	489	939	(2305)	712450	1	0.139
###6147	3.9	0.2	0.2	SUPER_13_unloc_2_RagTag	1231085	1231904	820	C	rnd-1_family-333	LINE/Penelope	(0)	820	1	712452	1	1.000
###900	0.0	0.0	0.9	SUPER_13_unloc_2_RagTag	1231921	1232029	108	+	rnd-1_family-333	LINE/Penelope	713	820	(0)	712453	1	0.132
###450	31.0	0.0	4.5	SUPER_13_unloc_2_RagTag	1232131	1232360	220	+	rnd-4_family-506	DNA/TcMar-Mariner	510	729	(2515)	712455	1	0.068
###1592	12.4	4.0	0.7	SUPER_13_unloc_2_RagTag	1232360	1232635	285	C	ltr-1_family-550	LTR/Gypsy	(3208)	759	475	712456	1	No_ref_available
###1506	12.2	0.8	0.0	SUPER_13_unloc_2_RagTag	1236569	1236823	257	C	rnd-1_family-923	LINE/RTE-BovB	(37)	257	1	712461	1	0.874
###1018/709	13.847	0.346	0.000	SUPER_13_unloc_2_RagTag	1237359	1237636	282	C	rnd-5_family-854	DNA/TcMar-m44	(4)	940	3	712464/712465	2	0.299
1018	15.0	0.0	0.0	SUPER_13_unloc_2_RagTag	1237359	1237531	173	C	rnd-5_family-854	DNA/TcMar-m44	(4)	940	768	712464	1
709	12.0	0.9	0.0	SUPER_13_unloc_2_RagTag	1237529	1237636	109	C	rnd-5_family-854	DNA/TcMar-m44	(833)	111	3	712465	1
###5582	12.4	3.7	0.7	SUPER_13_unloc_2_RagTag	1240211	1241167	985	C	ltr-1_family-453	LTR/Pao	(639)	9952	8968	712472	1	No_ref_available
###1806	16.0	0.6	1.7	SUPER_13_unloc_2_RagTag	1242763	1243111	345	+	rnd-1_family-167	DNA/hAT-Ac	1	345	(117)	712475	1	0.747
###280	7.7	0.0	0.0	SUPER_13_unloc_2_RagTag	1243568	1243606	39	+	ltr-1_family-350	LTR/Gypsy	2072	2110	(3639)	712477	1	No_ref_available
###1346	13.7	0.5	0.0	SUPER_13_unloc_2_RagTag	1243607	1243825	220	C	ltr-1_family-350	LTR/Gypsy	(3845)	1904	1685	712478	1	No_ref_available
###305	6.4	0.0	0.0	SUPER_13_unloc_2_RagTag	1243977	1244023	47	+	rnd-6_family-3236	DNA/CMC-Transib	592	638	(2993)	712480	1	0.013
###4692	8.9	1.0	0.2	SUPER_13_unloc_2_RagTag	1245025	1246158	726	C	rnd-1_family-669	DNA/CMC-Transib	(0)	726	1	712487	1	1.000
###851	8.4	8.2	1.8	SUPER_13_unloc_2_RagTag	1246275	1246432	168	+	rnd-6_family-1091	DNA/hAT-Ac	395	562	(21)	712489	1	0.288
###290	24.4	1.3	0.0	SUPER_13_unloc_2_RagTag	1248332	1248409	79	+	rnd-1_family-7	LINE/RTE-BovB	5	83	(3242)	712491	1	0.024
###2369	13.6	0.7	0.5	SUPER_13_unloc_2_RagTag	1248405	1248811	408	C	ltr-1_family-476	LTR/Copia	(3903)	3265	2858	712492	1	No_ref_available
###2352	12.6	1.7	2.5	SUPER_13_unloc_2_RagTag	1248826	1249232	404	C	ltr-1_family-316	DNA/hAT-Charlie	(1828)	6164	5761	712493	1	0.051
###799	13.7	0.0	0.0	SUPER_13_unloc_2_RagTag	1249229	1249352	124	+	rnd-5_family-227	LINE/RTE-BovB	79	202	(3109)	712494	1	0.037
###1583	13.6	3.4	0.0	SUPER_13_unloc_2_RagTag	1249366	1249629	273	C	ltr-1_family-550	LTR/Gypsy	(3214)	753	481	712495	1	No_ref_available
###4145	18.6	5.0	0.1	SUPER_13_unloc_2_RagTag	1249627	1250576	997	+	rnd-4_family-21	LINE/RTE-BovB	251	1247	(1)	712496	1	0.799
###248	5.3	0.0	2.6	SUPER_13_unloc_2_RagTag	1253302	1253340	38	C	rnd-3_family-1276	DNA/Ginger-2	(259)	40	3	712499	1	0.127
###4246/3231	3.057	1.551	0.085	SUPER_13_unloc_2_RagTag	1255110	1256049	970	+	rnd-5_family-1393	DNA/PiggyBac	5	996	(0)	712502/712503	2	0.974
4246	3.1	2.7	0.0	SUPER_13_unloc_2_RagTag	1255110	1255658	564	+	rnd-5_family-1393	DNA/PiggyBac	5	568	(428)	712502	1
3231	3.0	0.0	0.2	SUPER_13_unloc_2_RagTag	1255643	1256049	406	+	rnd-5_family-1393	DNA/PiggyBac	591	996	(0)	712503	1
###25073	4.6	0.2	0.2	SUPER_13_unloc_2_RagTag	1257598	1260923	3324	+	rnd-1_family-7	LINE/RTE-BovB	1	3324	(1)	712506	1	1.000
###972	19.8	0.0	0.5	SUPER_13_unloc_2_RagTag	1261287	1261474	187	C	rnd-3_family-85	SINE/tRNA	(0)	235	49	712508	1	0.796
###240	17.5	0.0	0.0	SUPER_13_unloc_2_RagTag	1261507	1261546	40	C	rnd-6_family-1457	SINE/tRNA	(181)	49	10	712509	1	0.174
###673	13.0	0.7	7.1	SUPER_13_unloc_2_RagTag	1262533	1262681	140	C	rnd-3_family-15	DNA/hAT-Tip100	(124)	141	2	712511	1	0.528
###726	22.3	5.0	5.0	SUPER_13_unloc_2_RagTag	1262686	1262926	241	C	rnd-3_family-391	DNA/hAT-Tip100	(43)	241	1	712512	1	0.849
###2687	12.0	0.0	0.5	SUPER_13_unloc_2_RagTag	1263818	1264253	434	C	rnd-6_family-1097	DNA/hAT-hATm	(0)	440	7	712518	1	0.986
###746	7.3	0.0	1.8	SUPER_13_unloc_2_RagTag	1264264	1264375	110	+	rnd-6_family-1311	DNA/hAT-hATm	3	112	(662)	712519	1	0.142
###2274/4587	11.135	2.848	0.591	SUPER_13_unloc_2_RagTag	1264531	1265773	1185	C	rnd-6_family-2388	DNA/hAT-hATm	(0)	1288	1	712521/712521	2	0.920
2274	12.7	0.5	0.2	SUPER_13_unloc_2_RagTag	1264531	1264933	404	C	rnd-6_family-2388	DNA/hAT-hATm	(0)	1288	885	712521	1
4587	10.3	4.1	0.8	SUPER_13_unloc_2_RagTag	1265018	1265773	781	C	rnd-6_family-2388	DNA/hAT-hATm	(507)	781	1	712521	1
###1028	22.7	0.7	2.9	SUPER_13_unloc_2_RagTag	1265821	1266101	275	+	rnd-6_family-2307	LTR/Pao	637	911	(1077)	712523	1	No_ref_available
###3490	8.7	0.0	0.8	SUPER_13_unloc_2_RagTag	1265887	1266394	504	C	rnd-6_family-1311	DNA/hAT-hATm	(270)	504	1	712524	1	0.651
###399	12.0	1.3	0.0	SUPER_13_unloc_2_RagTag	1266397	1266471	76	+	rnd-6_family-1097	DNA/hAT-hATm	1	76	(364)	712525	1	0.173
###1519	18.2	2.3	1.6	SUPER_13_unloc_2_RagTag	1266499	1266883	388	C	rnd-6_family-1097	DNA/hAT-hATm	(52)	388	1	712526	1	0.882
###871	7.3	0.0	0.0	SUPER_13_unloc_2_RagTag	1266886	1267008	123	C	rnd-6_family-654	DNA/hAT-hATm	(0)	1695	1573	712527	1	0.073
###479	19.6	0.0	0.0	SUPER_13_unloc_2_RagTag	1267054	1267150	97	+	rnd-1_family-564	DNA/hAT-hATm	231	327	(94)	712528	1	0.230
###1844	15.7	5.5	1.3	SUPER_13_unloc_2_RagTag	1269094	1269473	396	C	rnd-5_family-7192	DNA/TcMar-Mariner	(0)	460	65	712530	1	0.861
###735	4.1	1.0	0.0	SUPER_13_unloc_2_RagTag	1270352	1270448	98	+	rnd-1_family-7	LINE/RTE-BovB	3225	3322	(3)	712533	1	0.029
###7446	4.5	0.1	0.0	SUPER_13_unloc_2_RagTag	1270447	1271434	989	+	rnd-1_family-7	LINE/RTE-BovB	2335	3323	(2)	712534	1	0.297
###825	14.9	7.1	0.0	SUPER_13_unloc_2_RagTag	1273975	1274142	180	+	ltr-1_family-612	LTR/Gypsy	1	180	(5942)	712536	1	No_ref_available
###320	30.4	4.5	2.6	SUPER_13_unloc_2_RagTag	1277550	1277834	331	C	rnd-5_family-2782	LINE/RTE-BovB	(64)	1184	854	712544	1	0.276
###6580	13.0	4.6	1.6	SUPER_13_unloc_2_RagTag	1278046	1279177	1165	+	ltr-1_family-293	LTR/Gypsy	4157	5321	(2184)	712546	1	No_ref_available
###4428/1881	7.063	3.922	0.758	SUPER_13_unloc_2_RagTag	1279184	1280161	914	C	rnd-5_family-691	LINE/L2	(0)	1397	484	712547/712549	2	0.654
4428	6.4	4.9	0.6	SUPER_13_unloc_2_RagTag	1279184	1279799	642	C	rnd-5_family-691	LINE/L2	(0)	1397	756	712547	1
1881	8.5	1.8	1.1	SUPER_13_unloc_2_RagTag	1279878	1280161	286	C	rnd-5_family-691	LINE/L2	(628)	769	484	712549	1
###591	9.3	0.2	0.2	SUPER_13_unloc_2_RagTag	1279802	1279890	79	+	rnd-1_family-68	LINE/Penelope	45	123	(1)	712548	1	0.637
###269	31.5	3.5	1.6	SUPER_13_unloc_2_RagTag	1280151	1280313	168	+	rnd-3_family-85	SINE/tRNA	62	229	(6)	712550	1	0.715
###14542	3.3	1.5	1.5	SUPER_13_unloc_2_RagTag	1284606	1286437	1832	C	rnd-5_family-570	DNA/hAT-hATm	(0)	1832	1	712554	1	1.000
###2833	11.0	1.5	1.4	SUPER_13_unloc_2_RagTag	1286958	1287522	445	+	rnd-1_family-377	LINE/Penelope	857	1301	(0)	712557	1	0.342
###344	20.5	2.5	9.0	SUPER_13_unloc_2_RagTag	1287669	1287786	111	C	rnd-6_family-1344	LINE/RTE-BovB	(66)	595	485	712559	1	0.168
###337	10.2	0.0	0.0	SUPER_13_unloc_2_RagTag	1288191	1288237	47	+	rnd-3_family-224	DNA/CMC-EnSpm	130	176	(17)	712560	1	0.244
###340	16.8	6.8	0.0	SUPER_13_unloc_2_RagTag	1288238	1288259	100	+	rnd-1_family-32	SINE/tRNA-Deu-RTE	2	101	(80)	712561	1	0.515
###246	18.7	0.0	6.8	SUPER_13_unloc_2_RagTag	1288240	1288253	59	C	rnd-5_family-349	DNA/CMC-Transib	(289)	1286	1228	712562	1	0.037
###658	7.1	1.9	4.0	SUPER_13_unloc_2_RagTag	1291254	1291356	101	+	rnd-1_family-32	SINE/tRNA-Deu-RTE	86	186	(8)	712565	1	0.521
###686	17.8	3.9	0.6	SUPER_13_unloc_2_RagTag	1293126	1293278	158	C	rnd-6_family-310	SINE/tRNA-Deu-RTE	(19)	159	2	712566	1	0.888
###578	17.7	0.8	0.8	SUPER_13_unloc_2_RagTag	1295591	1295715	125	+	rnd-1_family-310	DNA/hAT	7	131	(4)	712567	1	0.926
###322	15.4	17.2	3.0	SUPER_13_unloc_2_RagTag	1296840	1296926	99	C	rnd-5_family-1917	LINE/Penelope	(14)	321	223	712570	1	0.296
###1532/1591	3.402	0.000	2.124	SUPER_13_unloc_2_RagTag	1297440	1297827	382	C	ltr-1_family-511	LTR/Gypsy	(1680)	1937	670	712572/712572	2	No_ref_available
1532	4.8	0.0	0.0	SUPER_13_unloc_2_RagTag	1297440	1297627	188	C	ltr-1_family-511	LTR/Gypsy	(1680)	1937	1750	712572	1
1591	2.1	0.0	4.1	SUPER_13_unloc_2_RagTag	1297626	1297827	194	C	ltr-1_family-511	LTR/Gypsy	(2754)	863	670	712572	1
###515	13.6	0.0	1.1	SUPER_13_unloc_2_RagTag	1299927	1300015	88	C	rnd-5_family-940	LINE	(0)	457	370	712577	1	0.193
###3278	16.7	2.7	1.4	SUPER_13_unloc_2_RagTag	1302027	1302662	644	C	rnd-3_family-164	LINE/CR1	(145)	2453	1810	712585	1	0.248
###248	8.3	0.0	0.0	SUPER_13_unloc_2_RagTag	1305558	1305593	36	+	ltr-1_family-244	LTR/Gypsy	3060	3095	(1925)	712590	1	No_ref_available
###3278	16.7	2.7	1.4	SUPER_13_unloc_2_RagTag	1306514	1307149	644	C	rnd-3_family-164	LINE/CR1	(145)	2453	1810	712593	1	0.248
###248	8.3	0.0	0.0	SUPER_13_unloc_2_RagTag	1310046	1310081	36	+	ltr-1_family-244	LTR/Gypsy	3060	3095	(1925)	712598	1	No_ref_available
###3278	16.7	2.7	1.4	SUPER_13_unloc_2_RagTag	1311002	1311637	644	C	rnd-3_family-164	LINE/CR1	(145)	2453	1810	712601	1	0.248
###248	8.3	0.0	0.0	SUPER_13_unloc_2_RagTag	1314532	1314567	36	+	ltr-1_family-244	LTR/Gypsy	3060	3095	(1925)	712606	1	No_ref_available
###3278	16.7	2.7	1.4	SUPER_13_unloc_2_RagTag	1315488	1316123	644	C	rnd-3_family-164	LINE/CR1	(145)	2453	1810	712609	1	0.248
###248	8.3	0.0	0.0	SUPER_13_unloc_2_RagTag	1319018	1319053	36	+	ltr-1_family-244	LTR/Gypsy	3060	3095	(1925)	712614	1	No_ref_available
###423	17.9	0.0	0.0	SUPER_13_unloc_2_RagTag	1321280	1321357	78	+	rnd-6_family-1586	LINE/Penelope	202	279	(8)	712616	1	0.272
###903	14.7	6.5	4.4	SUPER_13_unloc_2_RagTag	1321372	1321397	202	+	rnd-1_family-22	DNA/CMC-EnSpm	2	203	(3)	712617	1	0.971
###1237	8.7	0.0	0.0	SUPER_13_unloc_2_RagTag	1321398	1321569	172	C	rnd-6_family-310	SINE/tRNA-Deu-RTE	(5)	173	2	712618	1	0.966
###625	15.7	2.8	0.0	SUPER_13_unloc_2_RagTag	1326466	1326573	111	C	rnd-1_family-0	LINE/CR1	(3)	2208	2098	712625	1	0.050
###481	14.3	0.0	1.2	SUPER_13_unloc_2_RagTag	1328244	1328328	84	+	rnd-5_family-2165	DNA/CMC-Transib	1746	1829	(148)	712626	1	0.042
###401	15.8	8.7	2.7	SUPER_13_unloc_2_RagTag	1329439	1329542	110	C	rnd-1_family-179	DNA/TcMar-Fot1	(1740)	118	9	712628	1	0.059
###508	16.8	9.9	1.5	SUPER_13_unloc_2_RagTag	1329453	1329573	131	+	rnd-6_family-42	DNA/hAT-Charlie	28	158	(168)	712629	1	0.402
###1383	10.9	1.2	6.2	SUPER_13_unloc_2_RagTag	1331484	1331738	243	C	rnd-6_family-1338	DNA/hAT-Tip100	(26)	259	17	712635	1	0.853
###1453	13.0	0.4	2.7	SUPER_13_unloc_2_RagTag	1332501	1332768	262	C	rnd-5_family-2782	LINE/RTE-BovB	(0)	1200	939	712640	1	0.218
###1999	13.4	0.3	6.1	SUPER_13_unloc_2_RagTag	1333850	1334214	345	+	rnd-3_family-278	LINE/CR1	564	908	(1)	712644	1	0.380
###725	20.5	3.1	5.9	SUPER_13_unloc_2_RagTag	1335784	1335975	187	C	rnd-1_family-18	SINE/tRNA-Deu-RTE	(4)	190	4	712649	1	0.964
###225	16.7	3.6	3.6	SUPER_13_unloc_2_RagTag	1344192	1344247	56	+	ltr-1_family-28	LTR/Pao	1845	1900	(4036)	712660	1	No_ref_available
###465	12.2	12.1	1.1	SUPER_13_unloc_2_RagTag	1345692	1345774	92	+	rnd-5_family-205	DNA/hAT-Charlie	5	96	(26)	712661	1	0.754
###2557	6.9	0.0	0.6	SUPER_13_unloc_2_RagTag	1346137	1346470	332	C	rnd-4_family-851	DNA/TcMar-Mariner	(0)	954	623	712664	1	0.348
###363/1250	22.912	3.621	3.356	SUPER_13_unloc_2_RagTag	1346549	1347131	472	+	rnd-4_family-162	LINE/L2	1907	3851	(148)	712665/712666	2	0.118
363	10.9	0.0	0.0	SUPER_13_unloc_2_RagTag	1346549	1346603	55	+	rnd-4_family-162	LINE/L2	1907	1961	(2038)	712665	1
1250	24.5	4.1	3.8	SUPER_13_unloc_2_RagTag	1346716	1347131	417	+	rnd-4_family-162	LINE/L2	3435	3851	(148)	712666	1
###812	12.7	0.0	0.8	SUPER_13_unloc_2_RagTag	1349248	1349374	126	+	rnd-1_family-1063	LINE/L2	765	890	(4)	712668	1	0.141
###1548	15.8	4.8	1.9	SUPER_13_unloc_2_RagTag	1349431	1349785	365	C	ltr-1_family-478	LINE/RTE-BovB	(341)	1785	1421	712670	1	0.172
###5903/3113	8.690	2.100	0.286	SUPER_13_unloc_2_RagTag	1349780	1353842	1289	C	ltr-1_family-417	LINE/Dong-R4	(728)	4402	3114	712671/712671	2	0.251
5903	7.5	2.1	0.1	SUPER_13_unloc_2_RagTag	1349780	1350590	827	C	ltr-1_family-417	LINE/Dong-R4	(728)	4402	3576	712671	1
3113	10.7	2.1	0.6	SUPER_13_unloc_2_RagTag	1353363	1353842	487	C	ltr-1_family-417	LINE/Dong-R4	(1530)	3600	3114	712671	1
###9801	7.1	1.6	2.9	SUPER_13_unloc_2_RagTag	1351106	1352584	1461	C	rnd-6_family-154	LINE/Penelope	(0)	1461	1	712675	1	1.000
###8905	9.9	0.8	0.8	SUPER_13_unloc_2_RagTag	1353843	1355165	1323	+	rnd-5_family-2050	LINE/Dong-R4	317	1639	(1229)	712676	1	0.461
###2764	11.1	1.1	0.2	SUPER_13_unloc_2_RagTag	1355197	1355647	455	C	rnd-1_family-779	LINE/Dong-R4	(0)	502	48	712677	1	0.906
###12492	8.4	0.8	0.6	SUPER_13_unloc_2_RagTag	1355836	1357573	1740	+	rnd-1_family-396	DNA/TcMar-Tigger	1	1740	(1)	712678	1	0.999
###1892/1000	7.921	2.273	3.215	SUPER_13_unloc_2_RagTag	1358832	1359290	439	C	rnd-5_family-1393	DNA/PiggyBac	(1)	995	5	712680/712681	2	0.441
1892	8.3	3.0	4.7	SUPER_13_unloc_2_RagTag	1358832	1359134	298	C	rnd-5_family-1393	DNA/PiggyBac	(1)	995	698	712680	1
1000	7.1	0.7	0.0	SUPER_13_unloc_2_RagTag	1359151	1359290	141	C	rnd-5_family-1393	DNA/PiggyBac	(851)	145	5	712681	1
###230	6.7	0.0	0.0	SUPER_13_unloc_2_RagTag	1360210	1360239	30	C	rnd-6_family-388	DNA/PiggyBac	(2735)	30	1	712683	1	0.011
###9880	0.7	0.0	0.0	SUPER_13_unloc_2_RagTag	1363351	1364507	1157	C	rnd-5_family-2253	LINE/RTE-BovB	(200)	1991	835	712688	1	0.528
###15370	0.7	0.8	0.1	SUPER_13_unloc_2_RagTag	1364507	1366353	1860	C	rnd-5_family-2411	LINE/L2	(0)	1860	1	712689	1	1.000
###277	34.2	0.8	0.8	SUPER_13_unloc_2_RagTag	1366244	1366479	236	+	rnd-5_family-70	LINE/L2	975	1210	(3106)	712690	1	0.055
###642	27.1	3.8	4.1	SUPER_13_unloc_2_RagTag	1366354	1366926	713	C	rnd-1_family-457	LINE/L2	(1215)	732	20	712691	1	0.366
###2115/22563	0.582	0.000	0.218	SUPER_13_unloc_2_RagTag	1366928	1371028	2764	C	rnd-6_family-517	LINE/L2	(0)	2764	1	712692/712695	2	1.000
2115	0.4	0.0	0.4	SUPER_13_unloc_2_RagTag	1366928	1367173	245	C	rnd-6_family-517	LINE/L2	(0)	2764	2520	712692	1
22563	0.6	0.0	0.2	SUPER_13_unloc_2_RagTag	1368493	1371028	2533	C	rnd-6_family-517	LINE/L2	(231)	2533	1	712695	1
###7155	1.1	0.1	2.1	SUPER_13_unloc_2_RagTag	1371046	1371900	838	C	rnd-5_family-2253	LINE/RTE-BovB	(1353)	838	1	712696	1	0.382
###3217	3.3	0.0	0.0	SUPER_13_unloc_2_RagTag	1371902	1372295	394	+	rnd-1_family-1033	LINE/RTE-X	1	394	(0)	712697	1	1.000
###4298	4.0	0.0	0.2	SUPER_13_unloc_2_RagTag	1372104	1372648	544	C	rnd-1_family-837	LINE/RTE-BovB	(0)	544	1	712698	1	1.000
###6285	18.3	2.4	1.2	SUPER_13_unloc_2_RagTag	1373202	1374944	956	+	rnd-5_family-5616	LINE/Penelope	1	956	(0)	712700	1	1.000
###299	26.5	4.6	12.4	SUPER_13_unloc_2_RagTag	1374850	1375108	241	+	ltr-1_family-518	LTR/Gypsy	11862	12102	(2633)	712701	1	No_ref_available
###1248	22.6	2.4	1.8	SUPER_13_unloc_2_RagTag	1376783	1377120	340	C	ltr-1_family-127	LTR/Gypsy	(5007)	5866	5527	712704	1	No_ref_available
###240	11.4	0.0	0.0	SUPER_13_unloc_2_RagTag	1382476	1382510	35	C	rnd-6_family-388	DNA/PiggyBac	(2730)	35	1	712713	1	0.013
###10682	4.5	2.6	2.3	SUPER_13_unloc_2_RagTag	1382962	1385618	2666	C	ltr-1_family-178	LTR/Copia	(376)	9225	6560	712716	1	No_ref_available
###2762	5.2	2.7	1.1	SUPER_13_unloc_2_RagTag	1385727	1386098	378	C	rnd-1_family-721	DNA/CMC-Chapaev-3	(3)	458	81	712717	1	0.820
###894	8.1	0.0	0.0	SUPER_13_unloc_2_RagTag	1386126	1386248	123	+	ltr-1_family-476	LTR/Copia	3138	3260	(3908)	712718	1	No_ref_available
###799	14.4	0.7	0.0	SUPER_13_unloc_2_RagTag	1386249	1386264	140	+	ltr-1_family-316	DNA/hAT-Charlie	247	386	(7606)	712719	1	0.018
###260	15.7	3.9	1.9	SUPER_13_unloc_2_RagTag	1386268	1386319	53	+	rnd-1_family-193	LINE/Penelope	257	309	(213)	712720	1	0.102
###626	24.4	5.8	5.8	SUPER_13_unloc_2_RagTag	1388029	1388254	226	C	ltr-1_family-511	LTR/Gypsy	(2731)	886	661	712728	1	No_ref_available
###229	18.4	0.0	2.0	SUPER_13_unloc_2_RagTag	1388967	1389016	49	+	rnd-6_family-24	LINE/CR1	1038	1086	(1)	712731	1	0.045
###3300	12.6	4.8	2.5	SUPER_13_unloc_2_RagTag	1389138	1389724	600	+	rnd-6_family-1992	DNA/PiggyBac	1	600	(0)	712733	1	1.000
###541	29.6	4.8	0.0	SUPER_13_unloc_2_RagTag	1390665	1390850	195	+	rnd-6_family-192	LINE/RTE-BovB	707	901	(269)	712735	1	0.167
###305	11.6	0.0	0.0	SUPER_13_unloc_2_RagTag	1390885	1390927	43	C	rnd-6_family-1209	LINE/CR1	(363)	154	112	712736	1	0.083
###585/585	33.400	3.600	3.300	SUPER_13_unloc_2_RagTag	1391656	1392734	1630	C	rnd-1_family-983	DNA/CMC-Chapaev-3	(159)	1756	127	712739/712739	2	2.481
585	33.4	3.6	3.3	SUPER_13_unloc_2_RagTag	1391656	1392001	985	C	rnd-1_family-983	DNA/CMC-Chapaev-3	(159)	1756	772	712739	1
585	33.4	3.6	3.3	SUPER_13_unloc_2_RagTag	1392511	1392734	645	C	rnd-1_family-983	DNA/CMC-Chapaev-3	(159)	771	127	712739	1
###606	33.2	4.3	3.5	SUPER_13_unloc_2_RagTag	1392002	1392510	513	+	ltr-1_family-339	LTR/Gypsy	4575	5087	(7747)	712740	1	No_ref_available
###432	24.6	3.8	6.4	SUPER_13_unloc_2_RagTag	1392907	1393145	233	C	rnd-1_family-795	DNA/CMC-Chapaev-3	(193)	527	295	712741	1	0.324
###1304	17.2	5.1	0.0	SUPER_13_unloc_2_RagTag	1394058	1394312	268	C	rnd-6_family-33	LINE/RTE-BovB	(98)	715	448	712744	1	0.330
###445	9.2	0.0	3.1	SUPER_13_unloc_2_RagTag	1402805	1402871	65	+	ltr-1_family-22	LTR/Gypsy	2145	2209	(3792)	712755	1	No_ref_available
###418	21.4	0.9	2.9	SUPER_13_unloc_2_RagTag	1402872	1402906	100	C	ltr-1_family-518	LTR/Gypsy	(5117)	9614	9515	712757	1	No_ref_available
###26590	4.0	0.4	0.0	SUPER_13_unloc_2_RagTag	1403643	1406953	3322	C	rnd-1_family-7	LINE/RTE-BovB	(3)	3322	1	712759	1	0.999
###268	20.3	31.1	0.5	SUPER_13_unloc_2_RagTag	1407459	1407598	197	+	rnd-6_family-1457	SINE/tRNA	2	198	(31)	712762	1	0.857
###1865	14.4	9.3	0.0	SUPER_13_unloc_2_RagTag	1407966	1408318	386	+	rnd-1_family-11	LINE/CR1	306	691	(1400)	712764	1	0.185
###959/725	24.760	0.875	0.515	SUPER_13_unloc_2_RagTag	1408818	1409805	256	+	rnd-6_family-3236	DNA/CMC-Transib	591	1052	(2579)	712766/712771	2	0.071
959	24.0	0.4	0.8	SUPER_13_unloc_2_RagTag	1408818	1408828	44	+	rnd-6_family-3236	DNA/CMC-Transib	591	634	(2997)	712766	1
725	24.8	0.9	0.5	SUPER_13_unloc_2_RagTag	1409595	1409805	212	+	rnd-6_family-3236	DNA/CMC-Transib	841	1052	(2579)	712771	1
###2676/8048	8.815	2.168	1.205	SUPER_13_unloc_2_RagTag	1409035	1411342	1594	C	rnd-5_family-538	DNA/CMC-Transib	(0)	1924	2	712768/712768	2	0.828
2676	10.7	0.5	2.8	SUPER_13_unloc_2_RagTag	1409035	1409468	424	C	rnd-5_family-538	DNA/CMC-Transib	(0)	1924	1501	712768	1
8048	8.1	2.8	0.6	SUPER_13_unloc_2_RagTag	1410198	1411342	1170	C	rnd-5_family-538	DNA/CMC-Transib	(753)	1171	2	712768	1
###338/338/260	32.263	4.093	1.523	SUPER_13_unloc_2_RagTag	1409388	1411420	317	C	ltr-1_family-453	LTR/Pao	(8142)	2449	200	712769/712769/712772	3	No_ref_available
338	33.5	4.8	1.7	SUPER_13_unloc_2_RagTag	1409388	1409443	130	C	ltr-1_family-453	LTR/Pao	(8142)	2449	2320	712769	1
338	33.5	4.8	1.7	SUPER_13_unloc_2_RagTag	1409575	1409618	108	C	ltr-1_family-453	LTR/Pao	(8142)	2319	2212	712769	1
260	28.6	2.0	1.0	SUPER_13_unloc_2_RagTag	1411343	1411420	79	C	ltr-1_family-453	LTR/Pao	(10313)	278	200	712772	1
###582	14.5	16.8	0.0	SUPER_13_unloc_2_RagTag	1409444	1409574	153	C	rnd-5_family-1328	DNA/CMC-Transib	(92)	2120	1968	712770	1	0.069
###296	20.0	0.0	0.0	SUPER_13_unloc_2_RagTag	1411384	1411438	55	+	ltr-1_family-116	LTR/Gypsy	5161	5215	(6237)	712774	1	No_ref_available
###825	22.7	4.6	5.1	SUPER_13_unloc_2_RagTag	1412942	1413178	236	+	rnd-3_family-163	LTR/Copia	1	236	(2)	712776	1	No_ref_available
###226	16.6	11.5	1.5	SUPER_13_unloc_2_RagTag	1413499	1413559	67	C	rnd-1_family-337	LINE/L2	(125)	67	1	712777	1	0.349
###929	15.1	3.6	0.0	SUPER_13_unloc_2_RagTag	1413518	1413683	172	C	rnd-2_family-58	LINE/CR1	(898)	945	774	712778	1	0.093
###935	14.2	0.0	5.9	SUPER_13_unloc_2_RagTag	1413905	1414083	169	C	rnd-2_family-58	LINE/CR1	(0)	1843	1675	712780	1	0.092
###895	14.5	0.1	8.1	SUPER_13_unloc_2_RagTag	1414245	1414452	270	C	rnd-5_family-1742	LINE/CR1	(0)	1916	1647	712781	1	0.141
###1813	9.4	9.8	0.1	SUPER_13_unloc_2_RagTag	1418052	1418351	309	C	rnd-5_family-538	DNA/CMC-Transib	(753)	1171	863	712785	1	0.161
###13550	4.9	0.3	1.6	SUPER_13_unloc_2_RagTag	1419363	1421088	1704	+	ltr-1_family-414	LTR/Copia	740	2443	(3189)	712786	1	No_ref_available
###443	18.5	12.8	0.8	SUPER_13_unloc_2_RagTag	1423636	1423744	122	C	rnd-5_family-683	DNA/CMC-Transib	(798)	128	7	712797	1	0.132
###1181	26.5	9.3	0.2	SUPER_13_unloc_2_RagTag	1427030	1427502	516	C	rnd-5_family-920	LINE/RTE-BovB	(21)	3363	2848	712799	1	0.152
###288	23.3	0.0	4.7	SUPER_13_unloc_2_RagTag	1428761	1428850	86	C	rnd-6_family-192	LINE/RTE-BovB	(74)	1096	1011	712800	1	0.074
###338	27.2	2.6	3.0	SUPER_13_unloc_2_RagTag	1431354	1431486	147	C	rnd-6_family-2004	LINE/Penelope	(16)	258	112	712804	1	0.536
###1091	14.4	0.0	1.6	SUPER_13_unloc_2_RagTag	1431981	1432170	187	C	rnd-5_family-1742	LINE/CR1	(8)	1908	1722	712807	1	0.098
###309	24.6	2.6	2.0	SUPER_13_unloc_2_RagTag	1433627	1433785	295	C	rnd-1_family-316	LINE/Penelope	(211)	354	60	712810	1	0.522
###1934	13.7	0.2	3.9	SUPER_13_unloc_2_RagTag	1434097	1434459	340	C	rnd-3_family-278	LINE/CR1	(6)	903	564	712811	1	0.374
###1457	15.5	0.4	2.6	SUPER_13_unloc_2_RagTag	1435541	1435812	266	+	rnd-4_family-21	LINE/RTE-BovB	983	1248	(0)	712816	1	0.213
###1227	12.6	3.6	10.5	SUPER_13_unloc_2_RagTag	1436555	1436829	258	+	rnd-6_family-1338	DNA/hAT-Tip100	2	259	(26)	712820	1	0.905
###545	15.8	9.8	2.3	SUPER_13_unloc_2_RagTag	1438747	1438869	132	C	rnd-6_family-42	DNA/hAT-Charlie	(168)	158	27	712825	1	0.405
###480	14.3	0.0	1.2	SUPER_13_unloc_2_RagTag	1439994	1440078	84	C	rnd-5_family-2165	DNA/CMC-Transib	(148)	1829	1746	712829	1	0.042
###640	15.6	1.8	0.0	SUPER_13_unloc_2_RagTag	1441748	1441856	111	+	rnd-1_family-0	LINE/CR1	2098	2208	(3)	712830	1	0.050
###1240	8.6	0.0	2.9	SUPER_13_unloc_2_RagTag	1446748	1446927	175	+	rnd-6_family-310	SINE/tRNA-Deu-RTE	2	176	(2)	712837	1	0.983
###421	17.9	0.0	0.0	SUPER_13_unloc_2_RagTag	1446968	1447045	78	C	rnd-6_family-1586	LINE/Penelope	(8)	279	202	712839	1	0.272
###3168	17.3	2.7	1.4	SUPER_13_unloc_2_RagTag	1449162	1449795	642	+	rnd-3_family-164	LINE/CR1	1810	2451	(147)	712845	1	0.247
###529	12.5	0.0	1.1	SUPER_13_unloc_2_RagTag	1451743	1451831	88	+	rnd-5_family-940	LINE	370	457	(0)	712854	1	0.193
###1566/1566	2.888	0.240	2.394	SUPER_13_unloc_2_RagTag	1453844	1454231	382	+	ltr-1_family-511	LTR/Gypsy	670	1937	(1680)	712859/712859	2	No_ref_available
1566	2.6	0.0	4.6	SUPER_13_unloc_2_RagTag	1453844	1454046	194	+	ltr-1_family-511	LTR/Gypsy	670	863	(2754)	712859	1
1566	3.2	0.5	0.0	SUPER_13_unloc_2_RagTag	1454045	1454231	188	+	ltr-1_family-511	LTR/Gypsy	1750	1937	(1680)	712859	1
###310	16.6	17.2	3.0	SUPER_13_unloc_2_RagTag	1454747	1454833	99	+	rnd-5_family-1917	LINE/Penelope	223	321	(14)	712860	1	0.296
###1273	8.0	0.0	2.3	SUPER_13_unloc_2_RagTag	1456491	1456669	175	+	ltr-1_family-550	LTR/Gypsy	483	657	(3310)	712864	1	No_ref_available
###534	19.4	0.8	0.8	SUPER_13_unloc_2_RagTag	1458180	1458304	125	C	rnd-1_family-310	DNA/hAT	(4)	131	7	712866	1	0.926
###1871/901	9.863	0.750	0.750	SUPER_13_unloc_2_RagTag	1461561	1462469	389	+	rnd-6_family-281	DNA/PiggyBac	1	389	(2035)	712868/712870	2	0.160
1871	7.8	0.0	0.0	SUPER_13_unloc_2_RagTag	1461561	1461815	255	+	rnd-6_family-281	DNA/PiggyBac	1	255	(2169)	712868	1
901	13.3	2.0	2.0	SUPER_13_unloc_2_RagTag	1462317	1462469	153	+	rnd-6_family-281	DNA/PiggyBac	237	389	(2035)	712870	1
###4361	0.4	1.1	1.5	SUPER_13_unloc_2_RagTag	1461811	1462332	520	C	rnd-1_family-456	LINE/R1-LOA	(0)	520	1	712869	1	1.000
###2179	6.6	0.0	0.0	SUPER_13_unloc_2_RagTag	1463051	1463322	272	+	rnd-5_family-715	DNA/PIF-Spy	1	272	(1376)	712872	1	0.165
###2962	10.0	0.0	0.2	SUPER_13_unloc_2_RagTag	1463980	1464401	421	C	rnd-1_family-564	DNA/hAT-hATm	(0)	421	1	712874	1	1.000
###3702	8.3	0.0	1.0	SUPER_13_unloc_2_RagTag	1464428	1464936	504	+	rnd-6_family-1311	DNA/hAT-hATm	1	504	(270)	712876	1	0.651
###946	24.4	0.4	3.4	SUPER_13_unloc_2_RagTag	1464721	1464992	264	C	rnd-6_family-2307	LTR/Pao	(1077)	911	648	712877	1	No_ref_available
###1280	12.4	0.0	0.0	SUPER_13_unloc_2_RagTag	1464979	1465172	194	+	rnd-6_family-2388	DNA/hAT-hATm	23	216	(1072)	712878	1	0.151
###1810	9.1	2.5	1.8	SUPER_13_unloc_2_RagTag	1465172	1465451	282	+	rnd-1_family-564	DNA/hAT-hATm	134	415	(6)	712879	1	0.670
###233	24.0	2.6	3.9	SUPER_13_unloc_2_RagTag	1465451	1465528	77	+	rnd-6_family-1640	LINE/Penelope	760	836	(8)	712880	1	0.091
###335	20.1	0.0	7.1	SUPER_13_unloc_2_RagTag	1465533	1465623	85	C	rnd-6_family-42	DNA/hAT-Charlie	(241)	85	1	712881	1	0.261
###2878	8.4	2.1	0.2	SUPER_13_unloc_2_RagTag	1465679	1466096	426	C	rnd-1_family-815	DNA/TcMar-m44	(0)	843	418	712883	1	0.505
###4815	7.2	1.9	0.4	SUPER_13_unloc_2_RagTag	1466099	1466766	678	C	rnd-6_family-8911	DNA/TcMar-m44	(1)	1154	477	712884	1	0.587
###6283	7.4	4.5	0.9	SUPER_13_unloc_2_RagTag	1466775	1467951	1143	C	rnd-1_family-953	DNA/TcMar-m44	(0)	1143	1	712883	1	1.000
###834	3.1	0.0	0.0	SUPER_13_unloc_2_RagTag	1468546	1468642	97	C	ltr-1_family-216	LTR/Unknown	(0)	223	127	712887	1	No_ref_available
###11503	1.1	0.3	0.0	SUPER_13_unloc_2_RagTag	1468624	1469943	1324	C	ltr-1_family-217	LTR/Gypsy	(2617)	1324	1	712888	1	No_ref_available
###1299	17.9	13.1	4.3	SUPER_13_unloc_2_RagTag	1469967	1470393	463	+	rnd-4_family-1820	LINE/L2	228	690	(3)	712889	1	0.668
###230	6.7	0.0	0.0	SUPER_13_unloc_2_RagTag	1474444	1474473	30	+	rnd-6_family-388	DNA/PiggyBac	1	30	(2735)	712900	1	0.011
###1004/655	6.327	0.443	0.000	SUPER_13_unloc_2_RagTag	1475404	1475640	222	+	rnd-5_family-1393	DNA/PiggyBac	5	778	(218)	712902/712903	2	0.223
1004	6.4	0.7	0.0	SUPER_13_unloc_2_RagTag	1475404	1475543	141	+	rnd-5_family-1393	DNA/PiggyBac	5	145	(851)	712902	1
655	6.2	0.0	0.0	SUPER_13_unloc_2_RagTag	1475560	1475640	81	+	rnd-5_family-1393	DNA/PiggyBac	698	778	(218)	712903	1
###1198	8.9	0.0	0.6	SUPER_13_unloc_2_RagTag	1475639	1475819	180	C	rnd-1_family-1042	LINE/Penelope	(183)	631	452	712904	1	0.221
###3487/3721	10.400	0.400	0.132	SUPER_13_unloc_2_RagTag	1475821	1477121	1125	+	rnd-1_family-484	LINE/Penelope	1	1355	(0)	712905/712905	2	0.830
3487	13.0	0.4	0.0	SUPER_13_unloc_2_RagTag	1475821	1476556	591	+	rnd-1_family-484	LINE/Penelope	1	591	(0)	712905	1
3721	7.1	0.4	0.3	SUPER_13_unloc_2_RagTag	1476542	1477121	534	+	rnd-1_family-484	LINE/Penelope	822	1355	(0)	712905	1
###1541	11.8	1.2	0.0	SUPER_13_unloc_2_RagTag	1477252	1477497	249	+	ltr-1_family-417	LINE/Dong-R4	3255	3503	(1627)	712907	1	0.049
###12457	8.7	0.3	0.7	SUPER_13_unloc_2_RagTag	1477743	1479488	1740	+	rnd-1_family-396	DNA/TcMar-Tigger	1	1740	(1)	712908	1	0.999
###1340	9.0	3.4	6.1	SUPER_13_unloc_2_RagTag	1480748	1480983	230	C	rnd-5_family-1393	DNA/PiggyBac	(1)	995	766	712910	1	0.231
###415	15.2	0.0	0.0	SUPER_13_unloc_2_RagTag	1481317	1481382	66	C	ltr-1_family-314	DNA/Sola-2	(10213)	4011	3946	712912	1	0.005
###333	11.8	10.3	0.0	SUPER_13_unloc_2_RagTag	1481890	1481957	75	C	rnd-1_family-79	DNA/hAT-Tip100	(174)	97	23	712916	1	0.277
###255	16.7	1.7	7.3	SUPER_13_unloc_2_RagTag	1481932	1481989	55	+	rnd-1_family-79	DNA/hAT-Tip100	29	83	(188)	712916	1	0.203
###308	18.6	5.4	6.6	SUPER_13_unloc_2_RagTag	1481983	1482074	91	C	rnd-1_family-79	DNA/hAT-Tip100	(163)	108	18	712917	1	0.336
###317	17.3	0.0	12.2	SUPER_13_unloc_2_RagTag	1482041	1482132	82	+	rnd-1_family-79	DNA/hAT-Tip100	18	99	(172)	712917	1	0.303
###484/346	14.520	7.897	2.906	SUPER_13_unloc_2_RagTag	1482074	1482286	119	C	rnd-6_family-2007	LINE/RTE-BovB	(283)	121	3	712918/712920	2	0.295
484	13.8	8.7	1.8	SUPER_13_unloc_2_RagTag	1482074	1482176	110	C	rnd-6_family-2007	LINE/RTE-BovB	(283)	121	12	712918	1
346	20.7	1.0	12.4	SUPER_13_unloc_2_RagTag	1482275	1482286	89	C	rnd-6_family-2007	LINE/RTE-BovB	(313)	91	3	712920	1
###424	18.4	0.0	6.1	SUPER_13_unloc_2_RagTag	1482188	1482274	82	C	rnd-1_family-79	DNA/hAT-Tip100	(167)	104	23	712919	1	0.303
###281	10.0	0.0	0.0	SUPER_13_unloc_2_RagTag	1483215	1483254	40	+	rnd-6_family-388	DNA/PiggyBac	1	40	(2725)	712925	1	0.014
###26891	3.3	0.5	0.1	SUPER_13_unloc_2_RagTag	1483648	1486959	3324	C	rnd-1_family-7	LINE/RTE-BovB	(1)	3324	1	712927	1	1.000
###649	28.6	1.9	1.9	SUPER_13_unloc_2_RagTag	1489848	1490107	260	C	rnd-1_family-975	DNA/CMC-Chapaev-3	(188)	870	611	712932	1	0.246
###262	26.9	5.6	8.1	SUPER_13_unloc_2_RagTag	1491242	1491419	174	C	rnd-6_family-152	DNA/CMC-Chapaev-3	(429)	368	195	712933	1	0.218
###2739	13.0	1.3	1.3	SUPER_13_unloc_2_RagTag	1492714	1493174	461	C	rnd-3_family-278	LINE/CR1	(2)	907	447	712935	1	0.507
###6287	12.1	1.5	4.7	SUPER_13_unloc_2_RagTag	1493390	1494474	1052	C	rnd-2_family-58	LINE/CR1	(431)	1412	361	712940	1	0.571
###5257	12.4	7.5	1.1	SUPER_13_unloc_2_RagTag	1495744	1496676	992	+	rnd-5_family-1393	DNA/PiggyBac	4	995	(1)	712944	1	0.996
###528	14.9	0.8	4.3	SUPER_13_unloc_2_RagTag	1497587	1497705	115	C	rnd-6_family-9472	DNA/Academ-1	(3)	450	336	712947	1	0.254
###2871	14.0	0.0	2.3	SUPER_13_unloc_2_RagTag	1498125	1498613	478	C	rnd-1_family-11	LINE/CR1	(971)	1120	643	712949	1	0.229
###15131	6.1	2.7	1.8	SUPER_13_unloc_2_RagTag	1498825	1500943	2138	+	ltr-1_family-339	LTR/Gypsy	6003	8140	(4694)	712951	1	No_ref_available
###1538	5.9	1.0	0.0	SUPER_13_unloc_2_RagTag	1500944	1501146	205	C	ltr-1_family-542	LTR/Unknown	(0)	205	1	712952	1	No_ref_available
###5166	6.1	0.1	0.6	SUPER_13_unloc_2_RagTag	1501147	1501805	656	+	ltr-1_family-547	LTR/Gypsy	11106	11761	(1058)	712953	1	No_ref_available
###1028	15.8	1.0	2.9	SUPER_13_unloc_2_RagTag	1501896	1502103	204	C	rnd-6_family-1321	LTR/Gypsy	(181)	204	1	712954	1	No_ref_available
###1230	16.7	2.2	3.4	SUPER_13_unloc_2_RagTag	1502264	1502530	264	+	rnd-3_family-15	DNA/hAT-Tip100	2	265	(0)	712955	1	0.996
###797/2118	8.800	1.444	0.000	SUPER_13_unloc_2_RagTag	1502719	1503128	416	C	ltr-1_family-558	LTR/Gypsy	(7982)	3106	2574	712956/712956	2	No_ref_available
797	8.8	0.0	0.0	SUPER_13_unloc_2_RagTag	1502719	1502832	114	C	ltr-1_family-558	LTR/Gypsy	(7982)	3106	2993	712956	1
2118	8.8	2.0	0.0	SUPER_13_unloc_2_RagTag	1502833	1503128	302	C	ltr-1_family-558	LTR/Gypsy	(8213)	2875	2574	712956	1
###414	25.9	0.0	5.7	SUPER_13_unloc_2_RagTag	1503234	1503401	159	C	rnd-4_family-2135	DNA/Sola-2	(1383)	1948	1790	712959	1	0.048
###9854/2433	4.269	2.083	2.215	SUPER_13_unloc_2_RagTag	1503778	1506223	2449	C	ltr-1_family-178	LTR/Copia	(377)	9224	6561	712960/712960	2	No_ref_available
9854	4.1	2.2	2.5	SUPER_13_unloc_2_RagTag	1503778	1505910	2128	C	ltr-1_family-178	LTR/Copia	(377)	9224	7097	712960	1
2433	5.4	1.3	0.3	SUPER_13_unloc_2_RagTag	1505906	1506223	321	C	ltr-1_family-178	LTR/Copia	(2720)	6881	6561	712960	1
###692	6.8	0.9	1.9	SUPER_13_unloc_2_RagTag	1505822	1505926	104	+	ltr-1_family-290	LTR/Gypsy	8106	8209	(3261)	712961	1	No_ref_available
###715	5.3	2.1	0.0	SUPER_13_unloc_2_RagTag	1506671	1506765	97	+	rnd-6_family-3097	DNA/Merlin	1276	1372	(306)	712964	1	0.058
###2867	4.5	2.9	0.8	SUPER_13_unloc_2_RagTag	1506881	1507257	385	C	ltr-1_family-366	LTR/Gypsy	(3505)	5925	5541	712965	1	No_ref_available
###16749	3.0	0.5	1.4	SUPER_13_unloc_2_RagTag	1507300	1509385	2069	+	ltr-1_family-476	LTR/Copia	3737	5805	(1363)	712966	1	No_ref_available
###36895	2.8	1.0	0.9	SUPER_13_unloc_2_RagTag	1510488	1514984	4500	+	ltr-1_family-290	LTR/Gypsy	238	4737	(6733)	712969	1	No_ref_available
###487/526	26.024	4.570	4.570	SUPER_13_unloc_2_RagTag	1518418	1524251	416	C	ltr-1_family-312	DNA	(861)	10871	3161	712976/712984	2	0.035
487	18.2	1.0	1.0	SUPER_13_unloc_2_RagTag	1518418	1518517	100	C	ltr-1_family-312	DNA	(861)	10871	10772	712976	1
526	28.5	5.7	5.7	SUPER_13_unloc_2_RagTag	1523936	1524251	316	C	ltr-1_family-312	DNA	(8256)	3476	3161	712984	1
###1752	22.6	11.6	3.2	SUPER_13_unloc_2_RagTag	1518712	1519475	827	+	ltr-1_family-133	LTR/Copia	1390	2216	(3996)	712978	1	No_ref_available
###1182	17.1	7.2	1.1	SUPER_13_unloc_2_RagTag	1519765	1520013	264	C	rnd-3_family-15	DNA/hAT-Tip100	(0)	265	2	712980	1	0.996
###498	32.4	5.6	2.0	SUPER_13_unloc_2_RagTag	1521141	1521569	444	+	rnd-4_family-261	LINE/RTE-BovB	213	656	(24)	712982	1	0.653
###2216	16.7	1.6	2.9	SUPER_13_unloc_2_RagTag	1524316	1524809	488	+	rnd-4_family-2135	DNA/Sola-2	1472	1959	(1372)	712987	1	0.147
###14791	3.0	0.7	0.3	SUPER_13_unloc_2_RagTag	1524851	1526651	1807	+	rnd-4_family-1461	DNA/hAT-Blackjack	1	1807	(646)	712988	1	0.737
###225/336	16.794	6.419	0.000	SUPER_13_unloc_2_RagTag	1533267	1533611	133	+	rnd-1_family-84	DNA	800	934	(505)	712995/713002	2	0.092
225	16.9	13.6	0.0	SUPER_13_unloc_2_RagTag	1533267	1533325	67	+	rnd-1_family-84	DNA	800	866	(573)	712995	1
336	16.7	0.0	0.0	SUPER_13_unloc_2_RagTag	1533546	1533611	66	+	rnd-1_family-84	DNA	869	934	(505)	713002	1
###587	15.1	0.0	1.9	SUPER_13_unloc_2_RagTag	1533301	1533408	106	C	rnd-6_family-469	LINE/Penelope	(43)	926	821	712997	1	0.109
###663	14.3	9.8	1.9	SUPER_13_unloc_2_RagTag	1533453	1533595	154	+	rnd-6_family-469	LINE/Penelope	815	968	(1)	712999	1	0.159
###767	11.4	0.0	0.0	SUPER_13_unloc_2_RagTag	1533489	1533602	114	C	rnd-6_family-2559	DNA/hAT-hAT19	(1203)	2188	2075	713000	1	0.034
###299	25.5	5.6	0.9	SUPER_13_unloc_2_RagTag	1533512	1533545	89	C	rnd-6_family-1002	LINE/Penelope	(628)	2142	2054	713001	1	0.032
###1351	4.1	1.2	0.7	SUPER_13_unloc_2_RagTag	1533841	1534019	171	+	rnd-1_family-0	LINE/CR1	2039	2209	(2)	713003	1	0.077
###1108	5.9	2.4	3.4	SUPER_13_unloc_2_RagTag	1538951	1539119	222	+	rnd-1_family-105	DNA/hAT-Tip100	1	222	(63)	713007	1	1.121
###4578	10.5	4.7	0.3	SUPER_13_unloc_2_RagTag	1540250	1540991	775	+	rnd-4_family-2135	DNA/Sola-2	1970	2744	(587)	713010	1	0.233
###383	9.7	7.9	5.1	SUPER_13_unloc_2_RagTag	1540993	1541068	78	C	ltr-1_family-574	LTR/Unknown	(0)	250	173	713011	1	No_ref_available
###4286	9.0	0.0	0.2	SUPER_13_unloc_2_RagTag	1541726	1542368	642	+	rnd-5_family-920	LINE/RTE-BovB	1327	1968	(1416)	713015	1	0.190
###6962/10155/4455	6.632	0.665	1.649	SUPER_13_unloc_2_RagTag	1542370	1547845	3066	+	rnd-5_family-2494	DNA/PiggyBac	1	3134	(2)	713016/713017/713020	3	0.978
6962	7.7	0.2	0.2	SUPER_13_unloc_2_RagTag	1542370	1543311	942	+	rnd-5_family-2494	DNA/PiggyBac	1	942	(2194)	713016	1
10155	6.4	1.0	1.4	SUPER_13_unloc_2_RagTag	1543309	1544747	1498	+	rnd-5_family-2494	DNA/PiggyBac	1006	2503	(633)	713017	1
4455	5.6	0.6	4.3	SUPER_13_unloc_2_RagTag	1547197	1547845	626	+	rnd-5_family-2494	DNA/PiggyBac	2509	3134	(2)	713020	1
###19179	0.6	0.6	0.2	SUPER_13_unloc_2_RagTag	1544747	1546912	2175	C	ltr-1_family-184	LTR/Gypsy	(1983)	2175	1	713018	1	No_ref_available
###2377	0.7	0.0	3.6	SUPER_13_unloc_2_RagTag	1546912	1547196	275	C	ltr-1_family-183	LTR/Unknown	(0)	275	1	713019	1	No_ref_available
###4903/5520	7.092	0.433	0.144	SUPER_13_unloc_2_RagTag	1547848	1550553	1414	+	rnd-5_family-920	LINE/RTE-BovB	1964	3377	(7)	713015/713024	2	0.418
4903	7.3	0.9	0.3	SUPER_13_unloc_2_RagTag	1547848	1548507	664	+	rnd-5_family-920	LINE/RTE-BovB	1964	2627	(757)	713015	1
5520	6.9	0.0	0.0	SUPER_13_unloc_2_RagTag	1549841	1550553	753	+	rnd-5_family-920	LINE/RTE-BovB	2625	3377	(7)	713024	1
###494	16.9	1.0	1.0	SUPER_13_unloc_2_RagTag	1548427	1548522	96	+	ltr-1_family-547	LTR/Gypsy	7923	8018	(4801)	713021	1	No_ref_available
###437	21.3	9.3	5.6	SUPER_13_unloc_2_RagTag	1550554	1550593	32	C	rnd-1_family-33	DNA/hAT-Ac	(1541)	144	113	713025	1	0.019
###298	25.0	1.4	3.6	SUPER_13_unloc_2_RagTag	1550764	1550904	138	+	rnd-5_family-1031	DNA/hAT-Ac	438	575	(123)	713027	1	0.198
###451	11.1	2.4	2.4	SUPER_13_unloc_2_RagTag	1551679	1551761	83	+	rnd-6_family-1002	LINE/Penelope	2046	2128	(642)	713029	1	0.030
###4857/4649	8.403	1.748	0.551	SUPER_13_unloc_2_RagTag	1553099	1565510	671	+	ltr-1_family-476	LTR/Copia	2595	3265	(3903)	713032/713069	2	No_ref_available
4857	7.8	2.1	0.3	SUPER_13_unloc_2_RagTag	1553099	1553755	669	+	ltr-1_family-476	LTR/Copia	2595	3263	(3905)	713032	1
4649	9.0	1.4	0.8	SUPER_13_unloc_2_RagTag	1564847	1565510	668	+	ltr-1_family-476	LTR/Copia	2598	3265	(3903)	713069	1
###2549	11.0	1.2	0.0	SUPER_13_unloc_2_RagTag	1553798	1554205	413	C	rnd-3_family-110	LINE/RTE-BovB	(165)	481	69	713033	1	0.639
###957/766	21.014	0.892	1.236	SUPER_13_unloc_2_RagTag	1554205	1556182	419	+	rnd-1_family-141	LINE/Penelope	396	814	(4)	713034/713037	2	0.571
957	21.8	0.4	0.4	SUPER_13_unloc_2_RagTag	1554205	1554444	240	+	rnd-1_family-141	LINE/Penelope	396	635	(99)	713034	1
766	20.2	1.4	2.1	SUPER_13_unloc_2_RagTag	1555951	1556182	362	+	rnd-1_family-141	LINE/Penelope	453	814	(4)	713037	1
###530/858	13.605	2.855	5.623	SUPER_13_unloc_2_RagTag	1554458	1555473	342	+	rnd-6_family-6268	LINE	1006	1348	(121)	713035/713035	2	0.233
530	14.2	3.4	8.3	SUPER_13_unloc_2_RagTag	1554458	1554634	169	+	rnd-6_family-6268	LINE	1006	1174	(295)	713035	1
858	13.0	2.3	2.9	SUPER_13_unloc_2_RagTag	1555300	1555473	173	+	rnd-6_family-6268	LINE	1176	1348	(121)	713035	1
###4768	8.8	0.5	0.3	SUPER_13_unloc_2_RagTag	1554629	1555298	671	C	ltr-1_family-316	DNA/hAT-Charlie	(4776)	3216	2546	713036	1	0.084
###560	19.2	0.0	0.0	SUPER_13_unloc_2_RagTag	1555471	1555595	125	+	rnd-1_family-141	LINE/Penelope	336	460	(274)	713037	1	0.170
###2920	4.0	0.3	0.6	SUPER_13_unloc_2_RagTag	1555597	1555950	353	+	rnd-1_family-56	DNA	2	354	(0)	713038	1	0.997
###3060	2.3	0.3	0.0	SUPER_13_unloc_2_RagTag	1556358	1556710	354	C	rnd-1_family-56	DNA	(0)	354	1	713039	1	1.000
###391	18.1	0.0	2.8	SUPER_13_unloc_2_RagTag	1556650	1556723	72	+	ltr-1_family-550	LTR/Gypsy	692	763	(3204)	713040	1	No_ref_available
###325	8.3	4.2	0.0	SUPER_13_unloc_2_RagTag	1556890	1556937	50	C	rnd-1_family-874	DNA/hAT-Charlie	(35)	50	1	713042	1	0.588
###2536	3.5	3.1	0.0	SUPER_13_unloc_2_RagTag	1557350	1557668	329	C	ltr-1_family-252	LTR/Unknown	(0)	549	221	713044	1	No_ref_available
###5029	8.0	0.3	0.9	SUPER_13_unloc_2_RagTag	1557665	1558345	677	C	ltr-1_family-476	LTR/Copia	(3904)	3264	2588	713045	1	No_ref_available
###1716	3.3	5.6	0.0	SUPER_13_unloc_2_RagTag	1558329	1558541	225	+	ltr-1_family-324	LTR/Unknown	322	546	(0)	713046	1	No_ref_available
###17108	5.5	1.0	1.7	SUPER_13_unloc_2_RagTag	1558542	1560851	2295	+	ltr-1_family-325	LTR/Unknown	1	2295	(0)	713047	1	No_ref_available
###4182	3.8	4.2	0.0	SUPER_13_unloc_2_RagTag	1560852	1561378	549	C	ltr-1_family-252	LTR/Unknown	(0)	549	1	713048	1	No_ref_available
###320	29.4	2.3	3.9	SUPER_13_unloc_2_RagTag	1561580	1561710	129	C	ltr-1_family-14	LTR/Gypsy	(6522)	5002	4874	713051	1	No_ref_available
###298	23.5	1.0	3.0	SUPER_13_unloc_2_RagTag	1562585	1562685	99	C	ltr-1_family-453	LTR/Pao	(10293)	298	200	713057	1	No_ref_available
###420	24.8	7.0	0.0	SUPER_13_unloc_2_RagTag	1563192	1563320	138	C	rnd-1_family-793	DNA/RC	(0)	181	44	713061	1	0.762
###3106	8.2	0.2	0.0	SUPER_13_unloc_2_RagTag	1563318	1563729	413	C	ltr-1_family-476	LTR/Copia	(4161)	3007	2595	713062	1	No_ref_available
###460	14.3	1.1	4.3	SUPER_13_unloc_2_RagTag	1563730	1563824	92	+	rnd-1_family-793	DNA/RC	90	181	(0)	713063	1	0.508
###275	15.6	0.0	0.0	SUPER_13_unloc_2_RagTag	1564132	1564176	45	C	rnd-1_family-793	DNA/RC	(134)	47	3	713061	1	0.249
###460	14.3	1.1	4.3	SUPER_13_unloc_2_RagTag	1564748	1564842	92	C	rnd-1_family-793	DNA/RC	(0)	181	90	713068	1	0.508
###266	17.3	1.8	31.8	SUPER_13_unloc_2_RagTag	1565507	1565616	85	C	rnd-1_family-793	DNA/RC	(94)	87	3	713068	1	0.470
###3603	15.4	1.3	0.5	SUPER_13_unloc_2_RagTag	1565735	1566346	617	C	ltr-1_family-476	LTR/Copia	(3957)	3211	2595	713070	1	No_ref_available
###425	19.5	0.0	0.0	SUPER_13_unloc_2_RagTag	1566627	1566713	87	+	rnd-3_family-15	DNA/hAT-Tip100	71	157	(108)	713072	1	0.328
###3602	8.3	0.4	0.6	SUPER_13_unloc_2_RagTag	1566709	1567217	508	C	rnd-6_family-10336	DNA/PIF-Harbinger	(140)	508	1	713073	1	0.784
###1351	22.6	3.9	1.7	SUPER_13_unloc_2_RagTag	1570675	1571012	345	+	rnd-1_family-167	DNA/hAT-Ac	2	346	(116)	713075	1	0.747
###278	18.8	0.0	3.1	SUPER_13_unloc_2_RagTag	1571451	1571516	64	C	rnd-1_family-87	DNA/hAT-Tip100	(296)	229	166	713077	1	0.122
###578	19.2	2.9	0.6	SUPER_13_unloc_2_RagTag	1571535	1571707	177	+	rnd-1_family-215	DNA/hAT-Ac	29	205	(298)	713078	1	0.352
###4381	11.7	0.8	0.8	SUPER_13_unloc_2_RagTag	1571966	1572635	670	+	ltr-1_family-476	LTR/Copia	2595	3264	(3904)	713080	1	No_ref_available
###553	14.2	11.5	5.5	SUPER_13_unloc_2_RagTag	1574423	1574578	165	+	rnd-6_family-1091	DNA/hAT-Ac	400	564	(19)	713088	1	0.283
###1502	14.1	3.6	0.4	SUPER_13_unloc_2_RagTag	1576338	1576586	257	+	ltr-1_family-550	LTR/Gypsy	496	752	(3215)	713094	1	No_ref_available
###375	16.3	1.0	5.4	SUPER_13_unloc_2_RagTag	1577301	1577397	93	C	rnd-6_family-3012	LINE/Penelope	(151)	93	1	713096	1	0.381
###640	16.9	2.3	10.1	SUPER_13_unloc_2_RagTag	1577547	1577717	159	+	rnd-1_family-416	LTR/Copia	1	159	(1245)	713097	1	No_ref_available
###634	26.9	12.0	0.5	SUPER_13_unloc_2_RagTag	1577732	1578064	371	C	rnd-2_family-65	LINE/RTE-BovB	(4)	540	170	713098	1	0.682
###10355	5.2	2.4	1.8	SUPER_13_unloc_2_RagTag	1579715	1582361	2665	+	ltr-1_family-178	LTR/Copia	6560	9224	(377)	713101	1	No_ref_available
###617	5.1	0.0	0.0	SUPER_13_unloc_2_RagTag	1582357	1582434	78	+	rnd-1_family-679	DNA/CMC-Chapaev-3	578	655	(521)	713102	1	0.066
###3067	11.3	0.0	1.8	SUPER_13_unloc_2_RagTag	1582429	1582619	183	C	ltr-1_family-339	LTR/Gypsy	(7800)	5034	4852	713103	1	No_ref_available
###4474	10.2	0.4	1.5	SUPER_13_unloc_2_RagTag	1582620	1583427	657	+	rnd-1_family-983	DNA/CMC-Chapaev-3	1	657	(0)	713104	1	1.000
###2992	7.8	0.0	0.9	SUPER_13_unloc_2_RagTag	1583428	1583850	419	+	rnd-1_family-667	DNA/CMC-Chapaev-3	356	774	(0)	713105	1	0.541
###1299	8.3	8.2	1.0	SUPER_13_unloc_2_RagTag	1584181	1584374	208	C	rnd-1_family-311	DNA/hAT-Ac	(0)	208	1	713106	1	1.000
###5108/5108	11.100	2.200	3.600	SUPER_13_unloc_2_RagTag	1584648	1585798	1420	+	rnd-1_family-33	DNA/hAT-Ac	263	1682	(3)	713109/713109	2	0.843
5108	11.1	2.2	3.6	SUPER_13_unloc_2_RagTag	1584648	1585012	1122	+	rnd-1_family-33	DNA/hAT-Ac	263	1384	(301)	713109	1
5108	11.1	2.2	3.6	SUPER_13_unloc_2_RagTag	1585704	1585798	298	+	rnd-1_family-33	DNA/hAT-Ac	1385	1682	(3)	713109	1
###379	23.6	0.0	1.1	SUPER_13_unloc_2_RagTag	1585936	1586025	89	C	rnd-1_family-339	DNA/Sola-2	(112)	1433	1345	713111	1	0.058
###3117/7764	6.570	2.985	1.011	SUPER_13_unloc_2_RagTag	1586609	1588217	1529	C	rnd-1_family-33	DNA/hAT-Ac	(2)	1683	1	713113/713113	2	0.907
3117	6.5	5.5	1.5	SUPER_13_unloc_2_RagTag	1586609	1587060	470	C	rnd-1_family-33	DNA/hAT-Ac	(2)	1683	1214	713113	1
7764	6.6	1.9	0.8	SUPER_13_unloc_2_RagTag	1587170	1588217	1059	C	rnd-1_family-33	DNA/hAT-Ac	(626)	1059	1	713113	1
###624/1617	20.884	8.606	5.247	SUPER_13_unloc_2_RagTag	1588518	1590713	826	C	ltr-1_family-453	LTR/Pao	(97)	10494	8345	713115/713115	2	No_ref_available
624	18.4	5.0	0.6	SUPER_13_unloc_2_RagTag	1588518	1588676	166	C	ltr-1_family-453	LTR/Pao	(97)	10494	10329	713115	1
1617	21.5	9.5	6.4	SUPER_13_unloc_2_RagTag	1590073	1590713	660	C	ltr-1_family-453	LTR/Pao	(1587)	9004	8345	713115	1
###1435	19.6	0.3	3.6	SUPER_13_unloc_2_RagTag	1588698	1589067	358	C	ltr-1_family-415	LTR/Gypsy	(3550)	956	599	713116	1	No_ref_available
###229/420	22.284	7.908	0.000	SUPER_13_unloc_2_RagTag	1589065	1590733	218	C	ltr-1_family-518	LTR/Gypsy	(2012)	12723	12096	713117/713119	2	No_ref_available
229	16.3	2.0	0.0	SUPER_13_unloc_2_RagTag	1589065	1589113	50	C	ltr-1_family-518	LTR/Gypsy	(2012)	12723	12674	713117	1
420	24.2	9.8	0.0	SUPER_13_unloc_2_RagTag	1590581	1590733	168	C	ltr-1_family-518	LTR/Gypsy	(2472)	12263	12096	713119	1
###671	5.8	0.0	1.1	SUPER_13_unloc_2_RagTag	1591278	1591365	87	+	ltr-1_family-382	LTR/Gypsy	3230	3316	(8982)	713120	1	No_ref_available
###506	1.6	0.0	1.6	SUPER_13_unloc_2_RagTag	1591366	1591428	62	C	rnd-5_family-1297	DNA/hAT-Tip100	(1598)	1306	1245	713121	1	0.021
###1305	21.3	0.2	2.6	SUPER_13_unloc_2_RagTag	1591424	1591788	717	+	rnd-1_family-1061	DNA/PiggyBac	661	1377	(1601)	713122	1	0.497
###1799	13.7	2.6	3.8	SUPER_13_unloc_2_RagTag	1592514	1592861	344	+	rnd-1_family-1061	DNA/PiggyBac	859	1202	(241)	713123	1	0.238
###389	33.1	5.2	3.6	SUPER_13_unloc_2_RagTag	1594402	1594727	331	+	rnd-5_family-397	LINE/L2	1735	2065	(291)	713124	1	0.140
###1747	22.9	7.7	1.7	SUPER_13_unloc_2_RagTag	1594963	1595634	630	+	rnd-6_family-1726	LINE/L2	1	630	(16)	713125	1	0.975
###375	29.5	0.7	5.8	SUPER_13_unloc_2_RagTag	1595624	1595638	15	C	rnd-4_family-209	SINE/tRNA	(51)	178	164	713126	1	0.066
###394	30.6	1.0	5.6	SUPER_13_unloc_2_RagTag	1595669	1595848	163	C	rnd-6_family-1457	SINE/tRNA	(66)	163	1	713126	1	0.709
###3867/1850	17.920	3.072	6.032	SUPER_13_unloc_2_RagTag	1599980	1601405	1276	C	rnd-1_family-396	DNA/TcMar-Tigger	(0)	1741	454	713132/713132	2	0.733
3867	19.8	0.5	5.9	SUPER_13_unloc_2_RagTag	1599980	1600859	835	C	rnd-1_family-396	DNA/TcMar-Tigger	(0)	1741	907	713132	1
1850	14.1	8.3	6.3	SUPER_13_unloc_2_RagTag	1600973	1601405	441	C	rnd-1_family-396	DNA/TcMar-Tigger	(847)	894	454	713132	1
###617/967/355	18.663	6.538	6.732	SUPER_13_unloc_2_RagTag	1601409	1620489	537	+	ltr-1_family-314	DNA/Sola-2	10727	11921	(2303)	713134/713167/713172	3	0.038
617	23.2	4.8	10.6	SUPER_13_unloc_2_RagTag	1601409	1601678	256	+	ltr-1_family-314	DNA/Sola-2	10727	10982	(3242)	713134	1
967	10.8	9.6	0.0	SUPER_13_unloc_2_RagTag	1618834	1618990	172	+	ltr-1_family-314	DNA/Sola-2	11620	11791	(2433)	713167	1
355	21.9	2.5	11.0	SUPER_13_unloc_2_RagTag	1620372	1620489	109	+	ltr-1_family-314	DNA/Sola-2	11813	11921	(2303)	713172	1
###849	14.9	7.8	0.0	SUPER_13_unloc_2_RagTag	1601528	1601681	166	+	rnd-4_family-26	DNA/hAT-hATm	172	337	(1109)	713135	1	0.115
###321	26.7	0.0	4.4	SUPER_13_unloc_2_RagTag	1601901	1601994	90	C	rnd-5_family-1080	DNA/hAT-Blackjack	(2455)	333	244	713137	1	0.032
###1386	4.8	8.0	0.0	SUPER_13_unloc_2_RagTag	1602498	1602684	202	C	rnd-6_family-1338	DNA/hAT-Tip100	(67)	218	17	713139	1	0.709
###923	14.6	7.4	4.8	SUPER_13_unloc_2_RagTag	1602919	1603162	250	+	rnd-1_family-416	LTR/Copia	409	658	(746)	713141	1	No_ref_available
###1055/5764/968	15.889	3.058	1.712	SUPER_13_unloc_2_RagTag	1603426	1612176	1482	C	ltr-1_family-612	LTR/Gypsy	(3524)	2598	774	713143/713143/713149	3	No_ref_available
1055	19.5	1.7	2.2	SUPER_13_unloc_2_RagTag	1603426	1603656	230	C	ltr-1_family-612	LTR/Gypsy	(3524)	2598	2369	713143	1
5764	15.2	3.5	1.5	SUPER_13_unloc_2_RagTag	1605647	1606705	1080	C	ltr-1_family-612	LTR/Gypsy	(3738)	2384	1305	713143	1
968	14.5	1.0	3.2	SUPER_13_unloc_2_RagTag	1611985	1612176	188	C	ltr-1_family-612	LTR/Gypsy	(5161)	961	774	713149	1
###11426/1120/3177	4.336	0.705	0.171	SUPER_13_unloc_2_RagTag	1606967	1611829	2443	+	rnd-6_family-3602	DNA/PiggyBac	1	2602	(0)	713145/713147/713148	3	0.939
11426	4.3	0.7	0.2	SUPER_13_unloc_2_RagTag	1606967	1608770	1917	+	rnd-6_family-3602	DNA/PiggyBac	1	1917	(685)	713145	1
1120	3.6	1.4	0.0	SUPER_13_unloc_2_RagTag	1611296	1611435	142	+	rnd-6_family-3602	DNA/PiggyBac	1903	2044	(558)	713147	1
3177	5.3	0.2	0.0	SUPER_13_unloc_2_RagTag	1611432	1611829	399	+	rnd-6_family-3602	DNA/PiggyBac	2204	2602	(0)	713148	1
###11473	3.8	0.6	1.2	SUPER_13_unloc_2_RagTag	1608768	1611307	1672	+	ltr-1_family-424	LTR/Gypsy	4638	6309	(399)	713146	1	No_ref_available
###622	9.0	3.6	0.9	SUPER_13_unloc_2_RagTag	1613900	1614009	113	C	rnd-2_family-405	DNA/Ginger-2	(1)	298	186	713150	1	0.378
###4859	2.9	0.3	5.5	SUPER_13_unloc_2_RagTag	1614010	1614695	701	+	rnd-5_family-1160	DNA/hAT-Tag1	1	701	(17)	713151	1	0.976
###887	8.7	0.0	0.0	SUPER_13_unloc_2_RagTag	1614716	1614841	126	C	rnd-2_family-405	DNA/Ginger-2	(105)	194	69	713150	1	0.421
###412	11.1	1.4	1.4	SUPER_13_unloc_2_RagTag	1614889	1614961	73	+	rnd-1_family-286	DNA	40	112	(160)	713152	1	0.268
###284	3.7	0.0	21.4	SUPER_13_unloc_2_RagTag	1614961	1615028	56	C	rnd-6_family-1726	LINE/L2	(0)	646	591	713153	1	0.087
###5893	6.2	0.0	0.2	SUPER_13_unloc_2_RagTag	1615032	1615842	809	C	rnd-6_family-355	LINE/L2	(0)	810	2	713154	1	0.999
###789	13.1	0.0	0.8	SUPER_13_unloc_2_RagTag	1615833	1615963	130	+	rnd-1_family-286	DNA	102	231	(41)	713155	1	0.478
###421/1900/3399	17.762	1.351	3.274	SUPER_13_unloc_2_RagTag	1615842	1625874	1132	C	ltr-1_family-314	DNA/Sola-2	(8789)	5435	3955	713156/713156/713156	3	0.080
421	21.2	0.0	11.3	SUPER_13_unloc_2_RagTag	1615842	1615964	109	C	ltr-1_family-314	DNA/Sola-2	(8789)	5435	5327	713156	1
1900	21.2	1.2	2.2	SUPER_13_unloc_2_RagTag	1616499	1616913	411	C	ltr-1_family-314	DNA/Sola-2	(8898)	5326	4916	713156	1
3399	11.7	2.1	1.5	SUPER_13_unloc_2_RagTag	1625267	1625874	612	C	ltr-1_family-314	DNA/Sola-2	(9658)	4566	3955	713156	1
###3908	6.8	3.0	0.7	SUPER_13_unloc_2_RagTag	1615965	1616498	546	+	ltr-1_family-324	LTR/Unknown	1	546	(0)	713157	1	No_ref_available
###615/592	13.329	0.000	6.045	SUPER_13_unloc_2_RagTag	1617253	1617458	205	+	rnd-1_family-286	DNA	2	272	(0)	713160/713161	2	0.754
615	11.3	0.0	1.0	SUPER_13_unloc_2_RagTag	1617253	1617350	97	+	rnd-1_family-286	DNA	2	98	(174)	713160	1
592	15.0	0.0	10.2	SUPER_13_unloc_2_RagTag	1617340	1617458	108	+	rnd-1_family-286	DNA	165	272	(0)	713161	1
###2350	20.6	1.0	5.8	SUPER_13_unloc_2_RagTag	1617473	1618110	554	C	ltr-1_family-314	DNA/Sola-2	(8761)	5463	4910	713162	1	0.039
###301	9.1	0.0	0.0	SUPER_13_unloc_2_RagTag	1618110	1618153	44	C	rnd-5_family-690	LINE/Penelope	(211)	83	40	713163	1	0.150
###459	14.9	9.0	5.0	SUPER_13_unloc_2_RagTag	1618148	1618278	136	+	rnd-5_family-1080	DNA/hAT-Blackjack	878	1013	(1775)	713164	1	0.049
###1899	20.6	1.3	0.5	SUPER_13_unloc_2_RagTag	1618279	1618669	394	C	ltr-1_family-446	LTR/Unknown	(0)	394	1	713165	1	No_ref_available
###232	7.1	0.0	0.0	SUPER_13_unloc_2_RagTag	1618650	1618677	28	+	ltr-1_family-447	LTR/Pao	13	40	(4226)	713166	1	No_ref_available
###480/844/1436	18.379	2.032	1.961	SUPER_13_unloc_2_RagTag	1618678	1642930	554	C	ltr-1_family-314	DNA/Sola-2	(8078)	6146	4916	713162/713242/713248	3	0.039
480	11.3	0.0	0.0	SUPER_13_unloc_2_RagTag	1618678	1618748	71	C	ltr-1_family-314	DNA/Sola-2	(8078)	6146	6076	713162	1
844	20.5	2.6	2.6	SUPER_13_unloc_2_RagTag	1640547	1640776	230	C	ltr-1_family-314	DNA/Sola-2	(8826)	5398	5169	713242	1
1436	21.5	4.9	0.3	SUPER_13_unloc_2_RagTag	1642586	1642930	361	C	ltr-1_family-314	DNA/Sola-2	(8948)	5276	4916	713248	1
###6360	4.7	1.2	0.5	SUPER_13_unloc_2_RagTag	1619016	1619858	849	C	rnd-6_family-11947	DNA/hAT-Charlie	(0)	1361	513	713168	1	0.624
###261/639	7.851	0.673	2.170	SUPER_13_unloc_2_RagTag	1619864	1620336	132	C	rnd-6_family-6666	DNA/hAT-Charlie	(370)	145	14	713169/713169	2	0.256
261	8.3	0.0	0.0	SUPER_13_unloc_2_RagTag	1619864	1619899	36	C	rnd-6_family-6666	DNA/hAT-Charlie	(370)	145	110	713169	1
639	7.7	0.9	2.9	SUPER_13_unloc_2_RagTag	1620230	1620336	105	C	rnd-6_family-6666	DNA/hAT-Charlie	(397)	118	14	713169	1
###673	6.1	1.0	3.0	SUPER_13_unloc_2_RagTag	1620124	1620224	99	+	rnd-1_family-67	SINE/tRNA-L2	45	143	(8)	713171	1	0.656
###309	19.2	1.7	0.0	SUPER_13_unloc_2_RagTag	1620493	1620561	87	C	rnd-6_family-33	LINE/RTE-BovB	(108)	705	619	713173	1	0.107
###526	19.3	2.9	0.0	SUPER_13_unloc_2_RagTag	1620726	1620865	144	+	rnd-5_family-328	DNA/PiggyBac	9	152	(2501)	713175	1	0.054
###364/1228	17.575	5.186	2.125	SUPER_13_unloc_2_RagTag	1622042	1624142	378	+	rnd-5_family-1080	DNA/hAT-Blackjack	831	1250	(1538)	713177/713191	2	0.136
364	14.6	0.0	0.0	SUPER_13_unloc_2_RagTag	1622042	1622096	55	+	rnd-5_family-1080	DNA/hAT-Blackjack	831	885	(1903)	713177	1
1228	18.1	6.1	2.5	SUPER_13_unloc_2_RagTag	1623831	1624142	323	+	rnd-5_family-1080	DNA/hAT-Blackjack	928	1250	(1538)	713191	1
###4011	11.6	2.4	2.1	SUPER_13_unloc_2_RagTag	1622094	1622760	669	C	ltr-1_family-476	LTR/Copia	(3905)	3263	2595	713178	1	No_ref_available
###594/2026	18.786	3.618	3.671	SUPER_13_unloc_2_RagTag	1622672	1645491	646	C	ltr-1_family-314	DNA/Sola-2	(3027)	11197	4916	713179/713255	2	0.045
594	13.1	0.0	1.0	SUPER_13_unloc_2_RagTag	1622672	1622771	99	C	ltr-1_family-314	DNA/Sola-2	(3027)	11197	11099	713179	1
2026	19.7	4.2	4.1	SUPER_13_unloc_2_RagTag	1644870	1645491	547	C	ltr-1_family-314	DNA/Sola-2	(8762)	5462	4916	713255	1
###247	21.4	3.6	0.0	SUPER_13_unloc_2_RagTag	1622774	1622829	58	+	ltr-1_family-317	LTR/Unknown	3	60	(238)	713180	1	No_ref_available
###548	17.9	1.8	1.8	SUPER_13_unloc_2_RagTag	1622947	1623060	114	+	rnd-1_family-68	LINE/Penelope	10	123	(1)	713183	1	0.919
###308	16.9	1.3	1.3	SUPER_13_unloc_2_RagTag	1623139	1623152	78	C	rnd-1_family-4	DNA/RC	(1161)	293	216	713184	1	0.054
###347	10.9	3.1	0.0	SUPER_13_unloc_2_RagTag	1623153	1623214	64	C	ltr-1_family-476	LTR/Copia	(3905)	3263	3200	713185	1	No_ref_available
###505	6.1	0.0	0.0	SUPER_13_unloc_2_RagTag	1623215	1623280	66	C	ltr-1_family-313	LTR/Unknown	(0)	582	517	713186	1	No_ref_available
###1051	9.2	3.7	2.1	SUPER_13_unloc_2_RagTag	1623311	1623499	192	+	ltr-1_family-313	LTR/Unknown	391	582	(0)	713187	1	No_ref_available
###225	12.5	7.0	1.7	SUPER_13_unloc_2_RagTag	1623505	1623561	60	+	ltr-1_family-476	LTR/Copia	3204	3263	(3905)	713188	1	No_ref_available
###608	17.4	0.0	0.9	SUPER_13_unloc_2_RagTag	1623655	1623770	115	C	rnd-1_family-68	LINE/Penelope	(1)	123	9	713190	1	0.927
###1993	17.4	4.3	3.2	SUPER_13_unloc_2_RagTag	1624182	1624739	564	C	ltr-1_family-127	LTR/Gypsy	(8521)	2352	1789	713192	1	No_ref_available
###2921	12.0	6.7	0.9	SUPER_13_unloc_2_RagTag	1624747	1625266	550	+	rnd-1_family-195	DNA/TcMar-Tigger	41	590	(129)	713193	1	0.765
###1275/905	14.805	3.572	2.312	SUPER_13_unloc_2_RagTag	1625906	1627336	463	+	rnd-1_family-195	DNA/TcMar-Tigger	257	719	(0)	713195/713200	2	0.644
1275	17.2	4.5	3.3	SUPER_13_unloc_2_RagTag	1625906	1626235	334	+	rnd-1_family-195	DNA/TcMar-Tigger	257	590	(129)	713195	1
905	9.2	1.4	0.0	SUPER_13_unloc_2_RagTag	1627196	1627336	143	+	rnd-1_family-195	DNA/TcMar-Tigger	577	719	(0)	713200	1
###1981/2071	16.887	6.222	3.443	SUPER_13_unloc_2_RagTag	1626232	1630272	1093	+	ltr-1_family-314	DNA/Sola-2	3945	13569	(655)	713196/713210	2	0.077
1981	16.1	6.5	4.6	SUPER_13_unloc_2_RagTag	1626232	1626803	582	+	ltr-1_family-314	DNA/Sola-2	3945	4526	(9698)	713196	1
2071	17.8	5.9	2.1	SUPER_13_unloc_2_RagTag	1629780	1630272	511	+	ltr-1_family-314	DNA/Sola-2	13059	13569	(655)	713210	1
###1054	16.5	9.4	0.8	SUPER_13_unloc_2_RagTag	1626796	1627039	265	+	rnd-1_family-195	DNA/TcMar-Tigger	326	590	(129)	713197	1	0.369
###393	18.2	7.0	2.2	SUPER_13_unloc_2_RagTag	1627896	1628024	135	+	rnd-5_family-1080	DNA/hAT-Blackjack	1246	1380	(1408)	713202	1	0.048
###400	22.9	7.4	2.4	SUPER_13_unloc_2_RagTag	1628216	1628336	127	C	rnd-4_family-197	LINE/CR1	(111)	2511	2385	713203	1	0.048
###672/426	23.050	1.894	1.601	SUPER_13_unloc_2_RagTag	1628318	1628657	318	C	ltr-1_family-178	LTR/Copia	(1124)	8477	8066	713204/713204	2	No_ref_available
672	20.7	1.8	2.4	SUPER_13_unloc_2_RagTag	1628318	1628485	167	C	ltr-1_family-178	LTR/Copia	(1124)	8477	8311	713204	1
426	25.7	2.0	0.7	SUPER_13_unloc_2_RagTag	1628509	1628657	151	C	ltr-1_family-178	LTR/Copia	(1385)	8216	8066	713204	1
###400	24.1	3.5	2.3	SUPER_13_unloc_2_RagTag	1628484	1628508	176	+	ltr-1_family-290	LTR/Gypsy	7072	7247	(4223)	713205	1	No_ref_available
###749/4393	9.843	1.128	0.549	SUPER_13_unloc_2_RagTag	1629066	1642572	671	+	ltr-1_family-476	LTR/Copia	2594	3264	(3904)	713208/713247	2	No_ref_available
749	11.6	2.3	0.8	SUPER_13_unloc_2_RagTag	1629066	1629195	132	+	ltr-1_family-476	LTR/Copia	2594	2725	(4443)	713208	1
4393	9.5	0.9	0.5	SUPER_13_unloc_2_RagTag	1641906	1642572	670	+	ltr-1_family-476	LTR/Copia	2595	3264	(3904)	713247	1
###4389	3.5	1.2	1.0	SUPER_13_unloc_2_RagTag	1629199	1629779	582	+	ltr-1_family-313	LTR/Unknown	1	582	(0)	713209	1	No_ref_available
###243	3.2	0.0	0.0	SUPER_13_unloc_2_RagTag	1630353	1630383	31	+	rnd-6_family-1311	DNA/hAT-hATm	196	226	(548)	713211	1	0.040
###698	13.1	15.8	0.6	SUPER_13_unloc_2_RagTag	1631174	1631319	168	C	rnd-6_family-1338	DNA/hAT-Tip100	(101)	184	17	713215	1	0.589
###500	21.5	13.1	1.1	SUPER_13_unloc_2_RagTag	1631181	1631340	179	+	rnd-6_family-171	DNA/PiggyBac	1547	1725	(2485)	713216	1	0.043
###228	22.7	4.0	4.8	SUPER_13_unloc_2_RagTag	1632331	1632478	147	+	rnd-1_family-423	DNA/TcMar-Tigger	385	531	(0)	713219	1	0.277
###12432	4.4	1.9	1.6	SUPER_13_unloc_2_RagTag	1632551	1634285	1741	C	rnd-1_family-396	DNA/TcMar-Tigger	(0)	1741	1	713221	1	1.000
###632	6.4	9.6	0.0	SUPER_13_unloc_2_RagTag	1634362	1634455	103	+	rnd-1_family-84	DNA	832	934	(505)	713222	1	0.072
###1811	7.7	1.9	0.0	SUPER_13_unloc_2_RagTag	1635011	1635270	265	C	rnd-6_family-2388	DNA/hAT-hATm	(1023)	265	1	713223	1	0.206
###5036	11.9	8.1	2.1	SUPER_13_unloc_2_RagTag	1635351	1636279	983	+	ltr-1_family-453	LTR/Pao	9516	10498	(93)	713224	1	No_ref_available
###513	24.1	3.1	1.2	SUPER_13_unloc_2_RagTag	1636265	1636424	163	+	rnd-6_family-2307	LTR/Pao	686	848	(1140)	713225	1	No_ref_available
###951/2523	8.137	1.403	0.000	SUPER_13_unloc_2_RagTag	1636285	1637578	503	C	rnd-6_family-1311	DNA/hAT-hATm	(271)	503	1	713226/713228	2	0.650
951	7.5	4.8	0.0	SUPER_13_unloc_2_RagTag	1636285	1636431	154	C	rnd-6_family-1311	DNA/hAT-hATm	(271)	503	350	713226	1
2523	8.4	0.0	0.0	SUPER_13_unloc_2_RagTag	1637223	1637578	356	C	rnd-6_family-1311	DNA/hAT-hATm	(418)	356	1	713228	1
###4880	11.2	0.8	0.2	SUPER_13_unloc_2_RagTag	1636420	1637215	800	C	rnd-5_family-901	LINE/L2	(1810)	802	3	713227	1	0.306
###2789	9.4	3.3	0.2	SUPER_13_unloc_2_RagTag	1637581	1638007	440	+	rnd-6_family-1097	DNA/hAT-hATm	1	440	(0)	713230	1	1.000
###745	16.7	1.4	11.7	SUPER_13_unloc_2_RagTag	1638008	1638224	197	C	rnd-6_family-5270	LINE/L2	(170)	827	631	713231	1	0.198
###370	21.2	1.2	0.0	SUPER_13_unloc_2_RagTag	1638228	1638312	86	C	rnd-5_family-3914	LINE/L2	(739)	828	743	713232	1	0.055
###2013	10.3	0.3	6.0	SUPER_13_unloc_2_RagTag	1638741	1639090	331	+	rnd-5_family-2669	DNA	16	346	(2)	713235	1	0.951
###799	12.7	0.0	1.4	SUPER_13_unloc_2_RagTag	1639333	1639476	142	+	rnd-1_family-286	DNA	25	166	(106)	713238	1	0.522
###960	2.6	0.0	0.0	SUPER_13_unloc_2_RagTag	1641468	1641583	116	+	rnd-1_family-7	LINE/RTE-BovB	3210	3325	(0)	713246	1	0.035
###480	23.9	2.3	7.1	SUPER_13_unloc_2_RagTag	1643132	1643307	168	+	rnd-1_family-102	DNA/TcMar-Tc2	1280	1447	(71)	713249	1	0.111
###2741	4.4	0.0	0.0	SUPER_13_unloc_2_RagTag	1643804	1644166	363	C	rnd-1_family-1	LINE/RTE-BovB	(0)	2449	2087	713252	1	0.148
###368	3.8	0.0	0.0	SUPER_13_unloc_2_RagTag	1646247	1646299	53	C	rnd-1_family-180	LINE/Penelope	(0)	698	646	713258	1	0.076
###355	27.1	6.3	5.0	SUPER_13_unloc_2_RagTag	1646741	1646977	240	+	rnd-6_family-2141	LINE/Penelope	94	333	(79)	713260	1	0.583
###636	9.1	0.0	4.0	SUPER_13_unloc_2_RagTag	1647224	1647326	99	+	rnd-6_family-3917	DNA/hAT-hATm	220	318	(0)	713262	1	0.311
###2101	9.1	0.0	0.0	SUPER_13_unloc_2_RagTag	1648045	1648342	298	+	ltr-1_family-314	DNA/Sola-2	9445	9742	(4482)	713264	1	0.021
###1688	10.4	2.6	0.4	SUPER_13_unloc_2_RagTag	1648338	1648608	277	+	rnd-6_family-66	LINE/Penelope	649	925	(0)	713265	1	0.299
###3253	4.5	3.8	1.2	SUPER_13_unloc_2_RagTag	1648921	1649389	481	+	rnd-1_family-80	LINE/Penelope	427	907	(2)	713266	1	0.529
###10687	8.4	0.5	0.1	SUPER_13_unloc_2_RagTag	1649443	1651016	1580	+	rnd-5_family-901	LINE/L2	3	1582	(1030)	713267	1	0.605
###679	15.1	1.1	1.1	SUPER_13_unloc_2_RagTag	1651283	1651456	174	C	rnd-4_family-1820	LINE/L2	(0)	693	520	713268	1	0.251
###583/397	13.412	1.205	0.000	SUPER_13_unloc_2_RagTag	1651471	1655272	107	C	ltr-1_family-314	DNA/Sola-2	(10173)	4051	3945	713269/713269	2	0.008
583	14.4	1.9	0.0	SUPER_13_unloc_2_RagTag	1651471	1651574	106	C	ltr-1_family-314	DNA/Sola-2	(10173)	4051	3946	713269	1
397	11.7	0.0	0.0	SUPER_13_unloc_2_RagTag	1655213	1655272	60	C	ltr-1_family-314	DNA/Sola-2	(10220)	4004	3945	713269	1
###360	4.3	0.0	0.0	SUPER_13_unloc_2_RagTag	1654087	1654133	47	C	ltr-1_family-563	LTR/Gypsy	(780)	2980	2934	713272	1	No_ref_available
###385	23.5	0.8	1.7	SUPER_13_unloc_2_RagTag	1654820	1654936	116	+	rnd-6_family-558	DNA/Maverick	2706	2821	(10231)	713274	1	0.009
###4506/2150	9.725	0.300	0.068	SUPER_13_unloc_2_RagTag	1656365	1665110	669	C	ltr-1_family-476	LTR/Copia	(3905)	3263	2595	713277/713296	2	No_ref_available
4506	10.2	0.3	0.1	SUPER_13_unloc_2_RagTag	1656365	1657031	668	C	ltr-1_family-476	LTR/Copia	(3905)	3263	2596	713277	1
2150	8.7	0.3	0.0	SUPER_13_unloc_2_RagTag	1664802	1665110	310	C	ltr-1_family-476	LTR/Copia	(4264)	2904	2595	713296	1
###1289	3.4	9.0	0.0	SUPER_13_unloc_2_RagTag	1657069	1657245	193	+	rnd-1_family-232	DNA/hAT-Ac	2	194	(84)	713278	1	0.694
###13999/486/1029	5.872	1.315	1.121	SUPER_13_unloc_2_RagTag	1657560	1682237	2143	C	ltr-1_family-314	DNA/Sola-2	(1210)	13014	36	713280/713289/713349	3	0.151
13999	4.2	0.5	0.4	SUPER_13_unloc_2_RagTag	1657560	1659363	1805	C	ltr-1_family-314	DNA/Sola-2	(1210)	13014	11210	713280	1
486	20.6	9.0	7.9	SUPER_13_unloc_2_RagTag	1662863	1663062	202	C	ltr-1_family-314	DNA/Sola-2	(9116)	5108	4907	713289	1
1029	7.3	0.0	0.0	SUPER_13_unloc_2_RagTag	1682102	1682237	136	C	ltr-1_family-314	DNA/Sola-2	(14053)	171	36	713349	1
###3516	3.3	0.0	0.0	SUPER_13_unloc_2_RagTag	1659376	1659827	452	C	rnd-1_family-1	LINE/RTE-BovB	(1)	2448	1997	713281	1	0.185
###3591	6.0	1.9	0.8	SUPER_13_unloc_2_RagTag	1663092	1663614	529	C	rnd-1_family-503	DNA/Sola-2	(0)	529	1	713290	1	1.000
###697	8.6	1.5	3.1	SUPER_13_unloc_2_RagTag	1663702	1663833	130	+	rnd-1_family-503	DNA/Sola-2	400	529	(0)	713292	1	0.246
###3553	7.8	0.2	0.2	SUPER_13_unloc_2_RagTag	1664014	1664504	491	C	rnd-5_family-1249	LINE/Dong-R4	(6)	2120	1630	713293	1	0.231
###606/3709	10.013	2.710	2.273	SUPER_13_unloc_2_RagTag	1664712	1686243	710	C	ltr-1_family-314	DNA/Sola-2	(3027)	11197	3946	713280/713360	2	0.050
606	10.1	0.0	0.0	SUPER_13_unloc_2_RagTag	1664712	1664800	89	C	ltr-1_family-314	DNA/Sola-2	(3027)	11197	11109	713280	1
3709	10.0	3.1	2.6	SUPER_13_unloc_2_RagTag	1685626	1686243	621	C	ltr-1_family-314	DNA/Sola-2	(9658)	4566	3946	713360	1
###732	10.9	2.5	0.0	SUPER_13_unloc_2_RagTag	1664783	1664901	122	C	ltr-1_family-316	DNA/hAT-Charlie	(6548)	1444	1323	713295	1	0.015
###1810/2450	6.805	0.000	0.000	SUPER_13_unloc_2_RagTag	1665436	1666294	560	+	rnd-1_family-446	DNA/TcMar-Tigger	1	769	(1)	713299/713302	2	0.727
1810	9.1	0.0	0.0	SUPER_13_unloc_2_RagTag	1665436	1665689	254	+	rnd-1_family-446	DNA/TcMar-Tigger	1	254	(516)	713299	1
2450	4.9	0.0	0.0	SUPER_13_unloc_2_RagTag	1665989	1666294	306	+	rnd-1_family-446	DNA/TcMar-Tigger	464	769	(1)	713302	1
###1175	9.5	5.8	0.0	SUPER_13_unloc_2_RagTag	1665802	1665991	201	+	ltr-1_family-415	LTR/Gypsy	973	1173	(3333)	713301	1	No_ref_available
###1350	9.7	2.5	10.9	SUPER_13_unloc_2_RagTag	1667845	1668122	257	+	rnd-4_family-703	DNA/hAT-Tip100	3	259	(1)	713305	1	0.988
###315	12.8	0.0	0.0	SUPER_13_unloc_2_RagTag	1669051	1669096	46	C	rnd-5_family-4607	DNA/TcMar-Mariner	(117)	234	189	713307	1	0.131
###745	9.7	0.0	1.8	SUPER_13_unloc_2_RagTag	1669097	1669211	113	+	rnd-5_family-4607	DNA/TcMar-Mariner	1	113	(238)	713308	1	0.322
###3618/385	10.468	0.638	0.182	SUPER_13_unloc_2_RagTag	1669207	1670487	622	+	ltr-1_family-314	DNA/Sola-2	3945	4566	(9658)	713309/713311	2	0.044
3618	10.6	0.7	0.2	SUPER_13_unloc_2_RagTag	1669207	1669776	573	+	ltr-1_family-314	DNA/Sola-2	3945	4517	(9707)	713309	1
385	9.1	0.0	0.0	SUPER_13_unloc_2_RagTag	1670433	1670487	55	+	ltr-1_family-314	DNA/Sola-2	4512	4566	(9658)	713311	1
###4619	8.8	0.8	0.3	SUPER_13_unloc_2_RagTag	1669774	1670442	672	+	ltr-1_family-476	LTR/Copia	2595	3266	(3902)	713310	1	No_ref_available
###244	14.6	0.0	0.0	SUPER_13_unloc_2_RagTag	1670488	1670528	41	+	rnd-5_family-4607	DNA/TcMar-Mariner	111	151	(200)	713312	1	0.117
###410	14.1	2.7	9.7	SUPER_13_unloc_2_RagTag	1670525	1670634	103	C	rnd-1_family-87	DNA/hAT-Tip100	(376)	149	47	713313	1	0.196
###2301	8.4	0.3	1.8	SUPER_13_unloc_2_RagTag	1670763	1671103	336	+	ltr-1_family-322	LTR/Unknown	1658	1993	(383)	713316	1	No_ref_available
###863	12.3	0.7	0.7	SUPER_13_unloc_2_RagTag	1671100	1671246	147	C	rnd-6_family-2007	LINE/RTE-BovB	(257)	147	1	713317	1	0.364
###410	16.2	0.0	0.0	SUPER_13_unloc_2_RagTag	1671252	1671319	68	+	rnd-5_family-4607	DNA/TcMar-Mariner	144	211	(140)	713318	1	0.194
###4513	7.0	3.9	0.3	SUPER_13_unloc_2_RagTag	1671396	1672043	671	+	ltr-1_family-476	LTR/Copia	2595	3265	(3903)	713319	1	No_ref_available
###4284	5.2	0.0	0.2	SUPER_13_unloc_2_RagTag	1673628	1674181	553	+	rnd-1_family-304	LINE/RTE-BovB	1	553	(286)	713324	1	0.659
###1945	1.2	0.0	0.0	SUPER_13_unloc_2_RagTag	1674180	1674420	241	+	rnd-1_family-1	LINE/RTE-BovB	2203	2443	(6)	713325	1	0.098
###235	28.9	1.6	1.6	SUPER_13_unloc_2_RagTag	1675314	1675436	123	+	rnd-6_family-1012	LINE/Penelope	10	132	(1183)	713328	1	0.094
###1165	22.5	2.5	3.3	SUPER_13_unloc_2_RagTag	1675527	1675922	393	C	ltr-1_family-178	LTR/Copia	(1133)	8468	8076	713330	1	No_ref_available
###2361	4.7	0.0	0.0	SUPER_13_unloc_2_RagTag	1676142	1676441	300	C	rnd-1_family-449	DNA/TcMar-Tc1	(0)	336	37	713332	1	0.893
###2369	3.2	0.0	0.0	SUPER_13_unloc_2_RagTag	1676452	1676843	336	+	rnd-1_family-487	DNA/TcMar-Tc1	1	336	(0)	713333	1	1.000
###264	20.9	8.8	1.4	SUPER_13_unloc_2_RagTag	1676962	1677029	73	+	rnd-1_family-79	DNA/hAT-Tip100	3	75	(196)	713334	1	0.269
###268	9.0	0.0	11.1	SUPER_13_unloc_2_RagTag	1677028	1677077	45	+	rnd-6_family-2007	LINE/RTE-BovB	209	253	(151)	713335	1	0.111
###317	8.9	0.0	0.0	SUPER_13_unloc_2_RagTag	1677077	1677121	45	+	ltr-1_family-315	LTR/Unknown	28	72	(225)	713336	1	No_ref_available
###3808	12.6	3.4	0.3	SUPER_13_unloc_2_RagTag	1677361	1678007	667	C	ltr-1_family-476	LTR/Copia	(3907)	3261	2595	713338	1	No_ref_available
###3000	8.7	7.5	0.5	SUPER_13_unloc_2_RagTag	1678384	1678901	554	+	rnd-6_family-774	LINE/RTE-BovB	2057	2610	(70)	713340	1	0.207
###412	8.4	0.0	0.0	SUPER_13_unloc_2_RagTag	1679082	1679154	64	+	rnd-6_family-774	LINE/RTE-BovB	2425	2488	(192)	713341	1	0.024
###3964	4.0	3.2	0.6	SUPER_13_unloc_2_RagTag	1680908	1681437	544	C	rnd-6_family-10	LINE/RTE-BovB	(368)	544	1	713344	1	0.596
###349	18.6	2.8	4.8	SUPER_13_unloc_2_RagTag	1681533	1681639	105	C	ltr-1_family-312	DNA	(1974)	9758	9654	713347	1	0.009
###801/3732	10.220	4.332	0.781	SUPER_13_unloc_2_RagTag	1682260	1683028	718	C	rnd-1_family-195	DNA/TcMar-Tigger	(1)	718	1	713350/713352	2	0.999
801	9.0	9.7	0.7	SUPER_13_unloc_2_RagTag	1682260	1682393	146	C	rnd-1_family-195	DNA/TcMar-Tigger	(1)	718	573	713350	1
3732	10.5	3.1	0.8	SUPER_13_unloc_2_RagTag	1682445	1683028	597	C	rnd-1_family-195	DNA/TcMar-Tigger	(122)	597	1	713352	1
###708	14.2	0.0	0.0	SUPER_13_unloc_2_RagTag	1683029	1683142	114	C	rnd-2_family-57	SINE/tRNA-Deu-RTE	(64)	116	3	713353	1	0.633
###248/225	9.496	0.000	0.000	SUPER_13_unloc_2_RagTag	1683167	1683246	74	C	rnd-1_family-525	LINE/L2	(11)	512	361	713354/713354	2	0.141
248	8.6	0.0	0.0	SUPER_13_unloc_2_RagTag	1683167	1683201	35	C	rnd-1_family-525	LINE/L2	(11)	512	478	713354	1
225	10.3	0.0	0.0	SUPER_13_unloc_2_RagTag	1683208	1683246	39	C	rnd-1_family-525	LINE/L2	(124)	399	361	713354	1
###283/1641	22.267	1.070	1.971	SUPER_13_unloc_2_RagTag	1683241	1683928	568	C	rnd-6_family-1726	LINE/L2	(0)	646	1	713355/713355	2	0.879
283	17.7	2.0	5.1	SUPER_13_unloc_2_RagTag	1683241	1683341	98	C	rnd-6_family-1726	LINE/L2	(0)	646	549	713355	1
1641	23.1	0.9	1.4	SUPER_13_unloc_2_RagTag	1683375	1683928	470	C	rnd-6_family-1726	LINE/L2	(176)	470	1	713355	1
###2293	6.7	2.6	3.9	SUPER_13_unloc_2_RagTag	1683917	1684304	383	C	rnd-1_family-525	LINE/L2	(136)	387	5	713356	1	0.732
###1838	12.4	0.0	1.3	SUPER_13_unloc_2_RagTag	1684680	1684982	299	C	rnd-3_family-1276	DNA/Ginger-2	(0)	299	1	713358	1	1.000
###529	24.4	1.7	2.6	SUPER_13_unloc_2_RagTag	1685003	1685240	190	C	rnd-1_family-827	LINE/L2	(394)	487	298	713359	1	0.216
###310	6.7	0.0	0.0	SUPER_13_unloc_2_RagTag	1686241	1686285	45	C	rnd-4_family-900	DNA/TcMar-Fot1	(57)	894	850	713361	1	0.047
###409/1332	9.967	2.899	0.000	SUPER_13_unloc_2_RagTag	1686660	1687081	274	C	ltr-1_family-550	LTR/Gypsy	(3212)	755	482	713363/713363	2	No_ref_available
409	5.7	0.0	0.0	SUPER_13_unloc_2_RagTag	1686660	1686712	53	C	ltr-1_family-550	LTR/Gypsy	(3212)	755	703	713363	1
1332	11.0	3.6	0.0	SUPER_13_unloc_2_RagTag	1686863	1687081	227	C	ltr-1_family-550	LTR/Gypsy	(3259)	708	482	713363	1
###1040	7.0	6.3	0.0	SUPER_13_unloc_2_RagTag	1686716	1686873	168	+	rnd-1_family-105	DNA/hAT-Tip100	1	168	(30)	713364	1	0.848
###2835	13.3	3.8	1.0	SUPER_13_unloc_2_RagTag	1687468	1688017	497	+	rnd-1_family-712	DNA/TcMar-Mariner	25	521	(0)	713365	1	0.954
###2766	9.6	0.5	2.1	SUPER_13_unloc_2_RagTag	1688020	1688447	421	C	rnd-1_family-564	DNA/hAT-hATm	(0)	421	1	713366	1	1.000
###670	9.2	0.0	2.8	SUPER_13_unloc_2_RagTag	1688474	1688585	109	+	rnd-6_family-1311	DNA/hAT-hATm	1	109	(665)	713368	1	0.141
###703	8.7	0.0	1.0	SUPER_13_unloc_2_RagTag	1688672	1688776	104	+	rnd-1_family-722	DNA/TcMar-Mariner	50	153	(1)	713370	1	0.675
###338/1151	10.784	0.000	0.000	SUPER_13_unloc_2_RagTag	1688894	1689278	161	C	ltr-1_family-22	LTR/Gypsy	(1881)	4120	3960	713372/713375	2	No_ref_available
338	14.3	0.0	0.0	SUPER_13_unloc_2_RagTag	1688894	1688956	63	C	ltr-1_family-22	LTR/Gypsy	(1881)	4120	4058	713372	1
1151	9.4	0.0	0.0	SUPER_13_unloc_2_RagTag	1689119	1689278	160	C	ltr-1_family-22	LTR/Gypsy	(1882)	4119	3960	713375	1
###475	15.9	0.0	2.3	SUPER_13_unloc_2_RagTag	1688947	1689036	88	C	rnd-1_family-257	DNA/TcMar-Tigger	(471)	180	93	713373	1	0.135
###1754	12.0	0.7	0.0	SUPER_13_unloc_2_RagTag	1689282	1689565	286	C	ltr-1_family-366	LTR/Gypsy	(5538)	3892	3607	713376	1	No_ref_available
###2187	13.3	0.6	0.3	SUPER_13_unloc_2_RagTag	1689317	1689679	364	+	ltr-1_family-366	LTR/Gypsy	3894	4257	(5173)	713377	1	No_ref_available
###4055	8.8	6.8	1.9	SUPER_13_unloc_2_RagTag	1689863	1690523	693	+	rnd-1_family-277	DNA/PiggyBac	1	693	(100)	713379	1	0.874
###1135	4.3	7.9	0.0	SUPER_13_unloc_2_RagTag	1690526	1690689	177	+	rnd-1_family-215	DNA/hAT-Ac	327	503	(0)	713380	1	0.352
###4233	5.7	0.0	0.0	SUPER_13_unloc_2_RagTag	1690698	1691258	561	C	rnd-6_family-5977	DNA/hAT-hATm	(1244)	592	32	713381	1	0.306
###2189	12.2	0.7	0.5	SUPER_13_unloc_2_RagTag	1691271	1692013	898	+	rnd-1_family-219	LINE/Penelope	1	898	(27)	713382	1	2.878
###544	3.8	0.8	17.4	SUPER_13_unloc_2_RagTag	1691912	1692038	109	C	ltr-1_family-244	LTR/Gypsy	(4068)	952	844	713383	1	No_ref_available
###443	6.1	0.0	0.0	SUPER_13_unloc_2_RagTag	1693150	1693213	64	C	rnd-5_family-687	LINE/L2	(0)	371	308	713386	1	0.173
###13531	3.9	0.7	0.5	SUPER_13_unloc_2_RagTag	1693214	1694950	1741	C	rnd-1_family-396	DNA/TcMar-Tigger	(0)	1741	1	713387	1	1.000
###2095	4.3	2.3	0.0	SUPER_13_unloc_2_RagTag	1694951	1695248	305	C	rnd-5_family-687	LINE/L2	(66)	305	1	713386	1	0.822
###2651	7.4	1.0	2.8	SUPER_13_unloc_2_RagTag	1695632	1696032	394	C	rnd-1_family-1061	DNA/PiggyBac	(142)	1301	908	713392	1	0.273
###1185	14.5	0.5	0.5	SUPER_13_unloc_2_RagTag	1696528	1696740	204	+	ltr-1_family-316	DNA/hAT-Charlie	9	212	(7780)	713396	1	0.026
###1015	5.1	0.0	0.0	SUPER_13_unloc_2_RagTag	1696840	1696977	138	+	ltr-1_family-476	LTR/Copia	3127	3264	(3904)	713398	1	No_ref_available
###366	21.8	0.0	0.0	SUPER_13_unloc_2_RagTag	1696984	1697061	78	+	rnd-2_family-58	LINE/CR1	1166	1243	(600)	713399	1	0.042
###5376	4.7	0.5	3.4	SUPER_13_unloc_2_RagTag	1697581	1698314	714	+	rnd-1_family-446	DNA/TcMar-Tigger	1	714	(56)	713403	1	0.927
###652	3.6	0.0	0.0	SUPER_13_unloc_2_RagTag	1698320	1698403	84	+	rnd-1_family-446	DNA/TcMar-Tigger	631	714	(56)	713404	1	0.109
###16953	2.6	0.4	0.1	SUPER_13_unloc_2_RagTag	1698414	1700497	2090	C	rnd-1_family-11	LINE/CR1	(1)	2090	1	713405	1	1.000
###589	5.1	0.0	0.0	SUPER_13_unloc_2_RagTag	1700495	1700572	78	+	rnd-1_family-446	DNA/TcMar-Tigger	637	714	(56)	713406	1	0.101
###652	3.6	0.0	0.0	SUPER_13_unloc_2_RagTag	1700578	1700661	84	+	rnd-1_family-446	DNA/TcMar-Tigger	631	714	(56)	713406	1	0.109
###439	16.5	7.1	0.0	SUPER_13_unloc_2_RagTag	1700693	1700777	91	C	rnd-1_family-195	DNA/TcMar-Tigger	(0)	719	629	713407	1	0.127
###2415	10.6	0.6	1.4	SUPER_13_unloc_2_RagTag	1700755	1701119	362	+	rnd-1_family-195	DNA/TcMar-Tigger	174	535	(184)	713408	1	0.503
###587	10.2	0.0	0.0	SUPER_13_unloc_2_RagTag	1701148	1701231	84	+	rnd-1_family-195	DNA/TcMar-Tigger	1	84	(635)	713409	1	0.117
###258	10.0	0.0	0.0	SUPER_13_unloc_2_RagTag	1701232	1701271	40	+	rnd-1_family-195	DNA/TcMar-Tigger	3	42	(677)	713410	1	0.056
###2968	7.0	0.7	0.7	SUPER_13_unloc_2_RagTag	1701273	1701691	419	C	rnd-1_family-33	DNA/hAT-Ac	(1004)	681	263	713411	1	0.249
###1869	3.5	6.1	0.4	SUPER_13_unloc_2_RagTag	1701849	1702109	276	C	rnd-1_family-232	DNA/hAT-Ac	(0)	278	3	713413	1	0.993
###6129	3.6	0.0	0.9	SUPER_13_unloc_2_RagTag	1702490	1703265	769	+	rnd-1_family-446	DNA/TcMar-Tigger	1	769	(1)	713415	1	0.999
###1153/2010	10.870	0.755	0.764	SUPER_13_unloc_2_RagTag	1703282	1704573	510	+	rnd-4_family-851	DNA/TcMar-Mariner	436	954	(0)	713416/713420	2	0.535
1153	11.3	1.0	1.5	SUPER_13_unloc_2_RagTag	1703282	1703478	196	+	rnd-4_family-851	DNA/TcMar-Mariner	436	631	(323)	713416	1
2010	10.6	0.6	0.3	SUPER_13_unloc_2_RagTag	1704261	1704573	314	+	rnd-4_family-851	DNA/TcMar-Mariner	641	954	(0)	713420	1
###619	20.1	0.0	0.8	SUPER_13_unloc_2_RagTag	1704655	1704789	134	+	rnd-5_family-2811	DNA/TcMar-Tigger	56	189	(1390)	713421	1	0.085
###1605	11.2	0.0	2.0	SUPER_13_unloc_2_RagTag	1704833	1705087	250	C	rnd-6_family-2007	LINE/RTE-BovB	(153)	251	2	713422	1	0.619
###274	20.4	4.3	0.0	SUPER_13_unloc_2_RagTag	1705091	1705183	97	C	rnd-6_family-3578	LINE/Penelope	(53)	479	383	713423	1	0.182
###3817	13.5	0.9	0.5	SUPER_13_unloc_2_RagTag	1705672	1706310	642	+	ltr-1_family-476	LTR/Copia	2596	3237	(3931)	713427	1	No_ref_available
###4967	4.6	2.0	0.1	SUPER_13_unloc_2_RagTag	1706306	1706963	670	C	ltr-1_family-476	LTR/Copia	(3904)	3264	2595	713428	1	No_ref_available
###783/2154/3152/1583	17.426	3.077	2.835	SUPER_13_unloc_2_RagTag	1707241	1711082	1553	C	ltr-1_family-314	DNA/Sola-2	(7545)	6679	3943	713429/713436/713436/713441	4	0.109
783	14.9	0.0	0.7	SUPER_13_unloc_2_RagTag	1707241	1707259	18	C	ltr-1_family-314	DNA/Sola-2	(7545)	6679	6662	713429	1
2154	20.9	4.5	4.2	SUPER_13_unloc_2_RagTag	1708258	1708617	911	C	ltr-1_family-314	DNA/Sola-2	(8401)	5820	4910	713436	1
3152	10.2	0.4	0.0	SUPER_13_unloc_2_RagTag	1710343	1710823	483	C	ltr-1_family-314	DNA/Sola-2	(9658)	4566	4084	713436	1
1583	10.8	0.4	0.8	SUPER_13_unloc_2_RagTag	1710823	1711082	259	C	ltr-1_family-314	DNA/Sola-2	(10023)	4201	3943	713441	1
###971	9.4	0.0	5.3	SUPER_13_unloc_2_RagTag	1707260	1707417	150	+	rnd-1_family-286	DNA	1	150	(122)	713430	1	0.551
###930	13.2	1.5	3.1	SUPER_13_unloc_2_RagTag	1707420	1707614	192	+	rnd-1_family-18	SINE/tRNA-Deu-RTE	3	194	(0)	713431	1	0.990
###976/1335	11.906	0.232	4.510	SUPER_13_unloc_2_RagTag	1707828	1708257	271	+	rnd-1_family-286	DNA	1	271	(1)	713434/713435	2	0.996
976	11.5	0.0	4.8	SUPER_13_unloc_2_RagTag	1707828	1708000	165	+	rnd-1_family-286	DNA	1	165	(107)	713434	1
1335	12.2	0.4	4.3	SUPER_13_unloc_2_RagTag	1708019	1708257	230	+	rnd-1_family-286	DNA	42	271	(1)	713435	1
###590	28.2	1.0	1.0	SUPER_13_unloc_2_RagTag	1708807	1709010	204	+	rnd-1_family-1063	LINE/L2	539	742	(152)	713437	1	0.228
###6289	10.4	0.1	0.2	SUPER_13_unloc_2_RagTag	1709015	1709959	944	C	rnd-1_family-159	LINE/Penelope	(7)	2085	1142	713438	1	0.451
###757	16.9	0.0	8.7	SUPER_13_unloc_2_RagTag	1709965	1710139	161	C	rnd-6_family-20097	DNA/RC	(99)	167	7	713439	1	0.605
###1609/685	19.525	5.149	3.148	SUPER_13_unloc_2_RagTag	1714299	1715710	631	C	ltr-1_family-314	DNA/Sola-2	(7563)	6661	4910	713447/713450	2	0.044
1609	19.8	5.8	4.2	SUPER_13_unloc_2_RagTag	1714299	1714762	471	C	ltr-1_family-314	DNA/Sola-2	(7563)	6661	6191	713447	1
685	18.7	3.2	0.0	SUPER_13_unloc_2_RagTag	1715556	1715710	160	C	ltr-1_family-314	DNA/Sola-2	(9155)	5069	4910	713450	1
###892	6.2	0.0	2.3	SUPER_13_unloc_2_RagTag	1716141	1716272	129	C	rnd-6_family-10	LINE/RTE-BovB	(355)	557	429	713453	1	0.141
###531	8.9	4.6	6.6	SUPER_13_unloc_2_RagTag	1716159	1716185	105	+	rnd-3_family-1276	DNA/Ginger-2	2	106	(193)	713454	1	0.351
###1344	12.1	0.4	0.9	SUPER_13_unloc_2_RagTag	1719847	1720071	224	+	rnd-3_family-1276	DNA/Ginger-2	75	298	(1)	713458	1	0.749
###661	17.3	0.7	1.3	SUPER_13_unloc_2_RagTag	1720393	1720544	151	C	rnd-6_family-2007	LINE/RTE-BovB	(253)	151	1	713460	1	0.374
###4022	13.0	0.6	0.6	SUPER_13_unloc_2_RagTag	1720647	1721313	667	+	ltr-1_family-476	LTR/Copia	2597	3263	(3905)	713461	1	No_ref_available
###3289	6.6	3.8	0.4	SUPER_13_unloc_2_RagTag	1727038	1727510	489	+	rnd-1_family-446	DNA/TcMar-Tigger	282	770	(0)	713469	1	0.635
###1021/1911	14.107	0.868	3.115	SUPER_13_unloc_2_RagTag	1727517	1735633	550	+	ltr-1_family-366	LTR/Gypsy	6260	8629	(801)	713470/713480	2	No_ref_available
1021	12.0	1.0	4.3	SUPER_13_unloc_2_RagTag	1727517	1727708	186	+	ltr-1_family-366	LTR/Gypsy	6260	6445	(2985)	713470	1
1911	15.2	0.8	2.5	SUPER_13_unloc_2_RagTag	1735264	1735633	364	+	ltr-1_family-366	LTR/Gypsy	8266	8629	(801)	713480	1
###467	21.5	0.0	0.9	SUPER_13_unloc_2_RagTag	1727920	1728027	107	C	rnd-1_family-446	DNA/TcMar-Tigger	(1)	769	663	713471	1	0.139
###1965	7.5	6.7	6.7	SUPER_13_unloc_2_RagTag	1728038	1728394	357	C	rnd-1_family-668	DNA/TcMar-Tigger	(0)	886	530	713472	1	0.403
###24058	3.5	1.0	0.5	SUPER_13_unloc_2_RagTag	1728395	1731520	3136	C	rnd-5_family-2494	DNA/PiggyBac	(0)	3136	1	713473	1	1.000
###2702	13.2	1.9	10.7	SUPER_13_unloc_2_RagTag	1731521	1732094	528	C	rnd-1_family-668	DNA/TcMar-Tigger	(358)	528	1	713472	1	0.596
###4244	11.6	3.2	1.4	SUPER_13_unloc_2_RagTag	1733286	1734032	760	C	ltr-1_family-366	LTR/Gypsy	(5180)	4250	3491	713477	1	No_ref_available
###431	9.4	0.0	0.0	SUPER_13_unloc_2_RagTag	1735206	1735269	64	C	ltr-1_family-453	LTR/Pao	(10332)	259	196	713478	1	No_ref_available
###245	16.0	0.0	0.0	SUPER_13_unloc_2_RagTag	1735226	1735275	50	+	ltr-1_family-453	LTR/Pao	2968	3017	(7574)	713479	1	No_ref_available
###992	1.7	0.0	0.0	SUPER_13_unloc_2_RagTag	1735834	1735952	119	+	ltr-1_family-128	LTR/Unknown	1	119	(49)	713483	1	No_ref_available
###829	3.0	0.0	0.0	SUPER_13_unloc_2_RagTag	1735957	1736056	100	C	ltr-1_family-128	LTR/Unknown	(49)	119	20	713485	1	No_ref_available
###575	25.4	16.3	0.5	SUPER_13_unloc_2_RagTag	1736208	1736385	206	C	ltr-1_family-221	LTR/Pao	(1569)	4342	4137	713487	1	No_ref_available
###701	19.7	13.1	0.5	SUPER_13_unloc_2_RagTag	1736514	1736712	224	+	rnd-5_family-3300	DNA/PiggyBac	1	224	(69)	713488	1	0.765
###381	15.1	0.0	2.7	SUPER_13_unloc_2_RagTag	1737092	1737166	73	+	rnd-5_family-3300	DNA/PiggyBac	221	293	(0)	713489	1	0.249
###2677/1709	16.374	3.718	2.059	SUPER_13_unloc_2_RagTag	1737446	1739056	662	C	ltr-1_family-476	LTR/Copia	(3905)	3263	2602	713491/713494	2	No_ref_available
2677	17.7	3.2	2.9	SUPER_13_unloc_2_RagTag	1737446	1738062	619	C	ltr-1_family-476	LTR/Copia	(3905)	3263	2645	713491	1
1709	13.6	4.8	0.3	SUPER_13_unloc_2_RagTag	1738762	1739056	308	C	ltr-1_family-476	LTR/Copia	(4259)	2909	2602	713494	1
###1589	16.1	7.5	1.8	SUPER_13_unloc_2_RagTag	1738096	1738417	340	C	ltr-1_family-316	DNA/hAT-Charlie	(7636)	356	17	713492	1	0.043
###2468	5.1	0.0	0.0	SUPER_13_unloc_2_RagTag	1738419	1738750	332	C	rnd-1_family-7	LINE/RTE-BovB	(11)	3314	2983	713493	1	0.100
###1303	13.4	4.9	5.3	SUPER_13_unloc_2_RagTag	1739299	1739565	266	C	rnd-1_family-79	DNA/hAT-Tip100	(3)	268	3	713496	1	0.982
###3030	7.0	0.0	0.0	SUPER_13_unloc_2_RagTag	1739565	1739961	397	+	rnd-1_family-770	DNA/Sola-2	1	397	(455)	713497	1	0.466
###1206	9.4	1.1	1.1	SUPER_13_unloc_2_RagTag	1739966	1740147	182	+	rnd-1_family-4	DNA/RC	90	271	(1183)	713498	1	0.125
###727	5.3	0.0	2.1	SUPER_13_unloc_2_RagTag	1740335	1740431	95	C	rnd-5_family-153	DNA/TcMar-Tc1	(190)	204	110	713501	1	0.241
###1529	12.1	0.0	1.3	SUPER_13_unloc_2_RagTag	1740405	1740638	231	C	ltr-1_family-322	LTR/Unknown	(2034)	342	112	713502	1	No_ref_available
###3920	3.9	0.0	0.2	SUPER_13_unloc_2_RagTag	1740444	1740912	468	C	rnd-1_family-361	DNA/RC	(0)	469	2	713503	1	0.998
###1244	5.0	0.0	0.0	SUPER_13_unloc_2_RagTag	1740931	1741089	159	+	rnd-6_family-10	LINE/RTE-BovB	388	546	(366)	713504	1	0.174
###343	8.5	0.0	0.0	SUPER_13_unloc_2_RagTag	1741085	1741131	47	+	rnd-5_family-153	DNA/TcMar-Tc1	292	338	(56)	713505	1	0.119
###519	16.7	8.8	0.0	SUPER_13_unloc_2_RagTag	1741136	1741237	111	+	ltr-1_family-550	LTR/Gypsy	643	753	(3214)	713506	1	No_ref_available
###241	22.2	0.0	11.0	SUPER_13_unloc_2_RagTag	1741235	1741315	73	C	rnd-1_family-87	DNA/hAT-Tip100	(386)	139	67	713507	1	0.139
###279	5.3	0.0	0.0	SUPER_13_unloc_2_RagTag	1741303	1741340	38	C	rnd-6_family-4093	DNA/PiggyBac	(1543)	177	140	713508	1	0.022
###706	22.0	6.2	0.5	SUPER_13_unloc_2_RagTag	1741985	1742194	222	+	rnd-5_family-897	DNA/PiggyBac	1	222	(2000)	713512	1	0.100
###588	15.7	3.9	15.3	SUPER_13_unloc_2_RagTag	1742932	1743134	183	C	rnd-6_family-2007	LINE/RTE-BovB	(221)	183	1	713517	1	0.453
###227/365	16.002	6.419	0.000	SUPER_13_unloc_2_RagTag	1751178	1751567	133	+	rnd-1_family-84	DNA	800	934	(505)	713526/713532	2	0.092
[truncated: 15,450 more rows]
