# Supplementary material for: The genomics and evolution of inter-sexual mimicry and female-limited polymorphisms in damselflies
Source: Nat Ecol Evol. 2023 Nov 6;8(1):83–97. doi: 10.1038/s41559-023-02243-1 (PMC10781644; doi:10.1038/s41559-023-02243-1)
Supplement: Supplementary file 9 — Statistical Source Data. [file 41559_2023_2243_MOESM9_ESM.zip]

Archive with 4 entries (3 files):
- Willink_SourceData_ED_Fig3/
- Willink_SourceData_ED_Fig3/AvO_22K.tsv.gz
- Willink_SourceData_ED_Fig3/AvO_3K.tsv.gz
- Willink_SourceData_ED_Fig3/SwD_popmap
