# Supplementary material for: The genomics and evolution of inter-sexual mimicry and female-limited polymorphisms in damselflies
Source: Nat Ecol Evol. 2023 Nov 6;8(1):83–97. doi: 10.1038/s41559-023-02243-1 (PMC10781644; doi:10.1038/s41559-023-02243-1)
Supplement: Supplementary file 10 — Statistical Source Data. [file 41559_2023_2243_MOESM10_ESM.csv]

Window	Query	length	n	region
1	SUPER_10_RagTag	418577	1053	main
1	SUPER_11_RagTag	770388	1366	main
1	SUPER_12_RagTag	740912	1400	main
1	SUPER_13_RagTag	737314	1594	SUPER_13_RagTag
1	SUPER_13_unloc_1_RagTag	658115	1456	SUPER_13_unloc_1_RagTag
1	SUPER_13_unloc_2_RagTag	655611	1468	SUPER_13_unloc_2_RagTag
1	SUPER_13_unloc_3_RagTag	644615	1375	SUPER_13_unloc_3_RagTag
1	SUPER_13_unloc_4_RagTag	734961	1603	SUPER_13_unloc_4_RagTag
1	SUPER_1_RagTag	579845	1087	main
1	SUPER_2_RagTag	734435	1377	main
1	SUPER_3_RagTag	671750	1389	main
1	SUPER_4_RagTag	725517	1338	main
1	SUPER_5_RagTag	632212	1311	main
1	SUPER_6_RagTag	663429	1298	main
1	SUPER_7_RagTag	684609	1214	main
1	SUPER_8_RagTag	711768	1372	main
1	SUPER_9_RagTag	726289	1375	main
1	SUPER_X_RagTag	663470	1150	main
2	SUPER_10_RagTag	320838	886	main
2	SUPER_11_RagTag	556561	1147	main
2	SUPER_12_RagTag	539523	1131	main
2	SUPER_13_RagTag	709885	1467	SUPER_13_RagTag
2	SUPER_13_unloc_1_RagTag	681956	1417	SUPER_13_unloc_1_RagTag
2	SUPER_13_unloc_2_RagTag	677317	2029	SUPER_13_unloc_2_RagTag
2	SUPER_13_unloc_3_RagTag	750181	1738	SUPER_13_unloc_3_RagTag
2	SUPER_13_unloc_4_RagTag	637879	1492	SUPER_13_unloc_4_RagTag
2	SUPER_1_RagTag	578227	1271	main
2	SUPER_2_RagTag	346806	753	main
2	SUPER_3_RagTag	733195	1448	main
2	SUPER_4_RagTag	597014	1341	main
2	SUPER_5_RagTag	722331	1433	main
2	SUPER_6_RagTag	681865	1579	main
2	SUPER_7_RagTag	693253	1307	main
2	SUPER_8_RagTag	686655	1331	main
2	SUPER_9_RagTag	515115	1272	main
2	SUPER_X_RagTag	689659	1166	main
3	SUPER_10_RagTag	375362	1089	main
3	SUPER_11_RagTag	477869	952	main
3	SUPER_12_RagTag	507038	1419	main
3	SUPER_13_RagTag	605411	1312	SUPER_13_RagTag
3	SUPER_13_unloc_1_RagTag	680440	1394	SUPER_13_unloc_1_RagTag
3	SUPER_13_unloc_2_RagTag	603067	2196	SUPER_13_unloc_2_RagTag
3	SUPER_13_unloc_3_RagTag	747176	1819	SUPER_13_unloc_3_RagTag
3	SUPER_13_unloc_4_RagTag	644578	1337	SUPER_13_unloc_4_RagTag
3	SUPER_1_RagTag	389489	856	main
3	SUPER_2_RagTag	478999	1094	main
3	SUPER_3_RagTag	668630	1315	main
3	SUPER_4_RagTag	565015	1370	main
3	SUPER_5_RagTag	663732	1300	main
3	SUPER_6_RagTag	524820	1485	main
3	SUPER_7_RagTag	466720	1148	main
3	SUPER_8_RagTag	502082	1200	main
3	SUPER_9_RagTag	458918	1271	main
3	SUPER_X_RagTag	733794	1221	main
4	SUPER_10_RagTag	305406	861	main
4	SUPER_11_RagTag	411713	1048	main
4	SUPER_12_RagTag	434992	1492	main
4	SUPER_13_RagTag	670775	1382	SUPER_13_RagTag
4	SUPER_13_unloc_1_RagTag	656254	1277	SUPER_13_unloc_1_RagTag
4	SUPER_13_unloc_2_RagTag	731860	1979	SUPER_13_unloc_2_RagTag
4	SUPER_13_unloc_3_RagTag	701066	2159	SUPER_13_unloc_3_RagTag
4	SUPER_13_unloc_4_RagTag	719946	1709	SUPER_13_unloc_4_RagTag
4	SUPER_1_RagTag	310701	843	main
4	SUPER_2_RagTag	294575	737	main
4	SUPER_3_RagTag	599521	1255	main
4	SUPER_4_RagTag	616133	1313	main
4	SUPER_5_RagTag	490839	1175	main
4	SUPER_6_RagTag	320791	1067	main
4	SUPER_7_RagTag	422574	1281	main
4	SUPER_8_RagTag	433764	1455	main
4	SUPER_9_RagTag	603519	1558	main
4	SUPER_X_RagTag	622863	1110	main
5	SUPER_10_RagTag	362819	975	main
5	SUPER_11_RagTag	402879	981	main
5	SUPER_12_RagTag	539161	1730	main
5	SUPER_13_RagTag	582690	1439	SUPER_13_RagTag
5	SUPER_13_unloc_1_RagTag	696480	1560	SUPER_13_unloc_1_RagTag
5	SUPER_13_unloc_2_RagTag	634126	1918	SUPER_13_unloc_2_RagTag
5	SUPER_13_unloc_3_RagTag	693844	2036	SUPER_13_unloc_3_RagTag
5	SUPER_13_unloc_4_RagTag	714160	1486	SUPER_13_unloc_4_RagTag
5	SUPER_1_RagTag	399569	1214	main
5	SUPER_2_RagTag	403864	987	main
5	SUPER_3_RagTag	576935	1516	main
5	SUPER_4_RagTag	326797	1030	main
5	SUPER_5_RagTag	496202	1340	main
5	SUPER_6_RagTag	431333	1253	main
5	SUPER_7_RagTag	435002	1164	main
5	SUPER_8_RagTag	464924	1356	main
5	SUPER_9_RagTag	472117	1194	main
5	SUPER_X_RagTag	708479	1100	main
6	SUPER_10_RagTag	432981	1121	main
6	SUPER_11_RagTag	330128	1009	main
6	SUPER_12_RagTag	499645	1839	main
6	SUPER_13_RagTag	740005	1560	SUPER_13_RagTag
6	SUPER_13_unloc_1_RagTag	703094	1452	SUPER_13_unloc_1_RagTag
6	SUPER_13_unloc_2_RagTag	698790	1952	SUPER_13_unloc_2_RagTag
6	SUPER_13_unloc_3_RagTag	707919	2414	SUPER_13_unloc_3_RagTag
6	SUPER_13_unloc_4_RagTag	716925	1634	SUPER_13_unloc_4_RagTag
6	SUPER_1_RagTag	397366	1195	main
6	SUPER_2_RagTag	428127	1144	main
6	SUPER_3_RagTag	493909	1536	main
6	SUPER_4_RagTag	415623	1347	main
6	SUPER_5_RagTag	448919	1309	main
6	SUPER_6_RagTag	510504	1524	main
6	SUPER_7_RagTag	281650	892	main
6	SUPER_8_RagTag	404219	1086	main
6	SUPER_9_RagTag	358030	1316	main
6	SUPER_X_RagTag	585877	1166	main
7	SUPER_10_RagTag	490791	1231	main
7	SUPER_11_RagTag	462563	1346	main
7	SUPER_12_RagTag	426174	1384	main
7	SUPER_13_RagTag	583540	1255	SUPER_13_RagTag
7	SUPER_13_unloc_1_RagTag	683665	1367	SUPER_13_unloc_1_RagTag
7	SUPER_13_unloc_2_RagTag	568344	1299	SUPER_13_unloc_2_RagTag
7	SUPER_13_unloc_4_RagTag	688928	1358	SUPER_13_unloc_4_RagTag
7	SUPER_1_RagTag	559750	1384	main
7	SUPER_2_RagTag	305048	1061	main
7	SUPER_3_RagTag	420665	1373	main
7	SUPER_4_RagTag	316649	1087	main
7	SUPER_5_RagTag	318708	914	main
7	SUPER_6_RagTag	566175	1627	main
7	SUPER_7_RagTag	248034	881	main
7	SUPER_8_RagTag	531777	1446	main
7	SUPER_9_RagTag	337527	1248	main
7	SUPER_X_RagTag	646100	1238	main
8	SUPER_10_RagTag	384898	1157	main
8	SUPER_11_RagTag	315979	1082	main
8	SUPER_12_RagTag	389567	1479	main
8	SUPER_13_RagTag	721244	2224	SUPER_13_RagTag
8	SUPER_13_unloc_1_RagTag	659959	1378	SUPER_13_unloc_1_RagTag
8	SUPER_13_unloc_2_RagTag	676454	1529	SUPER_13_unloc_2_RagTag
8	SUPER_13_unloc_4_RagTag	712328	1775	SUPER_13_unloc_4_RagTag
8	SUPER_1_RagTag	427664	1263	main
8	SUPER_2_RagTag	367848	1084	main
8	SUPER_3_RagTag	434392	1354	main
8	SUPER_4_RagTag	403182	1317	main
8	SUPER_5_RagTag	380729	1216	main
8	SUPER_6_RagTag	598481	1491	main
8	SUPER_7_RagTag	166034	613	main
8	SUPER_8_RagTag	509566	1500	main
8	SUPER_9_RagTag	255307	981	main
8	SUPER_X_RagTag	384137	826	main
9	SUPER_10_RagTag	355967	1339	main
9	SUPER_11_RagTag	346448	1162	main
9	SUPER_12_RagTag	401205	1443	main
9	SUPER_13_RagTag	729775	1917	SUPER_13_RagTag
9	SUPER_13_unloc_1_RagTag	737949	1370	SUPER_13_unloc_1_RagTag
9	SUPER_13_unloc_2_RagTag	563143	1000	SUPER_13_unloc_2_RagTag
9	SUPER_13_unloc_4_RagTag	662350	1417	SUPER_13_unloc_4_RagTag
9	SUPER_1_RagTag	439308	1317	main
9	SUPER_2_RagTag	278270	845	main
9	SUPER_3_RagTag	432465	1252	main
9	SUPER_4_RagTag	426827	1177	main
9	SUPER_5_RagTag	483449	1372	main
9	SUPER_6_RagTag	357401	1186	main
9	SUPER_7_RagTag	230977	887	main
9	SUPER_8_RagTag	446776	1467	main
9	SUPER_9_RagTag	206200	696	main
9	SUPER_X_RagTag	542202	1201	main
10	SUPER_10_RagTag	409562	1455	main
10	SUPER_11_RagTag	233109	932	main
10	SUPER_12_RagTag	381277	1333	main
10	SUPER_13_RagTag	696449	1739	SUPER_13_RagTag
10	SUPER_13_unloc_1_RagTag	725534	1398	SUPER_13_unloc_1_RagTag
10	SUPER_13_unloc_4_RagTag	670320	1693	SUPER_13_unloc_4_RagTag
10	SUPER_1_RagTag	436965	1226	main
10	SUPER_2_RagTag	360406	1100	main
10	SUPER_3_RagTag	570754	1734	main
10	SUPER_4_RagTag	443997	1027	main
10	SUPER_5_RagTag	347993	1297	main
10	SUPER_6_RagTag	392332	1395	main
10	SUPER_7_RagTag	343685	1153	main
10	SUPER_8_RagTag	439767	1484	main
10	SUPER_9_RagTag	429368	1048	main
10	SUPER_X_RagTag	607563	1470	main
11	SUPER_10_RagTag	382392	1074	main
11	SUPER_11_RagTag	288550	1173	main
11	SUPER_12_RagTag	496051	1577	main
11	SUPER_13_RagTag	661261	1708	SUPER_13_RagTag
11	SUPER_13_unloc_1_RagTag	677186	1255	SUPER_13_unloc_1_RagTag
11	SUPER_13_unloc_4_RagTag	760142	2055	SUPER_13_unloc_4_RagTag
11	SUPER_1_RagTag	389043	1140	main
11	SUPER_2_RagTag	305624	935	main
11	SUPER_3_RagTag	457298	1047	main
11	SUPER_4_RagTag	347282	1109	main
11	SUPER_5_RagTag	328478	1162	main
11	SUPER_6_RagTag	392189	1220	main
11	SUPER_7_RagTag	301614	959	main
11	SUPER_8_RagTag	482664	1724	main
11	SUPER_9_RagTag	191911	711	main
11	SUPER_X_RagTag	597606	1375	main
12	SUPER_10_RagTag	411859	1494	main
12	SUPER_11_RagTag	335825	1335	main
12	SUPER_12_RagTag	448978	1654	main
12	SUPER_13_RagTag	630480	1796	SUPER_13_RagTag
12	SUPER_13_unloc_1_RagTag	676062	1388	SUPER_13_unloc_1_RagTag
12	SUPER_13_unloc_4_RagTag	625518	1463	SUPER_13_unloc_4_RagTag
12	SUPER_1_RagTag	325000	1171	main
12	SUPER_2_RagTag	123537	332	main
12	SUPER_3_RagTag	411532	1396	main
12	SUPER_4_RagTag	247810	813	main
12	SUPER_5_RagTag	178358	654	main
12	SUPER_6_RagTag	388568	1126	main
12	SUPER_7_RagTag	452486	1467	main
12	SUPER_8_RagTag	515992	1586	main
12	SUPER_9_RagTag	283543	1008	main
12	SUPER_X_RagTag	413164	818	main
13	SUPER_10_RagTag	365316	1442	main
13	SUPER_11_RagTag	373745	1321	main
13	SUPER_12_RagTag	316533	1254	main
13	SUPER_13_RagTag	636910	1739	SUPER_13_RagTag
13	SUPER_13_unloc_1_RagTag	779794	1799	SUPER_13_unloc_1_RagTag
13	SUPER_13_unloc_4_RagTag	646157	1266	SUPER_13_unloc_4_RagTag
13	SUPER_1_RagTag	465797	1267	main
13	SUPER_2_RagTag	197218	464	main
13	SUPER_3_RagTag	301188	1082	main
13	SUPER_4_RagTag	210114	655	main
13	SUPER_5_RagTag	188569	719	main
13	SUPER_6_RagTag	362082	1175	main
13	SUPER_7_RagTag	336031	1227	main
13	SUPER_8_RagTag	515826	1447	main
13	SUPER_9_RagTag	347190	1191	main
13	SUPER_X_RagTag	468458	1158	main
14	SUPER_10_RagTag	350416	1251	main
14	SUPER_11_RagTag	322927	1142	main
14	SUPER_12_RagTag	333483	1190	main
14	SUPER_13_RagTag	680817	1807	SUPER_13_RagTag
14	SUPER_13_unloc_4_RagTag	711894	1549	SUPER_13_unloc_4_RagTag
14	SUPER_1_RagTag	382093	1036	main
14	SUPER_2_RagTag	255901	679	main
14	SUPER_3_RagTag	398079	1110	main
14	SUPER_4_RagTag	304278	950	main
14	SUPER_5_RagTag	355446	1189	main
14	SUPER_6_RagTag	396570	1304	main
14	SUPER_7_RagTag	475926	1709	main
14	SUPER_8_RagTag	381390	1394	main
14	SUPER_9_RagTag	405167	1373	main
14	SUPER_X_RagTag	371638	1189	main
15	SUPER_10_RagTag	298888	1063	main
15	SUPER_11_RagTag	366798	1295	main
15	SUPER_12_RagTag	428468	1440	main
15	SUPER_13_unloc_4_RagTag	734988	1637	SUPER_13_unloc_4_RagTag
15	SUPER_1_RagTag	362717	1106	main
15	SUPER_2_RagTag	242461	662	main
15	SUPER_3_RagTag	255854	812	main
15	SUPER_4_RagTag	340934	1131	main
15	SUPER_5_RagTag	370947	1215	main
15	SUPER_6_RagTag	425763	1412	main
15	SUPER_7_RagTag	448678	1524	main
15	SUPER_8_RagTag	521451	1325	main
15	SUPER_9_RagTag	497375	1305	main
15	SUPER_X_RagTag	360305	996	main
16	SUPER_10_RagTag	402839	1137	main
16	SUPER_11_RagTag	285948	939	main
16	SUPER_12_RagTag	380952	1352	main
16	SUPER_1_RagTag	193878	722	main
16	SUPER_2_RagTag	132511	397	main
16	SUPER_3_RagTag	298176	854	main
16	SUPER_4_RagTag	349315	1231	main
16	SUPER_5_RagTag	307930	1083	main
16	SUPER_6_RagTag	385239	1418	main
16	SUPER_7_RagTag	298194	973	main
16	SUPER_8_RagTag	511540	1520	main
16	SUPER_9_RagTag	385021	1264	main
16	SUPER_X_RagTag	186793	638	main
17	SUPER_10_RagTag	192632	520	main
17	SUPER_11_RagTag	356495	1308	main
17	SUPER_12_RagTag	394896	1410	main
17	SUPER_1_RagTag	186526	620	main
17	SUPER_2_RagTag	201600	541	main
17	SUPER_3_RagTag	305794	865	main
17	SUPER_4_RagTag	312116	1077	main
17	SUPER_5_RagTag	322653	1093	main
17	SUPER_6_RagTag	442788	1304	main
17	SUPER_7_RagTag	253043	906	main
17	SUPER_8_RagTag	476441	1364	main
17	SUPER_9_RagTag	297762	1079	main
17	SUPER_X_RagTag	276164	749	main
18	SUPER_10_RagTag	214597	728	main
18	SUPER_11_RagTag	298665	989	main
18	SUPER_12_RagTag	434594	1649	main
18	SUPER_1_RagTag	237385	699	main
18	SUPER_2_RagTag	263920	731	main
18	SUPER_3_RagTag	387453	1137	main
18	SUPER_4_RagTag	349181	934	main
18	SUPER_5_RagTag	312519	1094	main
18	SUPER_6_RagTag	378685	1440	main
18	SUPER_7_RagTag	275412	950	main
18	SUPER_8_RagTag	387725	1525	main
18	SUPER_9_RagTag	332098	1199	main
18	SUPER_X_RagTag	283321	962	main
19	SUPER_10_RagTag	192644	764	main
19	SUPER_11_RagTag	360425	1253	main
19	SUPER_12_RagTag	296873	1207	main
19	SUPER_1_RagTag	276647	766	main
19	SUPER_2_RagTag	233158	724	main
19	SUPER_3_RagTag	73502	354	main
19	SUPER_4_RagTag	357749	1254	main
19	SUPER_5_RagTag	238288	739	main
19	SUPER_6_RagTag	468214	1438	main
19	SUPER_7_RagTag	331498	1042	main
19	SUPER_8_RagTag	365580	1490	main
19	SUPER_9_RagTag	179940	651	main
19	SUPER_X_RagTag	263555	855	main
20	SUPER_10_RagTag	279281	1040	main
20	SUPER_11_RagTag	435259	1624	main
20	SUPER_12_RagTag	391556	1454	main
20	SUPER_1_RagTag	218377	566	main
20	SUPER_2_RagTag	370260	960	main
20	SUPER_3_RagTag	256941	810	main
20	SUPER_4_RagTag	260057	801	main
20	SUPER_5_RagTag	340202	876	main
20	SUPER_6_RagTag	456419	1352	main
20	SUPER_7_RagTag	331227	1209	main
20	SUPER_8_RagTag	411597	1344	main
20	SUPER_9_RagTag	315785	1091	main
20	SUPER_X_RagTag	254722	900	main
21	SUPER_10_RagTag	367853	1117	main
21	SUPER_11_RagTag	418325	1585	main
21	SUPER_12_RagTag	408453	1529	main
21	SUPER_1_RagTag	343236	914	main
21	SUPER_2_RagTag	228296	744	main
21	SUPER_3_RagTag	322248	967	main
21	SUPER_4_RagTag	236940	763	main
21	SUPER_5_RagTag	398756	1359	main
21	SUPER_6_RagTag	255012	859	main
21	SUPER_7_RagTag	370906	1419	main
21	SUPER_8_RagTag	285210	1040	main
21	SUPER_9_RagTag	333302	1311	main
21	SUPER_X_RagTag	384485	1079	main
22	SUPER_10_RagTag	246677	949	main
22	SUPER_11_RagTag	447784	1459	main
22	SUPER_12_RagTag	454681	1608	main
22	SUPER_1_RagTag	153546	540	main
22	SUPER_2_RagTag	319918	912	main
22	SUPER_3_RagTag	191799	748	main
22	SUPER_4_RagTag	312411	1019	main
22	SUPER_5_RagTag	299954	1056	main
22	SUPER_6_RagTag	294768	1127	main
22	SUPER_7_RagTag	430037	1447	main
22	SUPER_8_RagTag	324632	1181	main
22	SUPER_9_RagTag	310702	1161	main
22	SUPER_X_RagTag	307887	1136	main
23	SUPER_10_RagTag	323722	1223	main
23	SUPER_11_RagTag	322991	1287	main
23	SUPER_12_RagTag	401789	1558	main
23	SUPER_1_RagTag	241412	797	main
23	SUPER_2_RagTag	205593	624	main
23	SUPER_3_RagTag	368323	1294	main
23	SUPER_4_RagTag	312524	1220	main
23	SUPER_5_RagTag	261014	914	main
23	SUPER_6_RagTag	493100	1252	main
23	SUPER_7_RagTag	420295	1657	main
23	SUPER_8_RagTag	335642	1328	main
23	SUPER_9_RagTag	427761	1457	main
23	SUPER_X_RagTag	364468	1174	main
24	SUPER_10_RagTag	406991	1395	main
24	SUPER_11_RagTag	353081	1310	main
24	SUPER_12_RagTag	375563	1527	main
24	SUPER_1_RagTag	276683	832	main
24	SUPER_2_RagTag	338914	1060	main
24	SUPER_3_RagTag	316995	1138	main
24	SUPER_4_RagTag	236058	886	main
24	SUPER_5_RagTag	315536	926	main
24	SUPER_6_RagTag	333834	1120	main
24	SUPER_7_RagTag	292154	1142	main
24	SUPER_8_RagTag	467662	1623	main
24	SUPER_9_RagTag	484615	1807	main
24	SUPER_X_RagTag	345847	1204	main
25	SUPER_10_RagTag	362038	1419	main
25	SUPER_11_RagTag	451678	1324	main
25	SUPER_12_RagTag	380973	1183	main
25	SUPER_1_RagTag	208399	624	main
25	SUPER_2_RagTag	273786	843	main
25	SUPER_3_RagTag	243283	845	main
25	SUPER_4_RagTag	228136	648	main
25	SUPER_5_RagTag	290324	1064	main
25	SUPER_6_RagTag	308708	1200	main
25	SUPER_7_RagTag	327619	1110	main
25	SUPER_8_RagTag	473530	1928	main
25	SUPER_9_RagTag	346017	1284	main
25	SUPER_X_RagTag	331533	1039	main
26	SUPER_10_RagTag	226335	798	main
26	SUPER_11_RagTag	371564	1320	main
26	SUPER_12_RagTag	466825	1445	main
26	SUPER_1_RagTag	131268	460	main
26	SUPER_2_RagTag	315993	1011	main
26	SUPER_3_RagTag	230561	844	main
26	SUPER_4_RagTag	371836	1044	main
26	SUPER_5_RagTag	279030	993	main
26	SUPER_6_RagTag	382316	1378	main
26	SUPER_7_RagTag	249508	783	main
26	SUPER_8_RagTag	349016	1504	main
26	SUPER_9_RagTag	275541	942	main
26	SUPER_X_RagTag	359330	1052	main
27	SUPER_10_RagTag	322291	1180	main
27	SUPER_11_RagTag	409137	1521	main
27	SUPER_12_RagTag	469323	1791	main
27	SUPER_1_RagTag	149297	507	main
27	SUPER_2_RagTag	330640	1101	main
27	SUPER_3_RagTag	238066	841	main
27	SUPER_4_RagTag	214853	777	main
27	SUPER_5_RagTag	264372	909	main
27	SUPER_6_RagTag	360291	1329	main
27	SUPER_7_RagTag	344276	1155	main
27	SUPER_8_RagTag	304063	1167	main
27	SUPER_9_RagTag	272001	1032	main
27	SUPER_X_RagTag	355071	1022	main
28	SUPER_10_RagTag	354737	1365	main
28	SUPER_11_RagTag	378415	1654	main
28	SUPER_12_RagTag	468285	1824	main
28	SUPER_1_RagTag	176608	462	main
28	SUPER_2_RagTag	187106	698	main
28	SUPER_3_RagTag	224359	840	main
28	SUPER_4_RagTag	209721	756	main
28	SUPER_5_RagTag	284562	940	main
28	SUPER_6_RagTag	214912	827	main
28	SUPER_7_RagTag	383401	1279	main
28	SUPER_8_RagTag	339426	1059	main
28	SUPER_9_RagTag	242422	938	main
28	SUPER_X_RagTag	309974	995	main
29	SUPER_10_RagTag	266905	940	main
29	SUPER_11_RagTag	397502	1657	main
29	SUPER_12_RagTag	519388	1896	main
29	SUPER_1_RagTag	127738	370	main
29	SUPER_2_RagTag	166053	587	main
29	SUPER_3_RagTag	257337	704	main
29	SUPER_4_RagTag	246035	892	main
29	SUPER_5_RagTag	293841	963	main
29	SUPER_6_RagTag	213196	822	main
29	SUPER_7_RagTag	368957	978	main
29	SUPER_8_RagTag	242038	923	main
29	SUPER_9_RagTag	373102	1478	main
29	SUPER_X_RagTag	320874	992	main
30	SUPER_10_RagTag	208264	757	main
30	SUPER_11_RagTag	371526	1483	main
30	SUPER_12_RagTag	410011	1443	main
30	SUPER_1_RagTag	97148	243	main
30	SUPER_2_RagTag	458828	1229	main
30	SUPER_3_RagTag	195274	555	main
30	SUPER_4_RagTag	295031	1212	main
30	SUPER_5_RagTag	419577	1146	main
30	SUPER_6_RagTag	198558	765	main
30	SUPER_7_RagTag	343705	1184	main
30	SUPER_8_RagTag	214840	868	main
30	SUPER_9_RagTag	396344	1299	main
30	SUPER_X_RagTag	249247	966	main
31	SUPER_10_RagTag	358557	1322	main
31	SUPER_11_RagTag	358441	1318	main
31	SUPER_12_RagTag	374218	1322	main
31	SUPER_1_RagTag	506533	1170	main
31	SUPER_2_RagTag	288047	941	main
31	SUPER_3_RagTag	226312	726	main
31	SUPER_4_RagTag	334678	1316	main
31	SUPER_5_RagTag	412818	1326	main
31	SUPER_6_RagTag	247696	935	main
31	SUPER_7_RagTag	381975	1430	main
31	SUPER_8_RagTag	592026	1336	main
31	SUPER_9_RagTag	342856	958	main
31	SUPER_X_RagTag	228205	863	main
32	SUPER_10_RagTag	374353	1239	main
32	SUPER_11_RagTag	372436	1544	main
32	SUPER_12_RagTag	377554	1323	main
32	SUPER_1_RagTag	607148	1401	main
32	SUPER_2_RagTag	261411	818	main
32	SUPER_3_RagTag	299662	1007	main
32	SUPER_4_RagTag	499904	1598	main
32	SUPER_5_RagTag	338643	1203	main
32	SUPER_6_RagTag	235567	879	main
32	SUPER_7_RagTag	269194	1059	main
32	SUPER_8_RagTag	346732	1360	main
32	SUPER_9_RagTag	283770	934	main
32	SUPER_X_RagTag	283658	858	main
33	SUPER_10_RagTag	293944	1040	main
33	SUPER_11_RagTag	388706	1377	main
33	SUPER_12_RagTag	411690	1291	main
33	SUPER_1_RagTag	315933	750	main
33	SUPER_2_RagTag	218747	689	main
33	SUPER_3_RagTag	200001	726	main
33	SUPER_4_RagTag	399746	1354	main
33	SUPER_5_RagTag	377696	1470	main
33	SUPER_6_RagTag	355641	1151	main
33	SUPER_7_RagTag	298227	1204	main
33	SUPER_8_RagTag	356126	1473	main
33	SUPER_9_RagTag	304608	1240	main
33	SUPER_X_RagTag	268916	956	main
34	SUPER_10_RagTag	339512	1335	main
34	SUPER_11_RagTag	381299	1439	main
34	SUPER_12_RagTag	483197	1440	main
34	SUPER_1_RagTag	196307	604	main
34	SUPER_2_RagTag	282628	700	main
34	SUPER_3_RagTag	284942	955	main
34	SUPER_4_RagTag	320909	1005	main
34	SUPER_5_RagTag	324837	1231	main
34	SUPER_6_RagTag	271634	1033	main
34	SUPER_7_RagTag	280681	1066	main
34	SUPER_8_RagTag	340948	1313	main
34	SUPER_9_RagTag	453421	1580	main
34	SUPER_X_RagTag	428857	1268	main
35	SUPER_10_RagTag	356753	1512	main
35	SUPER_11_RagTag	441380	1715	main
35	SUPER_12_RagTag	347460	1434	main
35	SUPER_1_RagTag	188032	562	main
35	SUPER_2_RagTag	257696	948	main
35	SUPER_3_RagTag	213507	708	main
35	SUPER_4_RagTag	280194	843	main
35	SUPER_5_RagTag	262055	989	main
35	SUPER_6_RagTag	348373	1245	main
35	SUPER_7_RagTag	319252	1211	main
35	SUPER_8_RagTag	345976	1159	main
35	SUPER_9_RagTag	443109	1548	main
35	SUPER_X_RagTag	304584	896	main
36	SUPER_10_RagTag	507371	1593	main
36	SUPER_11_RagTag	390486	1528	main
36	SUPER_12_RagTag	411117	1525	main
36	SUPER_1_RagTag	200194	663	main
36	SUPER_2_RagTag	250357	802	main
36	SUPER_3_RagTag	282826	994	main
36	SUPER_4_RagTag	250309	877	main
36	SUPER_5_RagTag	478638	1249	main
36	SUPER_6_RagTag	370811	1601	main
36	SUPER_7_RagTag	334445	1292	main
36	SUPER_8_RagTag	406591	1696	main
36	SUPER_9_RagTag	427755	1702	main
36	SUPER_X_RagTag	314275	1141	main
37	SUPER_10_RagTag	293229	901	main
37	SUPER_11_RagTag	410501	1273	main
37	SUPER_12_RagTag	500148	1723	main
37	SUPER_1_RagTag	229200	674	main
37	SUPER_2_RagTag	312947	969	main
37	SUPER_3_RagTag	244929	971	main
37	SUPER_4_RagTag	338947	1336	main
37	SUPER_5_RagTag	268838	1120	main
37	SUPER_6_RagTag	325013	1269	main
37	SUPER_7_RagTag	396536	1300	main
37	SUPER_8_RagTag	342293	1211	main
37	SUPER_9_RagTag	355109	1520	main
37	SUPER_X_RagTag	318291	1154	main
38	SUPER_10_RagTag	334564	1181	main
38	SUPER_11_RagTag	386394	1329	main
38	SUPER_12_RagTag	398509	1507	main
38	SUPER_1_RagTag	137053	515	main
38	SUPER_2_RagTag	335183	682	main
38	SUPER_3_RagTag	407821	1320	main
38	SUPER_4_RagTag	327815	1361	main
38	SUPER_5_RagTag	251614	957	main
38	SUPER_6_RagTag	253835	932	main
38	SUPER_7_RagTag	273958	1036	main
38	SUPER_8_RagTag	286390	1150	main
38	SUPER_9_RagTag	357285	1515	main
38	SUPER_X_RagTag	450650	1419	main
39	SUPER_10_RagTag	326694	1028	main
39	SUPER_11_RagTag	405019	1542	main
39	SUPER_12_RagTag	446128	1770	main
39	SUPER_1_RagTag	187178	613	main
39	SUPER_2_RagTag	252763	766	main
39	SUPER_3_RagTag	410448	1405	main
39	SUPER_4_RagTag	289395	983	main
39	SUPER_5_RagTag	263757	994	main
39	SUPER_6_RagTag	375755	996	main
39	SUPER_7_RagTag	355943	1068	main
39	SUPER_8_RagTag	290895	1170	main
39	SUPER_9_RagTag	240358	901	main
39	SUPER_X_RagTag	380914	1238	main
40	SUPER_10_RagTag	443470	1552	main
40	SUPER_11_RagTag	310856	1187	main
40	SUPER_12_RagTag	471364	1711	main
40	SUPER_1_RagTag	292967	858	main
40	SUPER_2_RagTag	243290	735	main
40	SUPER_3_RagTag	226570	904	main
40	SUPER_4_RagTag	247250	965	main
40	SUPER_5_RagTag	250160	896	main
40	SUPER_6_RagTag	260476	695	main
40	SUPER_7_RagTag	242580	758	main
40	SUPER_8_RagTag	303158	1200	main
40	SUPER_9_RagTag	243834	824	main
40	SUPER_X_RagTag	463189	1183	main
41	SUPER_10_RagTag	312248	1271	main
41	SUPER_11_RagTag	343175	1275	main
41	SUPER_12_RagTag	419813	1642	main
41	SUPER_1_RagTag	230343	748	main
41	SUPER_2_RagTag	197286	646	main
41	SUPER_3_RagTag	254291	937	main
41	SUPER_4_RagTag	177517	636	main
41	SUPER_5_RagTag	203394	833	main
41	SUPER_6_RagTag	275733	698	main
41	SUPER_7_RagTag	344523	1091	main
41	SUPER_8_RagTag	403231	1463	main
41	SUPER_9_RagTag	296811	1028	main
41	SUPER_X_RagTag	301660	978	main
42	SUPER_10_RagTag	483675	1347	main
42	SUPER_11_RagTag	249866	1012	main
42	SUPER_12_RagTag	396974	1645	main
42	SUPER_1_RagTag	300815	877	main
42	SUPER_2_RagTag	277133	966	main
42	SUPER_3_RagTag	258282	972	main
42	SUPER_4_RagTag	209556	677	main
42	SUPER_5_RagTag	299873	979	main
42	SUPER_6_RagTag	358793	1026	main
42	SUPER_7_RagTag	370286	1410	main
42	SUPER_8_RagTag	380292	1204	main
42	SUPER_9_RagTag	238698	919	main
42	SUPER_X_RagTag	451964	1373	main
43	SUPER_10_RagTag	328406	1149	main
43	SUPER_11_RagTag	279141	1118	main
43	SUPER_12_RagTag	378547	1509	main
43	SUPER_1_RagTag	225018	697	main
43	SUPER_2_RagTag	267800	791	main
43	SUPER_3_RagTag	277404	856	main
43	SUPER_4_RagTag	194435	653	main
43	SUPER_5_RagTag	278178	1041	main
43	SUPER_6_RagTag	446219	1367	main
43	SUPER_7_RagTag	435868	1529	main
43	SUPER_8_RagTag	374446	1310	main
43	SUPER_9_RagTag	295226	1175	main
43	SUPER_X_RagTag	441555	1537	main
44	SUPER_10_RagTag	310995	1164	main
44	SUPER_11_RagTag	191269	735	main
44	SUPER_12_RagTag	393888	1368	main
44	SUPER_1_RagTag	164819	552	main
44	SUPER_2_RagTag	255999	924	main
44	SUPER_3_RagTag	94617	359	main
44	SUPER_4_RagTag	261567	781	main
44	SUPER_5_RagTag	198875	699	main
44	SUPER_6_RagTag	383774	1098	main
44	SUPER_7_RagTag	397460	1436	main
44	SUPER_8_RagTag	307070	1157	main
44	SUPER_9_RagTag	333667	1119	main
44	SUPER_X_RagTag	413733	1514	main
45	SUPER_10_RagTag	309316	1082	main
45	SUPER_11_RagTag	360577	1144	main
45	SUPER_12_RagTag	402850	1509	main
45	SUPER_1_RagTag	221444	733	main
45	SUPER_2_RagTag	223100	802	main
45	SUPER_3_RagTag	196912	672	main
45	SUPER_4_RagTag	281003	990	main
45	SUPER_5_RagTag	337704	1054	main
45	SUPER_6_RagTag	330208	1374	main
45	SUPER_7_RagTag	382380	1369	main
45	SUPER_8_RagTag	299694	1238	main
45	SUPER_9_RagTag	334964	1279	main
45	SUPER_X_RagTag	394796	1303	main
46	SUPER_10_RagTag	364284	1294	main
46	SUPER_11_RagTag	294117	1055	main
46	SUPER_12_RagTag	300898	1080	main
46	SUPER_1_RagTag	302516	964	main
46	SUPER_2_RagTag	215644	694	main
46	SUPER_3_RagTag	100610	382	main
46	SUPER_4_RagTag	179326	708	main
46	SUPER_5_RagTag	282205	1042	main
46	SUPER_6_RagTag	382310	1337	main
46	SUPER_7_RagTag	379974	1286	main
46	SUPER_8_RagTag	389028	1383	main
46	SUPER_9_RagTag	348910	1364	main
46	SUPER_X_RagTag	532349	1954	main
47	SUPER_10_RagTag	437034	1592	main
47	SUPER_11_RagTag	239346	886	main
47	SUPER_12_RagTag	352718	1074	main
47	SUPER_1_RagTag	229592	796	main
47	SUPER_2_RagTag	312297	1152	main
47	SUPER_3_RagTag	155204	451	main
47	SUPER_4_RagTag	189453	718	main
47	SUPER_5_RagTag	284713	1106	main
47	SUPER_6_RagTag	309152	1182	main
47	SUPER_7_RagTag	363481	1298	main
47	SUPER_8_RagTag	318483	1049	main
47	SUPER_9_RagTag	429449	1717	main
47	SUPER_X_RagTag	370201	1316	main
48	SUPER_10_RagTag	273404	1081	main
48	SUPER_11_RagTag	198907	690	main
48	SUPER_12_RagTag	386327	1594	main
48	SUPER_1_RagTag	139309	566	main
48	SUPER_2_RagTag	269767	1120	main
48	SUPER_3_RagTag	217542	786	main
48	SUPER_4_RagTag	280511	771	main
48	SUPER_5_RagTag	327968	1173	main
48	SUPER_6_RagTag	236555	813	main
48	SUPER_7_RagTag	430362	1304	main
48	SUPER_8_RagTag	274812	1047	main
48	SUPER_9_RagTag	395551	1542	main
48	SUPER_X_RagTag	359259	1082	main
49	SUPER_10_RagTag	331300	1252	main
49	SUPER_11_RagTag	298824	1176	main
49	SUPER_12_RagTag	438952	1682	main
49	SUPER_1_RagTag	238119	722	main
49	SUPER_2_RagTag	296274	1123	main
49	SUPER_3_RagTag	325361	985	main
49	SUPER_4_RagTag	199891	714	main
49	SUPER_5_RagTag	319281	1136	main
49	SUPER_6_RagTag	322658	1022	main
49	SUPER_7_RagTag	274305	1003	main
49	SUPER_8_RagTag	301564	1162	main
49	SUPER_9_RagTag	408228	1292	main
49	SUPER_X_RagTag	496716	1584	main
50	SUPER_10_RagTag	373223	1079	main
50	SUPER_11_RagTag	380263	1610	main
50	SUPER_12_RagTag	445796	1331	main
50	SUPER_1_RagTag	296548	847	main
50	SUPER_2_RagTag	294248	1050	main
50	SUPER_3_RagTag	179820	452	main
50	SUPER_4_RagTag	143493	465	main
50	SUPER_5_RagTag	327215	1045	main
50	SUPER_6_RagTag	204945	736	main
50	SUPER_7_RagTag	272666	939	main
50	SUPER_8_RagTag	285990	936	main
50	SUPER_9_RagTag	409021	1337	main
50	SUPER_X_RagTag	432526	1483	main
51	SUPER_10_RagTag	224440	718	main
51	SUPER_11_RagTag	381127	1257	main
51	SUPER_12_RagTag	445414	1495	main
51	SUPER_1_RagTag	269929	776	main
51	SUPER_2_RagTag	281573	888	main
51	SUPER_3_RagTag	189492	639	main
51	SUPER_4_RagTag	264807	788	main
51	SUPER_5_RagTag	251968	857	main
51	SUPER_6_RagTag	256759	1055	main
51	SUPER_7_RagTag	399600	954	main
51	SUPER_8_RagTag	157952	681	main
51	SUPER_9_RagTag	282216	1001	main
51	SUPER_X_RagTag	491332	1259	main
52	SUPER_10_RagTag	194355	733	main
52	SUPER_11_RagTag	257014	781	main
52	SUPER_12_RagTag	460913	1578	main
52	SUPER_1_RagTag	221034	733	main
52	SUPER_2_RagTag	223205	822	main
52	SUPER_3_RagTag	317545	836	main
52	SUPER_4_RagTag	211091	705	main
52	SUPER_5_RagTag	238069	874	main
52	SUPER_6_RagTag	265560	931	main
52	SUPER_7_RagTag	353962	1263	main
52	SUPER_8_RagTag	172050	675	main
52	SUPER_9_RagTag	310000	1037	main
52	SUPER_X_RagTag	419002	1205	main
53	SUPER_10_RagTag	283948	1039	main
53	SUPER_11_RagTag	366840	1236	main
53	SUPER_12_RagTag	358704	1147	main
53	SUPER_1_RagTag	222307	791	main
53	SUPER_2_RagTag	206354	764	main
53	SUPER_3_RagTag	156400	591	main
53	SUPER_4_RagTag	294805	1049	main
53	SUPER_5_RagTag	270661	976	main
53	SUPER_6_RagTag	348014	1232	main
53	SUPER_7_RagTag	331932	1249	main
53	SUPER_8_RagTag	459520	1415	main
53	SUPER_9_RagTag	390570	1164	main
53	SUPER_X_RagTag	400467	1114	main
54	SUPER_10_RagTag	263454	1009	main
54	SUPER_11_RagTag	471974	1190	main
54	SUPER_12_RagTag	376012	1312	main
54	SUPER_1_RagTag	238418	812	main
54	SUPER_2_RagTag	218645	920	main
54	SUPER_3_RagTag	263286	852	main
54	SUPER_4_RagTag	280063	974	main
54	SUPER_5_RagTag	360252	1103	main
54	SUPER_6_RagTag	305418	1171	main
54	SUPER_7_RagTag	368704	1363	main
54	SUPER_8_RagTag	459975	1600	main
54	SUPER_9_RagTag	283301	912	main
54	SUPER_X_RagTag	443496	1092	main
55	SUPER_10_RagTag	275312	942	main
55	SUPER_11_RagTag	254716	922	main
55	SUPER_12_RagTag	513692	1658	main
55	SUPER_1_RagTag	188489	724	main
55	SUPER_2_RagTag	200718	794	main
55	SUPER_3_RagTag	255065	752	main
55	SUPER_4_RagTag	245741	911	main
55	SUPER_5_RagTag	271054	797	main
55	SUPER_6_RagTag	315355	1106	main
55	SUPER_7_RagTag	308703	1130	main
55	SUPER_8_RagTag	389396	1399	main
55	SUPER_9_RagTag	301157	858	main
55	SUPER_X_RagTag	535856	1412	main
56	SUPER_10_RagTag	225234	805	main
56	SUPER_11_RagTag	495378	1832	main
56	SUPER_12_RagTag	448407	1420	main
56	SUPER_1_RagTag	263217	810	main
56	SUPER_2_RagTag	337019	1112	main
56	SUPER_3_RagTag	179567	726	main
56	SUPER_4_RagTag	233011	802	main
56	SUPER_5_RagTag	308392	916	main
56	SUPER_6_RagTag	211136	770	main
56	SUPER_7_RagTag	317078	1124	main
56	SUPER_8_RagTag	362101	1371	main
56	SUPER_9_RagTag	435203	1252	main
56	SUPER_X_RagTag	551830	1372	main
57	SUPER_10_RagTag	277478	948	main
57	SUPER_11_RagTag	527830	1631	main
57	SUPER_12_RagTag	389268	1448	main
57	SUPER_1_RagTag	236022	733	main
57	SUPER_2_RagTag	318166	1083	main
57	SUPER_3_RagTag	302662	883	main
57	SUPER_4_RagTag	224110	827	main
57	SUPER_5_RagTag	332441	1004	main
57	SUPER_6_RagTag	340044	1157	main
57	SUPER_7_RagTag	435523	1528	main
57	SUPER_8_RagTag	369684	1198	main
57	SUPER_9_RagTag	362681	1345	main
57	SUPER_X_RagTag	488320	1179	main
58	SUPER_10_RagTag	430227	1354	main
58	SUPER_11_RagTag	398356	1339	main
58	SUPER_12_RagTag	482623	1486	main
58	SUPER_1_RagTag	219355	833	main
58	SUPER_2_RagTag	339179	1026	main
58	SUPER_3_RagTag	217460	699	main
58	SUPER_4_RagTag	234454	846	main
58	SUPER_5_RagTag	266999	1096	main
58	SUPER_6_RagTag	272782	1010	main
58	SUPER_7_RagTag	427461	1327	main
58	SUPER_8_RagTag	293248	1023	main
58	SUPER_9_RagTag	349931	1247	main
58	SUPER_X_RagTag	408363	1122	main
59	SUPER_10_RagTag	576731	1934	main
59	SUPER_11_RagTag	296523	942	main
59	SUPER_12_RagTag	457905	1355	main
59	SUPER_1_RagTag	239938	790	main
59	SUPER_2_RagTag	226144	780	main
59	SUPER_3_RagTag	227703	682	main
59	SUPER_4_RagTag	310024	893	main
59	SUPER_5_RagTag	359979	1415	main
59	SUPER_6_RagTag	322136	1210	main
59	SUPER_7_RagTag	265896	1030	main
59	SUPER_8_RagTag	362623	1163	main
59	SUPER_9_RagTag	337521	1182	main
59	SUPER_X_RagTag	395722	1119	main
60	SUPER_10_RagTag	578987	1824	main
60	SUPER_11_RagTag	360602	1220	main
60	SUPER_12_RagTag	455190	1259	main
60	SUPER_1_RagTag	239914	851	main
60	SUPER_2_RagTag	327596	840	main
60	SUPER_3_RagTag	282549	1086	main
60	SUPER_4_RagTag	254476	789	main
60	SUPER_5_RagTag	213057	865	main
60	SUPER_6_RagTag	393704	1298	main
60	SUPER_7_RagTag	456298	1441	main
60	SUPER_8_RagTag	297344	1096	main
60	SUPER_9_RagTag	493322	1712	main
60	SUPER_X_RagTag	500988	1241	main
61	SUPER_10_RagTag	364257	1235	main
61	SUPER_11_RagTag	587938	1433	main
61	SUPER_12_RagTag	690245	1325	main
61	SUPER_1_RagTag	264530	758	main
61	SUPER_2_RagTag	238004	823	main
61	SUPER_3_RagTag	316254	1125	main
61	SUPER_4_RagTag	349238	963	main
61	SUPER_5_RagTag	191873	743	main
61	SUPER_6_RagTag	384628	1391	main
61	SUPER_7_RagTag	409190	1427	main
61	SUPER_8_RagTag	293887	933	main
61	SUPER_9_RagTag	427250	1466	main
61	SUPER_X_RagTag	420376	1106	main
62	SUPER_10_RagTag	584255	1656	main
62	SUPER_11_RagTag	555791	1434	main
62	SUPER_1_RagTag	256839	760	main
62	SUPER_2_RagTag	279872	1067	main
62	SUPER_3_RagTag	233556	867	main
62	SUPER_4_RagTag	253114	633	main
62	SUPER_5_RagTag	253891	790	main
62	SUPER_6_RagTag	533538	1952	main
62	SUPER_7_RagTag	560372	1696	main
62	SUPER_8_RagTag	332960	1067	main
62	SUPER_9_RagTag	331736	1184	main
62	SUPER_X_RagTag	447244	934	main
63	SUPER_10_RagTag	507397	1709	main
63	SUPER_11_RagTag	331080	968	main
63	SUPER_1_RagTag	218549	726	main
63	SUPER_2_RagTag	239080	778	main
63	SUPER_3_RagTag	395361	1234	main
63	SUPER_4_RagTag	177120	619	main
63	SUPER_5_RagTag	304683	1025	main
63	SUPER_6_RagTag	409695	1537	main
63	SUPER_7_RagTag	559112	1914	main
63	SUPER_8_RagTag	361516	1218	main
63	SUPER_9_RagTag	341872	1341	main
63	SUPER_X_RagTag	580879	1249	main
64	SUPER_10_RagTag	535722	1350	main
64	SUPER_11_RagTag	376810	1008	main
64	SUPER_1_RagTag	168282	538	main
64	SUPER_2_RagTag	221379	839	main
64	SUPER_3_RagTag	265290	929	main
64	SUPER_4_RagTag	281213	766	main
64	SUPER_5_RagTag	317250	989	main
64	SUPER_6_RagTag	444461	1631	main
64	SUPER_7_RagTag	427570	1600	main
64	SUPER_8_RagTag	326487	999	main
64	SUPER_9_RagTag	599819	1696	main
64	SUPER_X_RagTag	561324	1123	main
65	SUPER_10_RagTag	696650	1535	main
65	SUPER_11_RagTag	721271	1503	main
65	SUPER_1_RagTag	138676	507	main
65	SUPER_2_RagTag	281758	1069	main
65	SUPER_3_RagTag	302004	924	main
65	SUPER_4_RagTag	217204	710	main
65	SUPER_5_RagTag	299740	1158	main
65	SUPER_6_RagTag	459781	1636	main
65	SUPER_7_RagTag	425806	1525	main
65	SUPER_8_RagTag	326522	1115	main
65	SUPER_9_RagTag	403411	1079	main
65	SUPER_X_RagTag	664617	1195	main
66	SUPER_10_RagTag	431227	1165	main
66	SUPER_11_RagTag	760338	1398	main
66	SUPER_1_RagTag	199787	649	main
66	SUPER_2_RagTag	297539	1156	main
66	SUPER_3_RagTag	224741	790	main
66	SUPER_4_RagTag	253372	734	main
66	SUPER_5_RagTag	318473	1046	main
66	SUPER_6_RagTag	435164	1442	main
66	SUPER_7_RagTag	528354	1557	main
66	SUPER_8_RagTag	326136	1320	main
66	SUPER_9_RagTag	311313	817	main
66	SUPER_X_RagTag	562359	1101	main
67	SUPER_10_RagTag	489821	1143	main
67	SUPER_1_RagTag	169008	608	main
67	SUPER_2_RagTag	252813	979	main
67	SUPER_3_RagTag	351498	1069	main
67	SUPER_4_RagTag	235176	679	main
67	SUPER_5_RagTag	245526	756	main
67	SUPER_6_RagTag	319391	1172	main
67	SUPER_7_RagTag	578722	1613	main
67	SUPER_8_RagTag	388315	1255	main
67	SUPER_9_RagTag	292123	962	main
67	SUPER_X_RagTag	587095	945	main
68	SUPER_10_RagTag	652662	1445	main
68	SUPER_1_RagTag	396280	770	main
68	SUPER_2_RagTag	264679	1025	main
68	SUPER_3_RagTag	308352	966	main
68	SUPER_4_RagTag	276416	809	main
68	SUPER_5_RagTag	143179	534	main
68	SUPER_6_RagTag	334860	1008	main
68	SUPER_7_RagTag	527132	1458	main
68	SUPER_8_RagTag	538183	1520	main
68	SUPER_9_RagTag	639449	1468	main
68	SUPER_X_RagTag	616512	999	main
69	SUPER_1_RagTag	656295	1314	main
69	SUPER_2_RagTag	223967	790	main
69	SUPER_3_RagTag	291861	1135	main
69	SUPER_4_RagTag	165559	619	main
69	SUPER_5_RagTag	266122	805	main
69	SUPER_6_RagTag	287447	940	main
69	SUPER_7_RagTag	388949	1129	main
69	SUPER_8_RagTag	499244	1393	main
69	SUPER_9_RagTag	592982	1210	main
69	SUPER_X_RagTag	628015	1060	main
70	SUPER_1_RagTag	315504	807	main
70	SUPER_2_RagTag	222080	913	main
70	SUPER_3_RagTag	344293	1091	main
70	SUPER_4_RagTag	264438	702	main
70	SUPER_5_RagTag	253863	804	main
70	SUPER_6_RagTag	312953	1066	main
70	SUPER_7_RagTag	465346	1287	main
70	SUPER_8_RagTag	367412	1268	main
70	SUPER_X_RagTag	622727	1276	main
71	SUPER_1_RagTag	263857	900	main
71	SUPER_2_RagTag	484414	1427	main
71	SUPER_3_RagTag	258886	921	main
71	SUPER_4_RagTag	379914	1048	main
71	SUPER_5_RagTag	136076	541	main
71	SUPER_6_RagTag	324285	1167	main
71	SUPER_7_RagTag	496023	1385	main
71	SUPER_8_RagTag	416102	1347	main
72	SUPER_1_RagTag	317355	819	main
72	SUPER_2_RagTag	415750	1405	main
72	SUPER_3_RagTag	250864	790	main
72	SUPER_4_RagTag	326070	1017	main
72	SUPER_5_RagTag	264232	789	main
72	SUPER_6_RagTag	490903	1455	main
72	SUPER_7_RagTag	430477	1387	main
72	SUPER_8_RagTag	376215	1225	main
73	SUPER_1_RagTag	323962	858	main
73	SUPER_2_RagTag	414502	1647	main
73	SUPER_3_RagTag	255408	773	main
73	SUPER_4_RagTag	377621	1308	main
73	SUPER_5_RagTag	302871	984	main
73	SUPER_6_RagTag	409991	1358	main
73	SUPER_7_RagTag	722279	1547	main
73	SUPER_8_RagTag	692928	1519	main
74	SUPER_1_RagTag	187266	492	main
74	SUPER_2_RagTag	369611	1320	main
74	SUPER_3_RagTag	312135	798	main
74	SUPER_4_RagTag	468183	1525	main
74	SUPER_5_RagTag	350921	578	main
74	SUPER_6_RagTag	512776	1667	main
74	SUPER_7_RagTag	571303	1191	main
74	SUPER_8_RagTag	712628	1374	main
75	SUPER_1_RagTag	379142	807	main
75	SUPER_2_RagTag	455522	1097	main
75	SUPER_3_RagTag	409054	1450	main
75	SUPER_4_RagTag	414235	1507	main
75	SUPER_5_RagTag	298170	1052	main
75	SUPER_6_RagTag	558936	1932	main
76	SUPER_1_RagTag	257615	767	main
76	SUPER_2_RagTag	405841	1205	main
76	SUPER_3_RagTag	385816	1243	main
76	SUPER_4_RagTag	546356	1608	main
76	SUPER_5_RagTag	265135	1044	main
76	SUPER_6_RagTag	539574	1509	main
77	SUPER_1_RagTag	269807	646	main
77	SUPER_2_RagTag	544667	1681	main
77	SUPER_3_RagTag	318427	957	main
77	SUPER_4_RagTag	492646	1770	main
77	SUPER_5_RagTag	307574	1195	main
77	SUPER_6_RagTag	637090	1475	main
78	SUPER_1_RagTag	197134	642	main
78	SUPER_2_RagTag	547575	1678	main
78	SUPER_3_RagTag	411258	1021	main
78	SUPER_4_RagTag	493814	1502	main
78	SUPER_5_RagTag	344786	1146	main
78	SUPER_6_RagTag	484095	1324	main
79	SUPER_1_RagTag	318543	560	main
79	SUPER_2_RagTag	391907	1220	main
79	SUPER_3_RagTag	323383	966	main
79	SUPER_4_RagTag	439266	1252	main
79	SUPER_5_RagTag	421248	1035	main
79	SUPER_6_RagTag	625188	1390	main
80	SUPER_1_RagTag	222927	570	main
80	SUPER_2_RagTag	307217	959	main
80	SUPER_3_RagTag	491170	1511	main
80	SUPER_4_RagTag	308818	819	main
80	SUPER_5_RagTag	242920	893	main
80	SUPER_6_RagTag	764031	1532	main
81	SUPER_1_RagTag	75791	197	main
81	SUPER_2_RagTag	356736	1107	main
81	SUPER_3_RagTag	431107	1339	main
81	SUPER_4_RagTag	512498	1262	main
81	SUPER_5_RagTag	323392	1084	main
81	SUPER_6_RagTag	796893	1434	main
82	SUPER_1_RagTag	125518	401	main
82	SUPER_2_RagTag	200599	658	main
82	SUPER_3_RagTag	467614	1089	main
82	SUPER_4_RagTag	423858	1012	main
82	SUPER_5_RagTag	429645	1398	main
83	SUPER_1_RagTag	342514	924	main
83	SUPER_2_RagTag	264185	609	main
83	SUPER_3_RagTag	348499	1133	main
83	SUPER_4_RagTag	425951	877	main
83	SUPER_5_RagTag	466308	1403	main
84	SUPER_1_RagTag	187777	629	main
84	SUPER_2_RagTag	266814	693	main
84	SUPER_3_RagTag	483485	1298	main
84	SUPER_4_RagTag	472274	943	main
84	SUPER_5_RagTag	526936	1405	main
85	SUPER_1_RagTag	251821	744	main
85	SUPER_2_RagTag	403482	1052	main
85	SUPER_3_RagTag	514557	1511	main
85	SUPER_4_RagTag	724570	1327	main
85	SUPER_5_RagTag	741743	1687	main
86	SUPER_1_RagTag	223337	769	main
86	SUPER_2_RagTag	465107	1501	main
86	SUPER_3_RagTag	470151	1187	main
86	SUPER_5_RagTag	671522	1357	main
87	SUPER_1_RagTag	184205	635	main
87	SUPER_2_RagTag	548512	1982	main
87	SUPER_3_RagTag	405281	1044	main
87	SUPER_5_RagTag	300495	676	main
88	SUPER_1_RagTag	305272	872	main
88	SUPER_2_RagTag	413172	1368	main
88	SUPER_3_RagTag	603551	1304	main
89	SUPER_1_RagTag	97706	368	main
89	SUPER_2_RagTag	547353	1432	main
89	SUPER_3_RagTag	686182	1376	main
90	SUPER_1_RagTag	271518	676	main
90	SUPER_2_RagTag	360175	1059	main
91	SUPER_1_RagTag	342368	849	main
91	SUPER_2_RagTag	583449	1377	main
92	SUPER_1_RagTag	226029	655	main
92	SUPER_2_RagTag	664587	1447	main
93	SUPER_1_RagTag	331485	816	main
93	SUPER_2_RagTag	733927	1376	main
94	SUPER_1_RagTag	184345	522	main
95	SUPER_1_RagTag	253444	639	main
96	SUPER_1_RagTag	365541	1032	main
97	SUPER_1_RagTag	528390	1132	main
98	SUPER_1_RagTag	726917	1302	main
99	SUPER_1_RagTag	708449	1144	main
100	SUPER_1_RagTag	380534	905	main
101	SUPER_1_RagTag	549211	1561	main
102	SUPER_1_RagTag	367480	1210	main
103	SUPER_1_RagTag	509479	1382	main
104	SUPER_1_RagTag	434843	1083	main
105	SUPER_1_RagTag	599349	1334	main
106	SUPER_1_RagTag	702895	1384	main
