# Supplementary material for: The genomics and evolution of inter-sexual mimicry and female-limited polymorphisms in damselflies
Source: Nat Ecol Evol. 2023 Nov 6;8(1):83–97. doi: 10.1038/s41559-023-02243-1 (PMC10781644; doi:10.1038/s41559-023-02243-1)
Supplement: Supplementary file 12 — Statistical Source Data. [file 41559_2023_2243_MOESM12_ESM.zip]

Archive with 7 entries (6 files):
- Willink_SourceData_ED_Fig8/
- Willink_SourceData_ED_Fig8/ToL_30kb.Tajima.D.gz
- Willink_SourceData_ED_Fig8/ToL_30K_onepop_pi.txt.gz
- Willink_SourceData_ED_Fig8/ToL_30K_fst.txt.gz
- Willink_SourceData_ED_Fig8/ToL_IvO.assoc_filtered.txt.gz
- Willink_SourceData_ED_Fig8/ToL_AvO.assoc_filtered.txt.gz
- Willink_SourceData_ED_Fig8/ToL_AvI.assoc_filtered.txt.gz
